# Supplementary material for: Whole genome sequence and de novo assembly revealed genomic architecture of Indian Mithun (Bos frontalis)
Source: BMC Genomics. 2019 Jul 29;20:617. doi: 10.1186/s12864-019-5980-y (PMC6664528; doi:10.1186/s12864-019-5980-y)
Supplement: Supplementary file 2 — Table S1. Genes found in mithun genome with at least one domain hit. (XLSX 2390 kb) [file 12864_2019_5980_MOESM2_ESM.xlsx]

## Sheet: mithun
Supplementary Table 1S: Genes found in mithun genome with atleast one domain hit
ID	MD5	Length	analysis	Signature	Signature Description	Start location	Stop location	eval	Status	Date	InterPro accession	nterPro annotation	GO
evm.model.scaffold1481.3	ef8a0b1706f7ba9934eaafb719e3c781	334	CDD	cd01328	FSL_SPARC	102	183	2.93e-41	T	24-05-2018
evm.model.scaffold1481.3	ef8a0b1706f7ba9934eaafb719e3c781	334	Pfam	PF10591	Secreted protein acidic and rich in cysteine Ca binding region	184	320	6.7e-40	T	24-05-2018	IPR019577	SPARC/Testican, calcium-binding domain	GO:0005509|GO:0005578|GO:0007165
evm.model.scaffold1481.3	ef8a0b1706f7ba9934eaafb719e3c781	334	SUPERFAMILY	SSF57196		101	125	1.33e-09	T	24-05-2018
evm.model.scaffold1481.3	ef8a0b1706f7ba9934eaafb719e3c781	334	ProSitePatterns	PS00018	EF-hand calcium-binding domain.	305	317	-	T	24-05-2018	IPR018247	EF-Hand 1, calcium-binding site
evm.model.scaffold1481.3	ef8a0b1706f7ba9934eaafb719e3c781	334	SMART	SM00274		102	125	3.5e-08	T	24-05-2018	IPR003645	Follistatin-like, N-terminal
evm.model.scaffold1481.3	ef8a0b1706f7ba9934eaafb719e3c781	334	PANTHER	PTHR13866		31	334	5.5e-263	T	24-05-2018
evm.model.scaffold1481.3	ef8a0b1706f7ba9934eaafb719e3c781	334	SUPERFAMILY	SSF100895		126	181	1.66e-12	T	24-05-2018
evm.model.scaffold1481.3	ef8a0b1706f7ba9934eaafb719e3c781	334	ProSitePatterns	PS00612	Osteonectin domain signature 1.	103	133	-	T	24-05-2018	IPR001999	Osteonectin-like, conserved site	GO:0005615
evm.model.scaffold1481.3	ef8a0b1706f7ba9934eaafb719e3c781	334	Pfam	PF09289	Follistatin/Osteonectin-like EGF domain	103	124	9.3e-10	T	24-05-2018	IPR015369	Follistatin/Osteonectin EGF domain	GO:0005515
evm.model.scaffold1481.3	ef8a0b1706f7ba9934eaafb719e3c781	334	PANTHER	PTHR13866:SF6		31	334	5.5e-263	T	24-05-2018
evm.model.scaffold1481.3	ef8a0b1706f7ba9934eaafb719e3c781	334	Gene3D	G3DSA:1.10.238.10		185	332	2.9e-57	T	24-05-2018	IPR011992	EF-hand domain pair
evm.model.scaffold1481.3	ef8a0b1706f7ba9934eaafb719e3c781	334	CDD	cd00252	SPARC_EC	185	332	1.08e-45	T	24-05-2018
evm.model.scaffold1481.3	ef8a0b1706f7ba9934eaafb719e3c781	334	ProSiteProfiles	PS51465	Kazal domain profile.	125	182	10.696	T	24-05-2018	IPR002350	Kazal domain	GO:0005515
evm.model.scaffold1481.3	ef8a0b1706f7ba9934eaafb719e3c781	334	Pfam	PF00050	Kazal-type serine protease inhibitor domain	126	180	1.4e-13	T	24-05-2018	IPR002350	Kazal domain	GO:0005515
evm.model.scaffold1481.3	ef8a0b1706f7ba9934eaafb719e3c781	334	ProSitePatterns	PS00613	Osteonectin domain signature 2.	194	204	-	T	24-05-2018	IPR001999	Osteonectin-like, conserved site	GO:0005615
evm.model.scaffold1481.3	ef8a0b1706f7ba9934eaafb719e3c781	334	SUPERFAMILY	SSF47473		184	332	8.59e-53	T	24-05-2018	IPR011992	EF-hand domain pair
evm.model.scaffold1481.3	ef8a0b1706f7ba9934eaafb719e3c781	334	Gene3D	G3DSA:3.30.60.30		111	181	2.3e-16	T	24-05-2018
evm.model.scaffold1481.3	ef8a0b1706f7ba9934eaafb719e3c781	334	SMART	SM00280		125	180	2e-09	T	24-05-2018	IPR002350	Kazal domain	GO:0005515
evm.model.scaffold1481.9	5854583142d837d280dd222a254196d6	136	CDD	cd11372	RNase_PH_RRP46	24	124	3.78e-54	T	24-05-2018
evm.model.scaffold1481.9	5854583142d837d280dd222a254196d6	136	PANTHER	PTHR11953:SF1		1	124	2.8e-57	T	24-05-2018
evm.model.scaffold1481.9	5854583142d837d280dd222a254196d6	136	Pfam	PF01138	3' exoribonuclease family, domain 1	24	124	1.7e-14	T	24-05-2018	IPR001247	Exoribonuclease, phosphorolytic domain 1		Reactome: R-HSA-380994|Reactome: R-HSA-429958|Reactome: R-HSA-450385|Reactome: R-HSA-450513|Reactome: R-HSA-450604|Reactome: R-HSA-6791226
evm.model.scaffold1481.9	5854583142d837d280dd222a254196d6	136	PANTHER	PTHR11953		1	124	2.8e-57	T	24-05-2018
evm.model.scaffold1481.9	5854583142d837d280dd222a254196d6	136	SUPERFAMILY	SSF54211		24	126	2.33e-23	T	24-05-2018	IPR020568	Ribosomal protein S5 domain 2-type fold
evm.model.scaffold1481.9	5854583142d837d280dd222a254196d6	136	MobiDBLite	mobidb-lite	consensus disorder prediction	1	20	-	T	24-05-2018
evm.model.scaffold1466.3	e3c8297620de542dc6c80e4ff6ed7438	741	SMART	SM00179		378	420	0.00077	T	24-05-2018	IPR001881	EGF-like calcium-binding domain	GO:0005509
evm.model.scaffold1466.3	e3c8297620de542dc6c80e4ff6ed7438	741	SMART	SM00179		606	638	0.0042	T	24-05-2018	IPR001881	EGF-like calcium-binding domain	GO:0005509
evm.model.scaffold1466.3	e3c8297620de542dc6c80e4ff6ed7438	741	PANTHER	PTHR10574		156	741	0	T	24-05-2018
evm.model.scaffold1466.3	e3c8297620de542dc6c80e4ff6ed7438	741	ProSiteProfiles	PS50026	EGF-like domain profile.	383	420	17.997	T	24-05-2018	IPR000742	EGF-like domain	GO:0005515
evm.model.scaffold1466.3	e3c8297620de542dc6c80e4ff6ed7438	741	Pfam	PF00008	EGF-like domain	606	635	1.4e-05	T	24-05-2018	IPR000742	EGF-like domain	GO:0005515
evm.model.scaffold1466.3	e3c8297620de542dc6c80e4ff6ed7438	741	Pfam	PF00008	EGF-like domain	387	418	2.1e-06	T	24-05-2018	IPR000742	EGF-like domain	GO:0005515
evm.model.scaffold1466.3	e3c8297620de542dc6c80e4ff6ed7438	741	Gene3D	G3DSA:2.60.120.200		632	740	1.6e-27	T	24-05-2018	IPR013320	Concanavalin A-like lectin/glucanase domain
evm.model.scaffold1466.3	e3c8297620de542dc6c80e4ff6ed7438	741	Gene3D	G3DSA:2.60.120.200		415	606	1.2e-45	T	24-05-2018	IPR013320	Concanavalin A-like lectin/glucanase domain
evm.model.scaffold1466.3	e3c8297620de542dc6c80e4ff6ed7438	741	Pfam	PF02210	Laminin G domain	678	739	2.4e-15	T	24-05-2018	IPR001791	Laminin G domain
evm.model.scaffold1466.3	e3c8297620de542dc6c80e4ff6ed7438	741	ProSiteProfiles	PS50025	Laminin G domain profile.	427	606	33.862	T	24-05-2018	IPR001791	Laminin G domain
evm.model.scaffold1466.3	e3c8297620de542dc6c80e4ff6ed7438	741	Gene3D	G3DSA:2.60.40.10		6	55	1.6e-09	T	24-05-2018	IPR013783	Immunoglobulin-like fold
evm.model.scaffold1466.3	e3c8297620de542dc6c80e4ff6ed7438	741	ProSitePatterns	PS00022	EGF-like domain signature 1.	187	198	-	T	24-05-2018	IPR013032	EGF-like, conserved site
evm.model.scaffold1466.3	e3c8297620de542dc6c80e4ff6ed7438	741	CDD	cd00054	EGF_CA	378	420	4.57e-07	T	24-05-2018
evm.model.scaffold1466.3	e3c8297620de542dc6c80e4ff6ed7438	741	CDD	cd00110	LamG	650	741	4.37e-19	T	24-05-2018
evm.model.scaffold1466.3	e3c8297620de542dc6c80e4ff6ed7438	741	SMART	SM00282		225	361	9.7e-34	T	24-05-2018	IPR001791	Laminin G domain
evm.model.scaffold1466.3	e3c8297620de542dc6c80e4ff6ed7438	741	SMART	SM00282		451	585	2.4e-32	T	24-05-2018	IPR001791	Laminin G domain
evm.model.scaffold1466.3	e3c8297620de542dc6c80e4ff6ed7438	741	ProSiteProfiles	PS50853	Fibronectin type-III domain profile.	1	57	14.84	T	24-05-2018	IPR003961	Fibronectin type III	GO:0005515
evm.model.scaffold1466.3	e3c8297620de542dc6c80e4ff6ed7438	741	ProSiteProfiles	PS50026	EGF-like domain profile.	161	199	9.848	T	24-05-2018	IPR000742	EGF-like domain	GO:0005515
evm.model.scaffold1466.3	e3c8297620de542dc6c80e4ff6ed7438	741	ProSiteProfiles	PS50026	EGF-like domain profile.	602	638	18.903	T	24-05-2018	IPR000742	EGF-like domain	GO:0005515
evm.model.scaffold1466.3	e3c8297620de542dc6c80e4ff6ed7438	741	CDD	cd00110	LamG	209	359	2.27e-34	T	24-05-2018
evm.model.scaffold1466.3	e3c8297620de542dc6c80e4ff6ed7438	741	CDD	cd00063	FN3	1	54	7.16e-07	T	24-05-2018	IPR003961	Fibronectin type III	GO:0005515
evm.model.scaffold1466.3	e3c8297620de542dc6c80e4ff6ed7438	741	ProSitePatterns	PS01186	EGF-like domain signature 2.	408	419	-	T	24-05-2018	IPR013032	EGF-like, conserved site
evm.model.scaffold1466.3	e3c8297620de542dc6c80e4ff6ed7438	741	Gene3D	G3DSA:2.10.25.10		607	631	3.5e-12	T	24-05-2018
evm.model.scaffold1466.3	e3c8297620de542dc6c80e4ff6ed7438	741	Gene3D	G3DSA:2.60.120.200		181	390	1.1e-52	T	24-05-2018	IPR013320	Concanavalin A-like lectin/glucanase domain
evm.model.scaffold1466.3	e3c8297620de542dc6c80e4ff6ed7438	741	SMART	SM00181		605	638	5.8e-06	T	24-05-2018	IPR000742	EGF-like domain	GO:0005515
evm.model.scaffold1466.3	e3c8297620de542dc6c80e4ff6ed7438	741	SMART	SM00181		381	420	5.3e-06	T	24-05-2018	IPR000742	EGF-like domain	GO:0005515
evm.model.scaffold1466.3	e3c8297620de542dc6c80e4ff6ed7438	741	SMART	SM00181		164	199	48	T	24-05-2018	IPR000742	EGF-like domain	GO:0005515
evm.model.scaffold1466.3	e3c8297620de542dc6c80e4ff6ed7438	741	ProSitePatterns	PS00022	EGF-like domain signature 1.	626	637	-	T	24-05-2018	IPR013032	EGF-like, conserved site
evm.model.scaffold1466.3	e3c8297620de542dc6c80e4ff6ed7438	741	SUPERFAMILY	SSF49899		403	611	1.87e-38	T	24-05-2018	IPR013320	Concanavalin A-like lectin/glucanase domain
evm.model.scaffold1466.3	e3c8297620de542dc6c80e4ff6ed7438	741	SUPERFAMILY	SSF49899		181	385	3.39e-40	T	24-05-2018	IPR013320	Concanavalin A-like lectin/glucanase domain
evm.model.scaffold1466.3	e3c8297620de542dc6c80e4ff6ed7438	741	ProSiteProfiles	PS50025	Laminin G domain profile.	204	382	38.326	T	24-05-2018	IPR001791	Laminin G domain
evm.model.scaffold1466.3	e3c8297620de542dc6c80e4ff6ed7438	741	ProSitePatterns	PS01186	EGF-like domain signature 2.	626	637	-	T	24-05-2018	IPR013032	EGF-like, conserved site
evm.model.scaffold1466.3	e3c8297620de542dc6c80e4ff6ed7438	741	SUPERFAMILY	SSF49265		6	54	9.36e-09	T	24-05-2018	IPR003961	Fibronectin type III	GO:0005515
evm.model.scaffold1466.3	e3c8297620de542dc6c80e4ff6ed7438	741	ProSitePatterns	PS00022	EGF-like domain signature 1.	408	419	-	T	24-05-2018	IPR013032	EGF-like, conserved site
evm.model.scaffold1466.3	e3c8297620de542dc6c80e4ff6ed7438	741	Gene3D	G3DSA:2.10.25.10		391	414	2.1e-11	T	24-05-2018
evm.model.scaffold1466.3	e3c8297620de542dc6c80e4ff6ed7438	741	CDD	cd00054	EGF_CA	608	638	1.9e-07	T	24-05-2018
evm.model.scaffold1466.3	e3c8297620de542dc6c80e4ff6ed7438	741	CDD	cd00110	LamG	436	583	7.84e-32	T	24-05-2018
evm.model.scaffold1466.3	e3c8297620de542dc6c80e4ff6ed7438	741	ProSiteProfiles	PS50025	Laminin G domain profile.	645	741	22.142	T	24-05-2018	IPR001791	Laminin G domain
evm.model.scaffold1466.3	e3c8297620de542dc6c80e4ff6ed7438	741	PANTHER	PTHR10574:SF202		156	741	0	T	24-05-2018
evm.model.scaffold1466.3	e3c8297620de542dc6c80e4ff6ed7438	741	Pfam	PF00054	Laminin G domain	459	587	4.5e-25	T	24-05-2018	IPR001791	Laminin G domain
evm.model.scaffold1466.3	e3c8297620de542dc6c80e4ff6ed7438	741	Pfam	PF00054	Laminin G domain	233	364	1.2e-26	T	24-05-2018	IPR001791	Laminin G domain
evm.model.scaffold1466.3	e3c8297620de542dc6c80e4ff6ed7438	741	SUPERFAMILY	SSF49899		610	740	6.53e-27	T	24-05-2018	IPR013320	Concanavalin A-like lectin/glucanase domain
evm.model.scaffold1466.3	e3c8297620de542dc6c80e4ff6ed7438	741	MobiDBLite	mobidb-lite	consensus disorder prediction	35	80	-	T	24-05-2018
evm.model.scaffold1457.2	fe0054f3a580e051d87dcafa1299b8fd	61	MobiDBLite	mobidb-lite	consensus disorder prediction	1	61	-	T	24-05-2018
evm.model.scaffold1457.2	fe0054f3a580e051d87dcafa1299b8fd	61	PANTHER	PTHR15417		1	61	8.9e-36	T	24-05-2018	IPR008466	Protein phosphatase inhibitor 1	GO:0004864|GO:0007165
evm.model.scaffold1457.2	fe0054f3a580e051d87dcafa1299b8fd	61	PANTHER	PTHR15417:SF5		1	61	8.9e-36	T	24-05-2018
evm.model.scaffold1453.4	240195c6a88a46281f1621f94f09bb9e	1468	Pfam	PF07647	SAM domain (Sterile alpha motif)	812	881	3.1e-07	T	24-05-2018	IPR001660	Sterile alpha motif domain	GO:0005515
evm.model.scaffold1453.4	240195c6a88a46281f1621f94f09bb9e	1468	Gene3D	G3DSA:1.10.150.50		638	710	9e-07	T	24-05-2018	IPR013761	Sterile alpha motif/pointed domain
evm.model.scaffold1453.4	240195c6a88a46281f1621f94f09bb9e	1468	Gene3D	G3DSA:1.10.150.50		734	794	1.5e-08	T	24-05-2018	IPR013761	Sterile alpha motif/pointed domain
evm.model.scaffold1453.4	240195c6a88a46281f1621f94f09bb9e	1468	Gene3D	G3DSA:2.30.30.40		1402	1440	8.7e-17	T	24-05-2018
evm.model.scaffold1453.4	240195c6a88a46281f1621f94f09bb9e	1468	Gene3D	G3DSA:2.30.30.40		1319	1335	8.7e-17	T	24-05-2018
evm.model.scaffold1453.4	240195c6a88a46281f1621f94f09bb9e	1468	SUPERFAMILY	SSF47769		635	712	4.62e-09	T	24-05-2018	IPR013761	Sterile alpha motif/pointed domain
evm.model.scaffold1453.4	240195c6a88a46281f1621f94f09bb9e	1468	SUPERFAMILY	SSF50044		1319	1340	6.56e-15	T	24-05-2018	IPR001452	SH3 domain	GO:0005515
evm.model.scaffold1453.4	240195c6a88a46281f1621f94f09bb9e	1468	SUPERFAMILY	SSF50044		1402	1445	6.56e-15	T	24-05-2018	IPR001452	SH3 domain	GO:0005515
evm.model.scaffold1453.4	240195c6a88a46281f1621f94f09bb9e	1468	ProSiteProfiles	PS50105	SAM domain profile.	642	708	13.766	T	24-05-2018	IPR001660	Sterile alpha motif domain	GO:0005515
evm.model.scaffold1453.4	240195c6a88a46281f1621f94f09bb9e	1468	Pfam	PF00018	SH3 domain	1406	1446	2.9e-13	T	24-05-2018	IPR001452	SH3 domain	GO:0005515
evm.model.scaffold1453.4	240195c6a88a46281f1621f94f09bb9e	1468	Coils	Coil		615	635	-	T	24-05-2018
evm.model.scaffold1453.4	240195c6a88a46281f1621f94f09bb9e	1468	ProSiteProfiles	PS50105	SAM domain profile.	815	884	11.539	T	24-05-2018	IPR001660	Sterile alpha motif domain	GO:0005515
evm.model.scaffold1453.4	240195c6a88a46281f1621f94f09bb9e	1468	Coils	Coil		1272	1317	-	T	24-05-2018
evm.model.scaffold1453.4	240195c6a88a46281f1621f94f09bb9e	1468	ProSiteProfiles	PS51090	Cortactin repeat profile.	1185	1221	19.87	T	24-05-2018	IPR003134	Hs1/Cortactin
evm.model.scaffold1453.4	240195c6a88a46281f1621f94f09bb9e	1468	ProSiteProfiles	PS51090	Cortactin repeat profile.	1222	1244	12.081	T	24-05-2018	IPR003134	Hs1/Cortactin
evm.model.scaffold1453.4	240195c6a88a46281f1621f94f09bb9e	1468	SUPERFAMILY	SSF47769		806	857	5.5e-08	T	24-05-2018	IPR013761	Sterile alpha motif/pointed domain
evm.model.scaffold1453.4	240195c6a88a46281f1621f94f09bb9e	1468	SMART	SM00454		724	791	6.2e-06	T	24-05-2018	IPR001660	Sterile alpha motif domain	GO:0005515
evm.model.scaffold1453.4	240195c6a88a46281f1621f94f09bb9e	1468	SMART	SM00454		812	884	8.6e-07	T	24-05-2018	IPR001660	Sterile alpha motif domain	GO:0005515
evm.model.scaffold1453.4	240195c6a88a46281f1621f94f09bb9e	1468	SMART	SM00454		639	708	8.2e-07	T	24-05-2018	IPR001660	Sterile alpha motif domain	GO:0005515
evm.model.scaffold1453.4	240195c6a88a46281f1621f94f09bb9e	1468	ProSiteProfiles	PS51090	Cortactin repeat profile.	1148	1184	20.605	T	24-05-2018	IPR003134	Hs1/Cortactin
evm.model.scaffold1453.4	240195c6a88a46281f1621f94f09bb9e	1468	Coils	Coil		103	152	-	T	24-05-2018
evm.model.scaffold1453.4	240195c6a88a46281f1621f94f09bb9e	1468	CDD	cd09562	SAM_liprin-alpha1,2,3,4_repeat1	639	709	2.05e-43	T	24-05-2018
evm.model.scaffold1453.4	240195c6a88a46281f1621f94f09bb9e	1468	SMART	SM00326		1403	1453	6.6e-10	T	24-05-2018	IPR001452	SH3 domain	GO:0005515
evm.model.scaffold1453.4	240195c6a88a46281f1621f94f09bb9e	1468	Coils	Coil		166	207	-	T	24-05-2018
evm.model.scaffold1453.4	240195c6a88a46281f1621f94f09bb9e	1468	ProSiteProfiles	PS50105	SAM domain profile.	734	791	13.167	T	24-05-2018	IPR001660	Sterile alpha motif domain	GO:0005515
evm.model.scaffold1453.4	240195c6a88a46281f1621f94f09bb9e	1468	MobiDBLite	mobidb-lite	consensus disorder prediction	415	605	-	T	24-05-2018
evm.model.scaffold1453.4	240195c6a88a46281f1621f94f09bb9e	1468	ProSiteProfiles	PS50002	Src homology 3 (SH3) domain profile.	1400	1468	11.648	T	24-05-2018	IPR001452	SH3 domain	GO:0005515
evm.model.scaffold1453.4	240195c6a88a46281f1621f94f09bb9e	1468	Pfam	PF00536	SAM domain (Sterile alpha motif)	727	789	8.3e-12	T	24-05-2018	IPR001660	Sterile alpha motif domain	GO:0005515
evm.model.scaffold1453.4	240195c6a88a46281f1621f94f09bb9e	1468	MobiDBLite	mobidb-lite	consensus disorder prediction	1274	1363	-	T	24-05-2018
evm.model.scaffold1453.4	240195c6a88a46281f1621f94f09bb9e	1468	PANTHER	PTHR12587		1	969	0	T	24-05-2018	IPR029515	LAR-interacting protein, Liprin
evm.model.scaffold1453.4	240195c6a88a46281f1621f94f09bb9e	1468	PANTHER	PTHR12587:SF15		1	969	0	T	24-05-2018	IPR030438	Liprin-alpha-1		Reactome: R-HSA-181429|Reactome: R-HSA-181430|Reactome: R-HSA-210500|Reactome: R-HSA-212676|Reactome: R-HSA-264642
evm.model.scaffold1453.4	240195c6a88a46281f1621f94f09bb9e	1468	ProSiteProfiles	PS51090	Cortactin repeat profile.	1111	1147	20.593	T	24-05-2018	IPR003134	Hs1/Cortactin
evm.model.scaffold1453.4	240195c6a88a46281f1621f94f09bb9e	1468	Coils	Coil		16	99	-	T	24-05-2018
evm.model.scaffold1453.4	240195c6a88a46281f1621f94f09bb9e	1468	ProSiteProfiles	PS51090	Cortactin repeat profile.	1074	1110	20.356	T	24-05-2018	IPR003134	Hs1/Cortactin
evm.model.scaffold1453.4	240195c6a88a46281f1621f94f09bb9e	1468	Coils	Coil		393	427	-	T	24-05-2018
evm.model.scaffold1453.4	240195c6a88a46281f1621f94f09bb9e	1468	Pfam	PF02218	Repeat in HS1/Cortactin	1077	1112	6.9e-19	T	24-05-2018	IPR003134	Hs1/Cortactin
evm.model.scaffold1453.4	240195c6a88a46281f1621f94f09bb9e	1468	Pfam	PF02218	Repeat in HS1/Cortactin	1225	1251	5.4e-09	T	24-05-2018	IPR003134	Hs1/Cortactin
evm.model.scaffold1453.4	240195c6a88a46281f1621f94f09bb9e	1468	Pfam	PF02218	Repeat in HS1/Cortactin	1114	1149	2.4e-18	T	24-05-2018	IPR003134	Hs1/Cortactin
evm.model.scaffold1453.4	240195c6a88a46281f1621f94f09bb9e	1468	Pfam	PF02218	Repeat in HS1/Cortactin	1040	1074	6.4e-19	T	24-05-2018	IPR003134	Hs1/Cortactin
evm.model.scaffold1453.4	240195c6a88a46281f1621f94f09bb9e	1468	Pfam	PF02218	Repeat in HS1/Cortactin	1151	1185	8.2e-18	T	24-05-2018	IPR003134	Hs1/Cortactin
evm.model.scaffold1453.4	240195c6a88a46281f1621f94f09bb9e	1468	Pfam	PF02218	Repeat in HS1/Cortactin	1188	1223	4.3e-21	T	24-05-2018	IPR003134	Hs1/Cortactin
evm.model.scaffold1453.4	240195c6a88a46281f1621f94f09bb9e	1468	Coils	Coil		233	281	-	T	24-05-2018
evm.model.scaffold1453.4	240195c6a88a46281f1621f94f09bb9e	1468	ProSiteProfiles	PS51090	Cortactin repeat profile.	1037	1073	19.471	T	24-05-2018	IPR003134	Hs1/Cortactin
evm.model.scaffold1453.4	240195c6a88a46281f1621f94f09bb9e	1468	CDD	cd09568	SAM_liprin-alpha1,2,3,4_repeat3	811	882	3.51e-43	T	24-05-2018
evm.model.scaffold1453.4	240195c6a88a46281f1621f94f09bb9e	1468	CDD	cd09565	SAM_liprin-alpha1,2,3,4_repeat2	726	791	3.72e-44	T	24-05-2018
evm.model.scaffold1453.4	240195c6a88a46281f1621f94f09bb9e	1468	SUPERFAMILY	SSF47769		725	794	4.47e-10	T	24-05-2018	IPR013761	Sterile alpha motif/pointed domain
evm.model.scaffold1453.4	240195c6a88a46281f1621f94f09bb9e	1468	Coils	Coil		788	808	-	T	24-05-2018
evm.model.scaffold1450.5	2e63d5d4088ea8064b5b94ab282e39b0	922	Gene3D	G3DSA:1.20.1520.10		500	566	0.00047	T	24-05-2018	IPR023379	ADP-ribosylation factor-like 2-binding protein, domain
evm.model.scaffold1450.5	2e63d5d4088ea8064b5b94ab282e39b0	922	PANTHER	PTHR10676:SF242		1	922	0	T	24-05-2018
evm.model.scaffold1450.5	2e63d5d4088ea8064b5b94ab282e39b0	922	MobiDBLite	mobidb-lite	consensus disorder prediction	1	21	-	T	24-05-2018
evm.model.scaffold1450.5	2e63d5d4088ea8064b5b94ab282e39b0	922	Pfam	PF08393	Dynein heavy chain, N-terminal region 2	794	917	9e-24	T	24-05-2018	IPR013602	Dynein heavy chain, domain-2
evm.model.scaffold1450.5	2e63d5d4088ea8064b5b94ab282e39b0	922	PANTHER	PTHR10676		1	922	0	T	24-05-2018	IPR026983	Dynein heavy chain	GO:0003777|GO:0007018
evm.model.scaffold1450.5	2e63d5d4088ea8064b5b94ab282e39b0	922	MobiDBLite	mobidb-lite	consensus disorder prediction	96	127	-	T	24-05-2018
evm.model.scaffold1450.5	2e63d5d4088ea8064b5b94ab282e39b0	922	Coils	Coil		746	783	-	T	24-05-2018
evm.model.scaffold146.2	f5e505a23cef8cc15002ac3b9a6d71fb	361	SMART	SM00349		8	68	1.9e-33	T	24-05-2018	IPR001909	Krueppel-associated box	GO:0003676|GO:0005622|GO:0006355
evm.model.scaffold146.2	f5e505a23cef8cc15002ac3b9a6d71fb	361	PANTHER	PTHR24381		1	154	4.7e-103	T	24-05-2018
evm.model.scaffold146.2	f5e505a23cef8cc15002ac3b9a6d71fb	361	SUPERFAMILY	SSF109640		2	63	3.66e-25	T	24-05-2018	IPR001909	Krueppel-associated box	GO:0003676|GO:0005622|GO:0006355
evm.model.scaffold146.2	f5e505a23cef8cc15002ac3b9a6d71fb	361	PANTHER	PTHR24381:SF110		1	154	4.7e-103	T	24-05-2018
evm.model.scaffold146.2	f5e505a23cef8cc15002ac3b9a6d71fb	361	Pfam	PF01352	KRAB box	8	48	3.7e-23	T	24-05-2018	IPR001909	Krueppel-associated box	GO:0003676|GO:0005622|GO:0006355
evm.model.scaffold146.2	f5e505a23cef8cc15002ac3b9a6d71fb	361	CDD	cd07765	KRAB_A-box	8	47	1.34e-18	T	24-05-2018	IPR001909	Krueppel-associated box	GO:0003676|GO:0005622|GO:0006355
evm.model.scaffold146.2	f5e505a23cef8cc15002ac3b9a6d71fb	361	ProSiteProfiles	PS50805	Krueppel-associated box (KRAB) profile.	8	79	23.988	T	24-05-2018	IPR001909	Krueppel-associated box	GO:0003676|GO:0005622|GO:0006355
evm.model.scaffold1441.12	ca864df5c6d30f4e9592db8c57b0ba58	325	Gene3D	G3DSA:2.40.10.10		50	84	9.6e-20	T	24-05-2018
evm.model.scaffold1441.12	ca864df5c6d30f4e9592db8c57b0ba58	325	CDD	cd00190	Tryp_SPc	50	288	2.01e-97	T	24-05-2018	IPR001254	Serine proteases, trypsin domain	GO:0004252|GO:0006508
evm.model.scaffold1441.12	ca864df5c6d30f4e9592db8c57b0ba58	325	ProSitePatterns	PS00134	Serine proteases, trypsin family, histidine active site.	86	91	-	T	24-05-2018	IPR018114	Serine proteases, trypsin family, histidine active site	GO:0004252|GO:0006508
evm.model.scaffold1441.12	ca864df5c6d30f4e9592db8c57b0ba58	325	ProSiteProfiles	PS50240	Serine proteases, trypsin domain profile.	50	290	36.938	T	24-05-2018	IPR001254	Serine proteases, trypsin domain	GO:0004252|GO:0006508
evm.model.scaffold1441.12	ca864df5c6d30f4e9592db8c57b0ba58	325	PANTHER	PTHR24253		1	302	1e-184	T	24-05-2018
evm.model.scaffold1441.12	ca864df5c6d30f4e9592db8c57b0ba58	325	Gene3D	G3DSA:2.40.10.10		85	290	9.3e-66	T	24-05-2018
evm.model.scaffold1441.12	ca864df5c6d30f4e9592db8c57b0ba58	325	MobiDBLite	mobidb-lite	consensus disorder prediction	295	325	-	T	24-05-2018
evm.model.scaffold1441.12	ca864df5c6d30f4e9592db8c57b0ba58	325	ProSitePatterns	PS00135	Serine proteases, trypsin family, serine active site.	236	247	-	T	24-05-2018	IPR033116	Serine proteases, trypsin family, serine active site
evm.model.scaffold1441.12	ca864df5c6d30f4e9592db8c57b0ba58	325	PRINTS	PR00722	Chymotrypsin serine protease family (S1) signature	235	247	3.7e-13	T	24-05-2018	IPR001314	Peptidase S1A, chymotrypsin family	GO:0004252|GO:0006508
evm.model.scaffold1441.12	ca864df5c6d30f4e9592db8c57b0ba58	325	PRINTS	PR00722	Chymotrypsin serine protease family (S1) signature	76	91	3.7e-13	T	24-05-2018	IPR001314	Peptidase S1A, chymotrypsin family	GO:0004252|GO:0006508
evm.model.scaffold1441.12	ca864df5c6d30f4e9592db8c57b0ba58	325	PRINTS	PR00722	Chymotrypsin serine protease family (S1) signature	137	151	3.7e-13	T	24-05-2018	IPR001314	Peptidase S1A, chymotrypsin family	GO:0004252|GO:0006508
evm.model.scaffold1441.12	ca864df5c6d30f4e9592db8c57b0ba58	325	Pfam	PF00089	Trypsin	50	285	3.2e-64	T	24-05-2018	IPR001254	Serine proteases, trypsin domain	GO:0004252|GO:0006508
evm.model.scaffold1441.12	ca864df5c6d30f4e9592db8c57b0ba58	325	PANTHER	PTHR24253:SF6		1	302	1e-184	T	24-05-2018
evm.model.scaffold1441.12	ca864df5c6d30f4e9592db8c57b0ba58	325	SUPERFAMILY	SSF50494		14	290	2.88e-85	T	24-05-2018	IPR009003	Peptidase S1, PA clan
evm.model.scaffold1441.12	ca864df5c6d30f4e9592db8c57b0ba58	325	SMART	SM00020		49	285	4.2e-89	T	24-05-2018	IPR001254	Serine proteases, trypsin domain	GO:0004252|GO:0006508
evm.model.scaffold147.3	af3454357e379a1b80987f908826e75a	354	ProSitePatterns	PS00237	G-protein coupled receptors family 1 signature.	153	169	-	T	24-05-2018	IPR000276	G protein-coupled receptor, rhodopsin-like	GO:0004930|GO:0007186|GO:0016021
evm.model.scaffold147.3	af3454357e379a1b80987f908826e75a	354	PANTHER	PTHR26451		44	349	2.8e-234	T	24-05-2018
evm.model.scaffold147.3	af3454357e379a1b80987f908826e75a	354	PANTHER	PTHR26451:SF181		44	349	2.8e-234	T	24-05-2018
evm.model.scaffold147.3	af3454357e379a1b80987f908826e75a	354	PRINTS	PR00245	Olfactory receptor signature	219	235	1.1e-16	T	24-05-2018	IPR000725	Olfactory receptor	GO:0004984|GO:0007186|GO:0016021	Reactome: R-HSA-381753
evm.model.scaffold147.3	af3454357e379a1b80987f908826e75a	354	PRINTS	PR00245	Olfactory receptor signature	279	288	1.1e-16	T	24-05-2018	IPR000725	Olfactory receptor	GO:0004984|GO:0007186|GO:0016021	Reactome: R-HSA-381753
evm.model.scaffold147.3	af3454357e379a1b80987f908826e75a	354	PRINTS	PR00245	Olfactory receptor signature	172	184	1.1e-16	T	24-05-2018	IPR000725	Olfactory receptor	GO:0004984|GO:0007186|GO:0016021	Reactome: R-HSA-381753
evm.model.scaffold147.3	af3454357e379a1b80987f908826e75a	354	PRINTS	PR00245	Olfactory receptor signature	324	335	1.1e-16	T	24-05-2018	IPR000725	Olfactory receptor	GO:0004984|GO:0007186|GO:0016021	Reactome: R-HSA-381753
evm.model.scaffold147.3	af3454357e379a1b80987f908826e75a	354	PRINTS	PR00245	Olfactory receptor signature	135	146	1.1e-16	T	24-05-2018	IPR000725	Olfactory receptor	GO:0004984|GO:0007186|GO:0016021	Reactome: R-HSA-381753
evm.model.scaffold147.3	af3454357e379a1b80987f908826e75a	354	PRINTS	PR00237	Rhodopsin-like GPCR superfamily signature	242	265	4.2e-12	T	24-05-2018	IPR000276	G protein-coupled receptor, rhodopsin-like	GO:0004930|GO:0007186|GO:0016021
evm.model.scaffold147.3	af3454357e379a1b80987f908826e75a	354	PRINTS	PR00237	Rhodopsin-like GPCR superfamily signature	147	169	4.2e-12	T	24-05-2018	IPR000276	G protein-coupled receptor, rhodopsin-like	GO:0004930|GO:0007186|GO:0016021
evm.model.scaffold147.3	af3454357e379a1b80987f908826e75a	354	PRINTS	PR00237	Rhodopsin-like GPCR superfamily signature	69	93	4.2e-12	T	24-05-2018	IPR000276	G protein-coupled receptor, rhodopsin-like	GO:0004930|GO:0007186|GO:0016021
evm.model.scaffold147.3	af3454357e379a1b80987f908826e75a	354	PRINTS	PR00237	Rhodopsin-like GPCR superfamily signature	313	339	4.2e-12	T	24-05-2018	IPR000276	G protein-coupled receptor, rhodopsin-like	GO:0004930|GO:0007186|GO:0016021
evm.model.scaffold147.3	af3454357e379a1b80987f908826e75a	354	PRINTS	PR00237	Rhodopsin-like GPCR superfamily signature	102	123	4.2e-12	T	24-05-2018	IPR000276	G protein-coupled receptor, rhodopsin-like	GO:0004930|GO:0007186|GO:0016021
evm.model.scaffold147.3	af3454357e379a1b80987f908826e75a	354	SUPERFAMILY	SSF81321		42	350	4.12e-75	T	24-05-2018
evm.model.scaffold147.3	af3454357e379a1b80987f908826e75a	354	ProSiteProfiles	PS50262	G-protein coupled receptors family 1 profile.	84	331	21.716	T	24-05-2018	IPR017452	GPCR, rhodopsin-like, 7TM	GO:0016021
evm.model.scaffold147.3	af3454357e379a1b80987f908826e75a	354	Pfam	PF13853	Olfactory receptor	74	349	3.9e-43	T	24-05-2018
evm.model.scaffold147.3	af3454357e379a1b80987f908826e75a	354	Gene3D	G3DSA:1.20.1070.10		41	349	8.7e-56	T	24-05-2018
evm.model.scaffold147.8	cab60782eeb26a8fa8999df6bb68317d	271	SUPERFAMILY	SSF81321		2	270	6.04e-71	T	24-05-2018
evm.model.scaffold147.8	cab60782eeb26a8fa8999df6bb68317d	271	Pfam	PF13853	Olfactory receptor	1	265	3.5e-53	T	24-05-2018
evm.model.scaffold147.8	cab60782eeb26a8fa8999df6bb68317d	271	PRINTS	PR00245	Olfactory receptor signature	198	207	7.3e-21	T	24-05-2018	IPR000725	Olfactory receptor	GO:0004984|GO:0007186|GO:0016021	Reactome: R-HSA-381753
evm.model.scaffold147.8	cab60782eeb26a8fa8999df6bb68317d	271	PRINTS	PR00245	Olfactory receptor signature	243	254	7.3e-21	T	24-05-2018	IPR000725	Olfactory receptor	GO:0004984|GO:0007186|GO:0016021	Reactome: R-HSA-381753
evm.model.scaffold147.8	cab60782eeb26a8fa8999df6bb68317d	271	PRINTS	PR00245	Olfactory receptor signature	138	154	7.3e-21	T	24-05-2018	IPR000725	Olfactory receptor	GO:0004984|GO:0007186|GO:0016021	Reactome: R-HSA-381753
evm.model.scaffold147.8	cab60782eeb26a8fa8999df6bb68317d	271	PRINTS	PR00245	Olfactory receptor signature	54	65	7.3e-21	T	24-05-2018	IPR000725	Olfactory receptor	GO:0004984|GO:0007186|GO:0016021	Reactome: R-HSA-381753
evm.model.scaffold147.8	cab60782eeb26a8fa8999df6bb68317d	271	PRINTS	PR00245	Olfactory receptor signature	91	103	7.3e-21	T	24-05-2018	IPR000725	Olfactory receptor	GO:0004984|GO:0007186|GO:0016021	Reactome: R-HSA-381753
evm.model.scaffold147.8	cab60782eeb26a8fa8999df6bb68317d	271	PANTHER	PTHR26451:SF338		1	267	8.1e-208	T	24-05-2018
evm.model.scaffold147.8	cab60782eeb26a8fa8999df6bb68317d	271	ProSitePatterns	PS00237	G-protein coupled receptors family 1 signature.	72	88	-	T	24-05-2018	IPR000276	G protein-coupled receptor, rhodopsin-like	GO:0004930|GO:0007186|GO:0016021
evm.model.scaffold147.8	cab60782eeb26a8fa8999df6bb68317d	271	ProSiteProfiles	PS50262	G-protein coupled receptors family 1 profile.	3	250	27.573	T	24-05-2018	IPR017452	GPCR, rhodopsin-like, 7TM	GO:0016021
evm.model.scaffold147.8	cab60782eeb26a8fa8999df6bb68317d	271	Gene3D	G3DSA:1.20.1070.10		2	268	2.1e-52	T	24-05-2018
evm.model.scaffold147.8	cab60782eeb26a8fa8999df6bb68317d	271	PRINTS	PR00237	Rhodopsin-like GPCR superfamily signature	232	258	5.5e-07	T	24-05-2018	IPR000276	G protein-coupled receptor, rhodopsin-like	GO:0004930|GO:0007186|GO:0016021
evm.model.scaffold147.8	cab60782eeb26a8fa8999df6bb68317d	271	PRINTS	PR00237	Rhodopsin-like GPCR superfamily signature	21	42	5.5e-07	T	24-05-2018	IPR000276	G protein-coupled receptor, rhodopsin-like	GO:0004930|GO:0007186|GO:0016021
evm.model.scaffold147.8	cab60782eeb26a8fa8999df6bb68317d	271	PRINTS	PR00237	Rhodopsin-like GPCR superfamily signature	66	88	5.5e-07	T	24-05-2018	IPR000276	G protein-coupled receptor, rhodopsin-like	GO:0004930|GO:0007186|GO:0016021
evm.model.scaffold147.8	cab60782eeb26a8fa8999df6bb68317d	271	PANTHER	PTHR26451		1	267	8.1e-208	T	24-05-2018
evm.model.scaffold145.12	2e6eed564ab9a8fc11a1d3f1abcb6867	74	Gene3D	G3DSA:4.10.93.10		3	74	1.5e-42	T	24-05-2018	IPR004204	Cytochrome c oxidase subunit 6C	GO:0004129	Reactome: R-HSA-5628897|Reactome: R-HSA-611105
evm.model.scaffold145.12	2e6eed564ab9a8fc11a1d3f1abcb6867	74	ProDom	PD015032	MEMBRANE C CYTOCHROME OXIDASE VIC POLYPEPTIDE TRANSMEMBRANE OXIDOREDUCTASE INNER MITOCHONDRION	10	74	1e-28	T	24-05-2018	IPR004204	Cytochrome c oxidase subunit 6C	GO:0004129	Reactome: R-HSA-5628897|Reactome: R-HSA-611105
evm.model.scaffold145.12	2e6eed564ab9a8fc11a1d3f1abcb6867	74	SUPERFAMILY	SSF81415		4	74	9.94e-32	T	24-05-2018
evm.model.scaffold145.12	2e6eed564ab9a8fc11a1d3f1abcb6867	74	PANTHER	PTHR12916		1	74	9.5e-41	T	24-05-2018	IPR004204	Cytochrome c oxidase subunit 6C	GO:0004129	Reactome: R-HSA-5628897|Reactome: R-HSA-611105
evm.model.scaffold145.12	2e6eed564ab9a8fc11a1d3f1abcb6867	74	Pfam	PF02937	Cytochrome c oxidase subunit VIc	5	73	2.5e-36	T	24-05-2018
evm.model.scaffold1459.10	7b943a372cb1fc2527f9148755482879	484	PANTHER	PTHR11086		1	265	2.2e-256	T	24-05-2018	IPR015517	Deoxycytidylate deaminase-related
evm.model.scaffold1459.10	7b943a372cb1fc2527f9148755482879	484	Pfam	PF00383	Cytidine and deoxycytidylate deaminase zinc-binding region	291	413	4.9e-09	T	24-05-2018	IPR002125	Cytidine and deoxycytidylate deaminases, zinc-binding	GO:0008270
evm.model.scaffold1459.10	7b943a372cb1fc2527f9148755482879	484	Pfam	PF00383	Cytidine and deoxycytidylate deaminase zinc-binding region	39	121	1.3e-07	T	24-05-2018	IPR002125	Cytidine and deoxycytidylate deaminases, zinc-binding	GO:0008270
evm.model.scaffold1459.10	7b943a372cb1fc2527f9148755482879	484	Gene3D	G3DSA:3.40.140.10		290	428	4.5e-20	T	24-05-2018
evm.model.scaffold1459.10	7b943a372cb1fc2527f9148755482879	484	Gene3D	G3DSA:3.40.140.10		60	128	1.1e-11	T	24-05-2018
evm.model.scaffold1459.10	7b943a372cb1fc2527f9148755482879	484	SUPERFAMILY	SSF53927		53	132	3.66e-13	T	24-05-2018	IPR016193	Cytidine deaminase-like	GO:0003824
evm.model.scaffold1459.10	7b943a372cb1fc2527f9148755482879	484	ProSiteProfiles	PS51747	Cytidine and deoxycytidylate deaminases domain profile.	38	138	17.17	T	24-05-2018	IPR002125	Cytidine and deoxycytidylate deaminases, zinc-binding	GO:0008270
evm.model.scaffold1459.10	7b943a372cb1fc2527f9148755482879	484	ProSiteProfiles	PS51747	Cytidine and deoxycytidylate deaminases domain profile.	287	427	16.999	T	24-05-2018	IPR002125	Cytidine and deoxycytidylate deaminases, zinc-binding	GO:0008270
evm.model.scaffold1459.10	7b943a372cb1fc2527f9148755482879	484	SUPERFAMILY	SSF53927		291	430	6.96e-20	T	24-05-2018	IPR016193	Cytidine deaminase-like	GO:0003824
evm.model.scaffold1459.10	7b943a372cb1fc2527f9148755482879	484	CDD	cd01286	deoxycytidylate_deaminase	289	424	3.89e-38	T	24-05-2018	IPR015517	Deoxycytidylate deaminase-related
evm.model.scaffold1459.10	7b943a372cb1fc2527f9148755482879	484	ProSitePatterns	PS00903	Cytidine and deoxycytidylate deaminases zinc-binding region signature.	368	403	-	T	24-05-2018	IPR016192	APOBEC/CMP deaminase, zinc-binding	GO:0008270|GO:0016787
evm.model.scaffold1459.10	7b943a372cb1fc2527f9148755482879	484	PANTHER	PTHR11086		282	471	2.2e-256	T	24-05-2018	IPR015517	Deoxycytidylate deaminase-related
evm.model.scaffold1459.10	7b943a372cb1fc2527f9148755482879	484	PANTHER	PTHR11086:SF14		282	471	2.2e-256	T	24-05-2018
evm.model.scaffold1459.10	7b943a372cb1fc2527f9148755482879	484	PANTHER	PTHR11086:SF14		1	265	2.2e-256	T	24-05-2018
evm.model.scaffold1459.10	7b943a372cb1fc2527f9148755482879	484	MobiDBLite	mobidb-lite	consensus disorder prediction	1	20	-	T	24-05-2018
evm.model.scaffold1459.7	230c6968734d5f4e5f0d438206a555d7	770	Pfam	PF05033	Pre-SET motif	280	393	1.1e-14	T	24-05-2018	IPR007728	Pre-SET domain	GO:0005634|GO:0008270|GO:0018024|GO:0034968	KEGG: 00310+2.1.1.43|Reactome: R-HSA-3214841
evm.model.scaffold1459.7	230c6968734d5f4e5f0d438206a555d7	770	ProSiteProfiles	PS50982	Methyl-CpG-binding domain (MBD) profile.	191	263	9.957	T	24-05-2018	IPR001739	Methyl-CpG DNA binding	GO:0003677|GO:0005634
evm.model.scaffold1459.7	230c6968734d5f4e5f0d438206a555d7	770	PANTHER	PTHR22884		158	454	1.2e-280	T	24-05-2018
evm.model.scaffold1459.7	230c6968734d5f4e5f0d438206a555d7	770	ProSiteProfiles	PS50280	SET domain profile.	401	721	19.023	T	24-05-2018	IPR001214	SET domain	GO:0005515
evm.model.scaffold1459.7	230c6968734d5f4e5f0d438206a555d7	770	SMART	SM00317		401	727	3.2e-30	T	24-05-2018	IPR001214	SET domain	GO:0005515
evm.model.scaffold1459.7	230c6968734d5f4e5f0d438206a555d7	770	Gene3D	G3DSA:3.30.890.10		209	265	2.2e-05	T	24-05-2018	IPR001739	Methyl-CpG DNA binding	GO:0003677|GO:0005634
evm.model.scaffold1459.7	230c6968734d5f4e5f0d438206a555d7	770	PANTHER	PTHR22884:SF350		663	736	1.2e-280	T	24-05-2018
evm.model.scaffold1459.7	230c6968734d5f4e5f0d438206a555d7	770	SUPERFAMILY	SSF54171		196	268	2.32e-10	T	24-05-2018	IPR016177	DNA-binding domain	GO:0003677
evm.model.scaffold1459.7	230c6968734d5f4e5f0d438206a555d7	770	PANTHER	PTHR22884:SF350		158	454	1.2e-280	T	24-05-2018
evm.model.scaffold1459.7	230c6968734d5f4e5f0d438206a555d7	770	PANTHER	PTHR22884		663	736	1.2e-280	T	24-05-2018
evm.model.scaffold1459.7	230c6968734d5f4e5f0d438206a555d7	770	ProSiteProfiles	PS50867	Pre-SET domain profile.	325	398	10.901	T	24-05-2018	IPR007728	Pre-SET domain	GO:0005634|GO:0008270|GO:0018024|GO:0034968	KEGG: 00310+2.1.1.43|Reactome: R-HSA-3214841
evm.model.scaffold1459.7	230c6968734d5f4e5f0d438206a555d7	770	Pfam	PF01429	Methyl-CpG binding domain	197	261	1e-07	T	24-05-2018	IPR001739	Methyl-CpG DNA binding	GO:0003677|GO:0005634
evm.model.scaffold1459.7	230c6968734d5f4e5f0d438206a555d7	770	Gene3D	G3DSA:2.170.270.10		653	737	1.1e-77	T	24-05-2018
evm.model.scaffold1459.7	230c6968734d5f4e5f0d438206a555d7	770	Gene3D	G3DSA:2.170.270.10		267	458	1.1e-77	T	24-05-2018
evm.model.scaffold1459.7	230c6968734d5f4e5f0d438206a555d7	770	SMART	SM00468		277	384	3.7e-09	T	24-05-2018	IPR007728	Pre-SET domain	GO:0005634|GO:0008270|GO:0018024|GO:0034968	KEGG: 00310+2.1.1.43|Reactome: R-HSA-3214841
evm.model.scaffold1459.7	230c6968734d5f4e5f0d438206a555d7	770	SMART	SM00391		196	273	1.1e-09	T	24-05-2018	IPR001739	Methyl-CpG DNA binding	GO:0003677|GO:0005634
evm.model.scaffold1459.7	230c6968734d5f4e5f0d438206a555d7	770	SUPERFAMILY	SSF82199		286	469	3.27e-65	T	24-05-2018
evm.model.scaffold1459.7	230c6968734d5f4e5f0d438206a555d7	770	SUPERFAMILY	SSF82199		657	737	3.27e-65	T	24-05-2018
evm.model.scaffold1459.7	230c6968734d5f4e5f0d438206a555d7	770	CDD	cd01395	HMT_MBD	198	258	5.26e-26	T	24-05-2018
evm.model.scaffold1459.7	230c6968734d5f4e5f0d438206a555d7	770	Pfam	PF00856	SET domain	412	721	1.4e-21	T	24-05-2018	IPR001214	SET domain	GO:0005515
evm.model.scaffold15.47	a50cf3c4baf55315225d819c848155d1	283	SMART	SM00175		78	243	5.6e-48	T	24-05-2018
evm.model.scaffold15.47	a50cf3c4baf55315225d819c848155d1	283	PRINTS	PR00449	Transforming protein P21 ras signature	218	240	1.4e-27	T	24-05-2018
evm.model.scaffold15.47	a50cf3c4baf55315225d819c848155d1	283	PRINTS	PR00449	Transforming protein P21 ras signature	181	194	1.4e-27	T	24-05-2018
evm.model.scaffold15.47	a50cf3c4baf55315225d819c848155d1	283	PRINTS	PR00449	Transforming protein P21 ras signature	118	140	1.4e-27	T	24-05-2018
evm.model.scaffold15.47	a50cf3c4baf55315225d819c848155d1	283	PRINTS	PR00449	Transforming protein P21 ras signature	100	116	1.4e-27	T	24-05-2018
evm.model.scaffold15.47	a50cf3c4baf55315225d819c848155d1	283	PRINTS	PR00449	Transforming protein P21 ras signature	77	98	1.4e-27	T	24-05-2018
evm.model.scaffold15.47	a50cf3c4baf55315225d819c848155d1	283	PANTHER	PTHR24073		71	283	4.9e-154	T	24-05-2018
evm.model.scaffold15.47	a50cf3c4baf55315225d819c848155d1	283	SMART	SM00173		74	243	8.2e-10	T	24-05-2018
evm.model.scaffold15.47	a50cf3c4baf55315225d819c848155d1	283	Pfam	PF00071	Ras family	78	237	2.2e-44	T	24-05-2018	IPR001806	Small GTPase superfamily	GO:0005525|GO:0007264
evm.model.scaffold15.47	a50cf3c4baf55315225d819c848155d1	283	ProSiteProfiles	PS51419	small GTPase Rab1 family profile.	69	282	26.612	T	24-05-2018
evm.model.scaffold15.47	a50cf3c4baf55315225d819c848155d1	283	Gene3D	G3DSA:3.40.50.300		78	282	3.2e-54	T	24-05-2018	IPR027417	P-loop containing nucleoside triphosphate hydrolase
evm.model.scaffold15.47	a50cf3c4baf55315225d819c848155d1	283	SMART	SM00176		82	270	0.00094	T	24-05-2018
evm.model.scaffold15.47	a50cf3c4baf55315225d819c848155d1	283	SUPERFAMILY	SSF52540		77	244	1.64e-45	T	24-05-2018	IPR027417	P-loop containing nucleoside triphosphate hydrolase
evm.model.scaffold15.47	a50cf3c4baf55315225d819c848155d1	283	TIGRFAM	TIGR00231	small_GTP: small GTP-binding protein domain	76	232	7.9e-26	T	24-05-2018	IPR005225	Small GTP-binding protein domain	GO:0005525
evm.model.scaffold15.47	a50cf3c4baf55315225d819c848155d1	283	CDD	cd04108	Rab36_Rab34	77	244	3.15e-119	T	24-05-2018
evm.model.scaffold15.47	a50cf3c4baf55315225d819c848155d1	283	PANTHER	PTHR24073:SF468		71	283	4.9e-154	T	24-05-2018
evm.model.scaffold15.47	a50cf3c4baf55315225d819c848155d1	283	SMART	SM00174		79	244	5e-11	T	24-05-2018
evm.model.scaffold1494.7	421796669129aed0574f74b35192858c	537	Gene3D	G3DSA:3.30.40.10		477	534	2.6e-08	T	24-05-2018	IPR013083	Zinc finger, RING/FYVE/PHD-type
evm.model.scaffold1494.7	421796669129aed0574f74b35192858c	537	MobiDBLite	mobidb-lite	consensus disorder prediction	228	247	-	T	24-05-2018
evm.model.scaffold1494.7	421796669129aed0574f74b35192858c	537	PANTHER	PTHR13492		2	537	1e-299	T	24-05-2018
evm.model.scaffold1494.7	421796669129aed0574f74b35192858c	537	SMART	SM00504		262	331	1.3e-14	T	24-05-2018	IPR003613	U box domain	GO:0004842|GO:0016567
evm.model.scaffold1494.7	421796669129aed0574f74b35192858c	537	Pfam	PF04564	U-box domain	259	336	2.7e-26	T	24-05-2018	IPR003613	U box domain	GO:0004842|GO:0016567
evm.model.scaffold1494.7	421796669129aed0574f74b35192858c	537	ProSiteProfiles	PS50089	Zinc finger RING-type profile.	479	524	9.701	T	24-05-2018	IPR001841	Zinc finger, RING-type	GO:0005515|GO:0008270
evm.model.scaffold1494.7	421796669129aed0574f74b35192858c	537	ProSitePatterns	PS00518	Zinc finger RING-type signature.	500	509	-	T	24-05-2018	IPR017907	Zinc finger, RING-type, conserved site
evm.model.scaffold1494.7	421796669129aed0574f74b35192858c	537	SUPERFAMILY	SSF57850		478	530	9.42e-07	T	24-05-2018
evm.model.scaffold1494.7	421796669129aed0574f74b35192858c	537	CDD	cd00162	RING	478	527	0.000798	T	24-05-2018
evm.model.scaffold1494.7	421796669129aed0574f74b35192858c	537	ProSiteProfiles	PS51698	U-box domain profile.	258	338	25.38	T	24-05-2018	IPR003613	U box domain	GO:0004842|GO:0016567
evm.model.scaffold1494.7	421796669129aed0574f74b35192858c	537	MobiDBLite	mobidb-lite	consensus disorder prediction	450	478	-	T	24-05-2018
evm.model.scaffold1494.7	421796669129aed0574f74b35192858c	537	SUPERFAMILY	SSF57850		246	341	2.97e-18	T	24-05-2018
evm.model.scaffold1494.7	421796669129aed0574f74b35192858c	537	Gene3D	G3DSA:3.30.40.10		257	335	2.6e-10	T	24-05-2018	IPR013083	Zinc finger, RING/FYVE/PHD-type
evm.model.scaffold1494.7	421796669129aed0574f74b35192858c	537	PANTHER	PTHR13492:SF2		2	537	1e-299	T	24-05-2018
evm.model.scaffold149.2	a7349b1d8fe92cd24bce2348a5823765	737	ProSitePatterns	PS00021	Kringle domain signature.	185	198	-	T	24-05-2018	IPR018056	Kringle, conserved site
evm.model.scaffold149.2	a7349b1d8fe92cd24bce2348a5823765	737	CDD	cd00108	KR	509	592	5.41e-35	T	24-05-2018
evm.model.scaffold149.2	a7349b1d8fe92cd24bce2348a5823765	737	ProSiteProfiles	PS50240	Serine proteases, trypsin domain profile.	611	737	19.97	T	24-05-2018	IPR001254	Serine proteases, trypsin domain	GO:0004252|GO:0006508
evm.model.scaffold149.2	a7349b1d8fe92cd24bce2348a5823765	737	Pfam	PF00089	Trypsin	611	736	1.4e-33	T	24-05-2018	IPR001254	Serine proteases, trypsin domain	GO:0004252|GO:0006508
evm.model.scaffold149.2	a7349b1d8fe92cd24bce2348a5823765	737	PANTHER	PTHR24261		136	737	4.3e-288	T	24-05-2018
evm.model.scaffold149.2	a7349b1d8fe92cd24bce2348a5823765	737	ProSiteProfiles	PS50948	PAN/Apple domain profile.	56	132	8.348	T	24-05-2018	IPR003609	PAN/Apple domain
evm.model.scaffold149.2	a7349b1d8fe92cd24bce2348a5823765	737	SUPERFAMILY	SSF57440		401	496	4.83e-39	T	24-05-2018	IPR013806	Kringle-like fold
evm.model.scaffold149.2	a7349b1d8fe92cd24bce2348a5823765	737	ProSitePatterns	PS00021	Kringle domain signature.	561	574	-	T	24-05-2018	IPR018056	Kringle, conserved site
evm.model.scaffold149.2	a7349b1d8fe92cd24bce2348a5823765	737	ProSitePatterns	PS00021	Kringle domain signature.	357	369	-	T	24-05-2018	IPR018056	Kringle, conserved site
evm.model.scaffold149.2	a7349b1d8fe92cd24bce2348a5823765	737	CDD	cd00108	KR	219	296	1.72e-34	T	24-05-2018
evm.model.scaffold149.2	a7349b1d8fe92cd24bce2348a5823765	737	ProSitePatterns	PS00021	Kringle domain signature.	267	279	-	T	24-05-2018	IPR018056	Kringle, conserved site
evm.model.scaffold149.2	a7349b1d8fe92cd24bce2348a5823765	737	SMART	SM00130		135	217	8.1e-48	T	24-05-2018	IPR000001	Kringle
evm.model.scaffold149.2	a7349b1d8fe92cd24bce2348a5823765	737	SMART	SM00130		307	388	1.1e-47	T	24-05-2018	IPR000001	Kringle
evm.model.scaffold149.2	a7349b1d8fe92cd24bce2348a5823765	737	SMART	SM00130		510	593	1.2e-45	T	24-05-2018	IPR000001	Kringle
evm.model.scaffold149.2	a7349b1d8fe92cd24bce2348a5823765	737	SMART	SM00130		409	490	1e-49	T	24-05-2018	IPR000001	Kringle
evm.model.scaffold149.2	a7349b1d8fe92cd24bce2348a5823765	737	SMART	SM00130		218	298	2.2e-45	T	24-05-2018	IPR000001	Kringle
evm.model.scaffold149.2	a7349b1d8fe92cd24bce2348a5823765	737	PRINTS	PR00018	Kringle domain signature	453	473	1.8e-21	T	24-05-2018
evm.model.scaffold149.2	a7349b1d8fe92cd24bce2348a5823765	737	PRINTS	PR00018	Kringle domain signature	427	439	1.8e-21	T	24-05-2018
evm.model.scaffold149.2	a7349b1d8fe92cd24bce2348a5823765	737	PRINTS	PR00018	Kringle domain signature	411	426	1.8e-21	T	24-05-2018
evm.model.scaffold149.2	a7349b1d8fe92cd24bce2348a5823765	737	PRINTS	PR00018	Kringle domain signature	477	488	1.8e-21	T	24-05-2018
evm.model.scaffold149.2	a7349b1d8fe92cd24bce2348a5823765	737	SUPERFAMILY	SSF57440		218	300	1.05e-33	T	24-05-2018	IPR013806	Kringle-like fold
evm.model.scaffold149.2	a7349b1d8fe92cd24bce2348a5823765	737	SUPERFAMILY	SSF57440		123	217	6.48e-36	T	24-05-2018	IPR013806	Kringle-like fold
evm.model.scaffold149.2	a7349b1d8fe92cd24bce2348a5823765	737	SUPERFAMILY	SSF57440		501	595	5.3e-33	T	24-05-2018	IPR013806	Kringle-like fold
evm.model.scaffold149.2	a7349b1d8fe92cd24bce2348a5823765	737	Gene3D	G3DSA:2.40.20.10		506	594	3.5e-33	T	24-05-2018
evm.model.scaffold149.2	a7349b1d8fe92cd24bce2348a5823765	737	Gene3D	G3DSA:2.40.20.10		305	388	3.9e-34	T	24-05-2018
evm.model.scaffold149.2	a7349b1d8fe92cd24bce2348a5823765	737	Gene3D	G3DSA:2.40.20.10		402	493	6.6e-37	T	24-05-2018
evm.model.scaffold149.2	a7349b1d8fe92cd24bce2348a5823765	737	Gene3D	G3DSA:2.40.20.10		216	298	8.8e-34	T	24-05-2018
evm.model.scaffold149.2	a7349b1d8fe92cd24bce2348a5823765	737	SMART	SM00020		610	737	9.4e-11	T	24-05-2018	IPR001254	Serine proteases, trypsin domain	GO:0004252|GO:0006508
evm.model.scaffold149.2	a7349b1d8fe92cd24bce2348a5823765	737	CDD	cd00190	Tryp_SPc	611	737	2.64e-48	T	24-05-2018	IPR001254	Serine proteases, trypsin domain	GO:0004252|GO:0006508
evm.model.scaffold149.2	a7349b1d8fe92cd24bce2348a5823765	737	Gene3D	G3DSA:2.40.10.10		645	736	1.2e-25	T	24-05-2018
evm.model.scaffold149.2	a7349b1d8fe92cd24bce2348a5823765	737	Pfam	PF00024	PAN domain	59	130	5.1e-13	T	24-05-2018	IPR003609	PAN/Apple domain
evm.model.scaffold149.2	a7349b1d8fe92cd24bce2348a5823765	737	SMART	SM00473		54	131	1.3e-14	T	24-05-2018	IPR003609	PAN/Apple domain
evm.model.scaffold149.2	a7349b1d8fe92cd24bce2348a5823765	737	Gene3D	G3DSA:2.40.20.10		133	215	4.8e-32	T	24-05-2018
evm.model.scaffold149.2	a7349b1d8fe92cd24bce2348a5823765	737	SUPERFAMILY	SSF57440		307	392	2.27e-34	T	24-05-2018	IPR013806	Kringle-like fold
evm.model.scaffold149.2	a7349b1d8fe92cd24bce2348a5823765	737	ProSitePatterns	PS00021	Kringle domain signature.	459	471	-	T	24-05-2018	IPR018056	Kringle, conserved site
evm.model.scaffold149.2	a7349b1d8fe92cd24bce2348a5823765	737	ProSitePatterns	PS00134	Serine proteases, trypsin family, histidine active site.	647	652	-	T	24-05-2018	IPR018114	Serine proteases, trypsin family, histidine active site	GO:0004252|GO:0006508
evm.model.scaffold149.2	a7349b1d8fe92cd24bce2348a5823765	737	CDD	cd01099	PAN_AP_HGF	67	131	1.19e-13	T	24-05-2018
evm.model.scaffold149.2	a7349b1d8fe92cd24bce2348a5823765	737	Gene3D	G3DSA:2.40.10.10		611	644	1.4e-22	T	24-05-2018
evm.model.scaffold149.2	a7349b1d8fe92cd24bce2348a5823765	737	Gene3D	G3DSA:3.50.4.10		45	132	6.9e-25	T	24-05-2018
evm.model.scaffold149.2	a7349b1d8fe92cd24bce2348a5823765	737	ProSiteProfiles	PS50070	Kringle domain profile.	511	591	28.489	T	24-05-2018	IPR000001	Kringle
evm.model.scaffold149.2	a7349b1d8fe92cd24bce2348a5823765	737	CDD	cd00108	KR	136	216	3.07e-37	T	24-05-2018
evm.model.scaffold149.2	a7349b1d8fe92cd24bce2348a5823765	737	ProSiteProfiles	PS50070	Kringle domain profile.	308	386	28.679	T	24-05-2018	IPR000001	Kringle
evm.model.scaffold149.2	a7349b1d8fe92cd24bce2348a5823765	737	CDD	cd00108	KR	409	489	4.78e-36	T	24-05-2018
evm.model.scaffold149.2	a7349b1d8fe92cd24bce2348a5823765	737	Pfam	PF00051	Kringle domain	512	591	1.2e-28	T	24-05-2018	IPR000001	Kringle
evm.model.scaffold149.2	a7349b1d8fe92cd24bce2348a5823765	737	Pfam	PF00051	Kringle domain	137	215	8e-29	T	24-05-2018	IPR000001	Kringle
evm.model.scaffold149.2	a7349b1d8fe92cd24bce2348a5823765	737	Pfam	PF00051	Kringle domain	219	296	3.9e-30	T	24-05-2018	IPR000001	Kringle
evm.model.scaffold149.2	a7349b1d8fe92cd24bce2348a5823765	737	Pfam	PF00051	Kringle domain	411	488	1e-30	T	24-05-2018	IPR000001	Kringle
evm.model.scaffold149.2	a7349b1d8fe92cd24bce2348a5823765	737	Pfam	PF00051	Kringle domain	309	386	1.4e-29	T	24-05-2018	IPR000001	Kringle
evm.model.scaffold149.2	a7349b1d8fe92cd24bce2348a5823765	737	ProSiteProfiles	PS50070	Kringle domain profile.	218	296	29.118	T	24-05-2018	IPR000001	Kringle
evm.model.scaffold149.2	a7349b1d8fe92cd24bce2348a5823765	737	SUPERFAMILY	SSF50494		589	736	5.45e-45	T	24-05-2018	IPR009003	Peptidase S1, PA clan
evm.model.scaffold149.2	a7349b1d8fe92cd24bce2348a5823765	737	ProSiteProfiles	PS50070	Kringle domain profile.	410	488	31.384	T	24-05-2018	IPR000001	Kringle
evm.model.scaffold149.2	a7349b1d8fe92cd24bce2348a5823765	737	ProSiteProfiles	PS50070	Kringle domain profile.	136	215	29.365	T	24-05-2018	IPR000001	Kringle
evm.model.scaffold149.2	a7349b1d8fe92cd24bce2348a5823765	737	CDD	cd00108	KR	307	387	2.86e-37	T	24-05-2018
evm.model.scaffold149.2	a7349b1d8fe92cd24bce2348a5823765	737	PANTHER	PTHR24261:SF2		136	737	4.3e-288	T	24-05-2018
evm.model.scaffold149.2	a7349b1d8fe92cd24bce2348a5823765	737	PRINTS	PR00722	Chymotrypsin serine protease family (S1) signature	637	652	1.8e-08	T	24-05-2018	IPR001314	Peptidase S1A, chymotrypsin family	GO:0004252|GO:0006508
evm.model.scaffold149.2	a7349b1d8fe92cd24bce2348a5823765	737	PRINTS	PR00722	Chymotrypsin serine protease family (S1) signature	690	704	1.8e-08	T	24-05-2018	IPR001314	Peptidase S1A, chymotrypsin family	GO:0004252|GO:0006508
evm.model.scaffold149.2	a7349b1d8fe92cd24bce2348a5823765	737	SUPERFAMILY	SSF57414		53	134	1.69e-21	T	24-05-2018
evm.model.scaffold1465.5	389b7cbf2beef9144df7fb8a738765f1	539	SMART	SM00364		169	188	24	T	24-05-2018
evm.model.scaffold1465.5	389b7cbf2beef9144df7fb8a738765f1	539	SMART	SM00364		265	284	19	T	24-05-2018
evm.model.scaffold1465.5	389b7cbf2beef9144df7fb8a738765f1	539	SMART	SM00364		386	405	230	T	24-05-2018
evm.model.scaffold1465.5	389b7cbf2beef9144df7fb8a738765f1	539	SMART	SM00364		97	116	23	T	24-05-2018
evm.model.scaffold1465.5	389b7cbf2beef9144df7fb8a738765f1	539	SMART	SM00364		241	260	280	T	24-05-2018
evm.model.scaffold1465.5	389b7cbf2beef9144df7fb8a738765f1	539	SMART	SM00364		145	164	92	T	24-05-2018
evm.model.scaffold1465.5	389b7cbf2beef9144df7fb8a738765f1	539	SMART	SM00364		121	140	410	T	24-05-2018
evm.model.scaffold1465.5	389b7cbf2beef9144df7fb8a738765f1	539	ProSiteProfiles	PS51450	Leucine-rich repeat profile.	219	240	5.794	T	24-05-2018	IPR001611	Leucine-rich repeat	GO:0005515
evm.model.scaffold1465.5	389b7cbf2beef9144df7fb8a738765f1	539	ProSiteProfiles	PS51450	Leucine-rich repeat profile.	99	122	7.396	T	24-05-2018	IPR001611	Leucine-rich repeat	GO:0005515
evm.model.scaffold1465.5	389b7cbf2beef9144df7fb8a738765f1	539	PANTHER	PTHR24373:SF144		1	288	2.6e-274	T	24-05-2018
evm.model.scaffold1465.5	389b7cbf2beef9144df7fb8a738765f1	539	SMART	SM00082		421	473	4.2e-10	T	24-05-2018	IPR000483	Cysteine-rich flanking region, C-terminal
evm.model.scaffold1465.5	389b7cbf2beef9144df7fb8a738765f1	539	ProSiteProfiles	PS51450	Leucine-rich repeat profile.	243	264	7.05	T	24-05-2018	IPR001611	Leucine-rich repeat	GO:0005515
evm.model.scaffold1465.5	389b7cbf2beef9144df7fb8a738765f1	539	ProSiteProfiles	PS51450	Leucine-rich repeat profile.	195	218	6.464	T	24-05-2018	IPR001611	Leucine-rich repeat	GO:0005515
evm.model.scaffold1465.5	389b7cbf2beef9144df7fb8a738765f1	539	Gene3D	G3DSA:3.80.10.10		316	463	5.1e-32	T	24-05-2018	IPR032675	Leucine-rich repeat domain, L domain-like
evm.model.scaffold1465.5	389b7cbf2beef9144df7fb8a738765f1	539	PRINTS	PR00019	Leucine-rich repeat signature	172	185	8.5e-05	T	24-05-2018
evm.model.scaffold1465.5	389b7cbf2beef9144df7fb8a738765f1	539	PRINTS	PR00019	Leucine-rich repeat signature	241	254	8.5e-05	T	24-05-2018
evm.model.scaffold1465.5	389b7cbf2beef9144df7fb8a738765f1	539	ProSiteProfiles	PS51450	Leucine-rich repeat profile.	123	144	6.534	T	24-05-2018	IPR001611	Leucine-rich repeat	GO:0005515
evm.model.scaffold1465.5	389b7cbf2beef9144df7fb8a738765f1	539	SUPERFAMILY	SSF52058		47	158	1.05e-18	T	24-05-2018	IPR032675	Leucine-rich repeat domain, L domain-like
evm.model.scaffold1465.5	389b7cbf2beef9144df7fb8a738765f1	539	PANTHER	PTHR24373		1	288	2.6e-274	T	24-05-2018
evm.model.scaffold1465.5	389b7cbf2beef9144df7fb8a738765f1	539	ProSiteProfiles	PS51450	Leucine-rich repeat profile.	291	312	5.356	T	24-05-2018	IPR001611	Leucine-rich repeat	GO:0005515
evm.model.scaffold1465.5	389b7cbf2beef9144df7fb8a738765f1	539	ProSiteProfiles	PS51450	Leucine-rich repeat profile.	171	192	7.874	T	24-05-2018	IPR001611	Leucine-rich repeat	GO:0005515
evm.model.scaffold1465.5	389b7cbf2beef9144df7fb8a738765f1	539	ProSiteProfiles	PS51450	Leucine-rich repeat profile.	267	288	6.857	T	24-05-2018	IPR001611	Leucine-rich repeat	GO:0005515
evm.model.scaffold1465.5	389b7cbf2beef9144df7fb8a738765f1	539	Pfam	PF13855	Leucine rich repeat	364	421	2.7e-11	T	24-05-2018	IPR001611	Leucine-rich repeat	GO:0005515
evm.model.scaffold1465.5	389b7cbf2beef9144df7fb8a738765f1	539	Pfam	PF13855	Leucine rich repeat	76	134	2.1e-11	T	24-05-2018	IPR001611	Leucine-rich repeat	GO:0005515
evm.model.scaffold1465.5	389b7cbf2beef9144df7fb8a738765f1	539	Pfam	PF13855	Leucine rich repeat	291	351	5.3e-09	T	24-05-2018	IPR001611	Leucine-rich repeat	GO:0005515
evm.model.scaffold1465.5	389b7cbf2beef9144df7fb8a738765f1	539	Pfam	PF13855	Leucine rich repeat	195	254	7.2e-12	T	24-05-2018	IPR001611	Leucine-rich repeat	GO:0005515
evm.model.scaffold1465.5	389b7cbf2beef9144df7fb8a738765f1	539	Pfam	PF13855	Leucine rich repeat	147	190	1.6e-08	T	24-05-2018	IPR001611	Leucine-rich repeat	GO:0005515
evm.model.scaffold1465.5	389b7cbf2beef9144df7fb8a738765f1	539	Gene3D	G3DSA:3.80.10.10		20	275	4e-54	T	24-05-2018	IPR032675	Leucine-rich repeat domain, L domain-like
evm.model.scaffold1465.5	389b7cbf2beef9144df7fb8a738765f1	539	SUPERFAMILY	SSF52058		120	456	7.18e-58	T	24-05-2018	IPR032675	Leucine-rich repeat domain, L domain-like
evm.model.scaffold1465.5	389b7cbf2beef9144df7fb8a738765f1	539	ProSiteProfiles	PS51450	Leucine-rich repeat profile.	364	385	5.486	T	24-05-2018	IPR001611	Leucine-rich repeat	GO:0005515
evm.model.scaffold1465.5	389b7cbf2beef9144df7fb8a738765f1	539	PANTHER	PTHR24373:SF144		328	516	2.6e-274	T	24-05-2018
evm.model.scaffold1465.5	389b7cbf2beef9144df7fb8a738765f1	539	ProSiteProfiles	PS51450	Leucine-rich repeat profile.	147	168	6.149	T	24-05-2018	IPR001611	Leucine-rich repeat	GO:0005515
evm.model.scaffold1465.5	389b7cbf2beef9144df7fb8a738765f1	539	ProSiteProfiles	PS51450	Leucine-rich repeat profile.	388	409	6.672	T	24-05-2018	IPR001611	Leucine-rich repeat	GO:0005515
evm.model.scaffold1465.5	389b7cbf2beef9144df7fb8a738765f1	539	SMART	SM00369		386	409	0.00063	T	24-05-2018	IPR003591	Leucine-rich repeat, typical subtype
evm.model.scaffold1465.5	389b7cbf2beef9144df7fb8a738765f1	539	SMART	SM00369		98	120	4.6	T	24-05-2018	IPR003591	Leucine-rich repeat, typical subtype
evm.model.scaffold1465.5	389b7cbf2beef9144df7fb8a738765f1	539	SMART	SM00369		217	240	0.021	T	24-05-2018	IPR003591	Leucine-rich repeat, typical subtype
evm.model.scaffold1465.5	389b7cbf2beef9144df7fb8a738765f1	539	SMART	SM00369		194	216	25	T	24-05-2018	IPR003591	Leucine-rich repeat, typical subtype
evm.model.scaffold1465.5	389b7cbf2beef9144df7fb8a738765f1	539	SMART	SM00369		289	312	7.7	T	24-05-2018	IPR003591	Leucine-rich repeat, typical subtype
evm.model.scaffold1465.5	389b7cbf2beef9144df7fb8a738765f1	539	SMART	SM00369		241	264	0.012	T	24-05-2018	IPR003591	Leucine-rich repeat, typical subtype
evm.model.scaffold1465.5	389b7cbf2beef9144df7fb8a738765f1	539	SMART	SM00369		313	337	16	T	24-05-2018	IPR003591	Leucine-rich repeat, typical subtype
evm.model.scaffold1465.5	389b7cbf2beef9144df7fb8a738765f1	539	SMART	SM00369		362	385	0.0051	T	24-05-2018	IPR003591	Leucine-rich repeat, typical subtype
evm.model.scaffold1465.5	389b7cbf2beef9144df7fb8a738765f1	539	SMART	SM00369		145	168	0.00068	T	24-05-2018	IPR003591	Leucine-rich repeat, typical subtype
evm.model.scaffold1465.5	389b7cbf2beef9144df7fb8a738765f1	539	SMART	SM00369		121	144	0.074	T	24-05-2018	IPR003591	Leucine-rich repeat, typical subtype
evm.model.scaffold1465.5	389b7cbf2beef9144df7fb8a738765f1	539	SMART	SM00369		338	361	0.67	T	24-05-2018	IPR003591	Leucine-rich repeat, typical subtype
evm.model.scaffold1465.5	389b7cbf2beef9144df7fb8a738765f1	539	SMART	SM00369		266	288	21	T	24-05-2018	IPR003591	Leucine-rich repeat, typical subtype
evm.model.scaffold1465.5	389b7cbf2beef9144df7fb8a738765f1	539	SMART	SM00369		73	96	11	T	24-05-2018	IPR003591	Leucine-rich repeat, typical subtype
evm.model.scaffold1465.5	389b7cbf2beef9144df7fb8a738765f1	539	SMART	SM00369		169	192	2.4e-05	T	24-05-2018	IPR003591	Leucine-rich repeat, typical subtype
evm.model.scaffold1465.5	389b7cbf2beef9144df7fb8a738765f1	539	Gene3D	G3DSA:3.80.10.10		276	315	1e-06	T	24-05-2018	IPR032675	Leucine-rich repeat domain, L domain-like
evm.model.scaffold1465.5	389b7cbf2beef9144df7fb8a738765f1	539	PANTHER	PTHR24373		328	516	2.6e-274	T	24-05-2018
evm.model.scaffold1494.15	57788c8e0e31405846b21b8dc71f80be	730	SUPERFAMILY	SSF53187		290	619	2.55e-76	T	24-05-2018
evm.model.scaffold1494.15	57788c8e0e31405846b21b8dc71f80be	730	CDD	cd11308	Peptidase_M14NE-CP-C_like	620	696	2.24e-35	T	24-05-2018
evm.model.scaffold1494.15	57788c8e0e31405846b21b8dc71f80be	730	MobiDBLite	mobidb-lite	consensus disorder prediction	75	109	-	T	24-05-2018
evm.model.scaffold1494.15	57788c8e0e31405846b21b8dc71f80be	730	CDD	cd00057	FA58C	112	269	1.05e-46	T	24-05-2018
evm.model.scaffold1494.15	57788c8e0e31405846b21b8dc71f80be	730	PANTHER	PTHR11532:SF43		1	730	0	T	24-05-2018
evm.model.scaffold1494.15	57788c8e0e31405846b21b8dc71f80be	730	ProSitePatterns	PS00132	Zinc carboxypeptidases, zinc-binding region 1 signature.	347	369	-	T	24-05-2018	IPR000834	Peptidase M14, carboxypeptidase A	GO:0004181|GO:0006508|GO:0008270
evm.model.scaffold1494.15	57788c8e0e31405846b21b8dc71f80be	730	CDD	cd03869	M14_CPX_like	291	616	0	T	24-05-2018
evm.model.scaffold1494.15	57788c8e0e31405846b21b8dc71f80be	730	PRINTS	PR00765	Carboxypeptidase A metalloprotease (M14) family signature	426	434	6e-14	T	24-05-2018	IPR000834	Peptidase M14, carboxypeptidase A	GO:0004181|GO:0006508|GO:0008270
evm.model.scaffold1494.15	57788c8e0e31405846b21b8dc71f80be	730	PRINTS	PR00765	Carboxypeptidase A metalloprotease (M14) family signature	321	333	6e-14	T	24-05-2018	IPR000834	Peptidase M14, carboxypeptidase A	GO:0004181|GO:0006508|GO:0008270
evm.model.scaffold1494.15	57788c8e0e31405846b21b8dc71f80be	730	PRINTS	PR00765	Carboxypeptidase A metalloprotease (M14) family signature	347	361	6e-14	T	24-05-2018	IPR000834	Peptidase M14, carboxypeptidase A	GO:0004181|GO:0006508|GO:0008270
evm.model.scaffold1494.15	57788c8e0e31405846b21b8dc71f80be	730	PRINTS	PR00765	Carboxypeptidase A metalloprotease (M14) family signature	491	504	6e-14	T	24-05-2018	IPR000834	Peptidase M14, carboxypeptidase A	GO:0004181|GO:0006508|GO:0008270
evm.model.scaffold1494.15	57788c8e0e31405846b21b8dc71f80be	730	Pfam	PF13620	Carboxypeptidase regulatory-like domain	621	696	7.3e-11	T	24-05-2018
evm.model.scaffold1494.15	57788c8e0e31405846b21b8dc71f80be	730	Pfam	PF00754	F5/8 type C domain	128	267	1.9e-27	T	24-05-2018	IPR000421	Coagulation factor 5/8 C-terminal domain
evm.model.scaffold1494.15	57788c8e0e31405846b21b8dc71f80be	730	ProSitePatterns	PS01285	Coagulation factors 5/8 type C domain (FA58C) signature 1.	158	187	-	T	24-05-2018	IPR000421	Coagulation factor 5/8 C-terminal domain
evm.model.scaffold1494.15	57788c8e0e31405846b21b8dc71f80be	730	ProSiteProfiles	PS50022	Coagulation factors 5/8 type C domain (FA58C) profile.	109	270	31.877	T	24-05-2018	IPR000421	Coagulation factor 5/8 C-terminal domain
evm.model.scaffold1494.15	57788c8e0e31405846b21b8dc71f80be	730	SUPERFAMILY	SSF49785		111	273	4.93e-46	T	24-05-2018	IPR008979	Galactose-binding domain-like
evm.model.scaffold1494.15	57788c8e0e31405846b21b8dc71f80be	730	SMART	SM00631		417	706	9.9e-47	T	24-05-2018	IPR000834	Peptidase M14, carboxypeptidase A	GO:0004181|GO:0006508|GO:0008270
evm.model.scaffold1494.15	57788c8e0e31405846b21b8dc71f80be	730	ProSitePatterns	PS00133	Zinc carboxypeptidases, zinc-binding region 2 signature.	494	504	-	T	24-05-2018	IPR000834	Peptidase M14, carboxypeptidase A	GO:0004181|GO:0006508|GO:0008270
evm.model.scaffold1494.15	57788c8e0e31405846b21b8dc71f80be	730	SUPERFAMILY	SSF49464		620	717	8.44e-18	T	24-05-2018	IPR008969	Carboxypeptidase-like, regulatory domain
evm.model.scaffold1494.15	57788c8e0e31405846b21b8dc71f80be	730	SMART	SM00231		110	270	1.2e-28	T	24-05-2018	IPR000421	Coagulation factor 5/8 C-terminal domain
evm.model.scaffold1494.15	57788c8e0e31405846b21b8dc71f80be	730	Gene3D	G3DSA:3.40.630.10		291	625	4.2e-106	T	24-05-2018
evm.model.scaffold1494.15	57788c8e0e31405846b21b8dc71f80be	730	Gene3D	G3DSA:2.60.120.260		108	273	7.9e-51	T	24-05-2018	IPR008979	Galactose-binding domain-like
evm.model.scaffold1494.15	57788c8e0e31405846b21b8dc71f80be	730	Pfam	PF00246	Zinc carboxypeptidase	302	607	1.7e-75	T	24-05-2018	IPR000834	Peptidase M14, carboxypeptidase A	GO:0004181|GO:0006508|GO:0008270
evm.model.scaffold1494.15	57788c8e0e31405846b21b8dc71f80be	730	MobiDBLite	mobidb-lite	consensus disorder prediction	34	61	-	T	24-05-2018
evm.model.scaffold1494.15	57788c8e0e31405846b21b8dc71f80be	730	PANTHER	PTHR11532		1	730	0	T	24-05-2018
evm.model.scaffold1494.15	57788c8e0e31405846b21b8dc71f80be	730	Gene3D	G3DSA:2.60.40.1120		626	698	2.3e-25	T	24-05-2018	IPR014766	Carboxypeptidase, regulatory domain
evm.model.scaffold1438.4	8143e6de5d060931b53fc79e15284b1e	1127	SUPERFAMILY	SSF49562		314	437	6.99e-26	T	24-05-2018	IPR000008	C2 domain	GO:0005515
evm.model.scaffold1438.4	8143e6de5d060931b53fc79e15284b1e	1127	CDD	cd04036	C2_cPLA2	319	438	1.36e-53	T	24-05-2018
evm.model.scaffold1438.4	8143e6de5d060931b53fc79e15284b1e	1127	SMART	SM00239		319	419	9.5e-18	T	24-05-2018	IPR000008	C2 domain	GO:0005515
evm.model.scaffold1438.4	8143e6de5d060931b53fc79e15284b1e	1127	PANTHER	PTHR10728		1060	1127	0	T	24-05-2018
evm.model.scaffold1438.4	8143e6de5d060931b53fc79e15284b1e	1127	SUPERFAMILY	SSF51197		22	308	2.06e-56	T	24-05-2018
evm.model.scaffold1438.4	8143e6de5d060931b53fc79e15284b1e	1127	PANTHER	PTHR10728		557	1024	0	T	24-05-2018
evm.model.scaffold1438.4	8143e6de5d060931b53fc79e15284b1e	1127	ProSiteProfiles	PS51210	PLA2c domain profile.	555	1127	72.566	T	24-05-2018	IPR002642	Lysophospholipase, catalytic domain	GO:0004620|GO:0009395	Reactome: R-HSA-1482788|Reactome: R-HSA-1482801|Reactome: R-HSA-1482839|Reactome: R-HSA-1482922|Reactome: R-HSA-1483115
evm.model.scaffold1438.4	8143e6de5d060931b53fc79e15284b1e	1127	PANTHER	PTHR10728		317	494	0	T	24-05-2018
evm.model.scaffold1438.4	8143e6de5d060931b53fc79e15284b1e	1127	Pfam	PF13621	Cupin-like domain	40	297	2.1e-77	T	24-05-2018
evm.model.scaffold1438.4	8143e6de5d060931b53fc79e15284b1e	1127	Gene3D	G3DSA:2.60.40.150		295	424	1.3e-23	T	24-05-2018	IPR000008	C2 domain	GO:0005515
evm.model.scaffold1438.4	8143e6de5d060931b53fc79e15284b1e	1127	Gene3D	G3DSA:2.60.120.650		34	294	2.8e-41	T	24-05-2018
evm.model.scaffold1438.4	8143e6de5d060931b53fc79e15284b1e	1127	PANTHER	PTHR10728:SF32		317	494	0	T	24-05-2018
evm.model.scaffold1438.4	8143e6de5d060931b53fc79e15284b1e	1127	PANTHER	PTHR10728:SF32		1060	1127	0	T	24-05-2018
evm.model.scaffold1438.4	8143e6de5d060931b53fc79e15284b1e	1127	SMART	SM00558		128	307	4.5e-40	T	24-05-2018	IPR003347	JmjC domain
evm.model.scaffold1438.4	8143e6de5d060931b53fc79e15284b1e	1127	Pfam	PF01735	Lysophospholipase catalytic domain	605	811	4.3e-27	T	24-05-2018	IPR002642	Lysophospholipase, catalytic domain	GO:0004620|GO:0009395	Reactome: R-HSA-1482788|Reactome: R-HSA-1482801|Reactome: R-HSA-1482839|Reactome: R-HSA-1482922|Reactome: R-HSA-1483115
evm.model.scaffold1438.4	8143e6de5d060931b53fc79e15284b1e	1127	ProSiteProfiles	PS51184	JmjC domain profile.	128	307	28.376	T	24-05-2018	IPR003347	JmjC domain
evm.model.scaffold1438.4	8143e6de5d060931b53fc79e15284b1e	1127	Pfam	PF00168	C2 domain	319	422	6.2e-18	T	24-05-2018	IPR000008	C2 domain	GO:0005515
evm.model.scaffold1438.4	8143e6de5d060931b53fc79e15284b1e	1127	ProSiteProfiles	PS50004	C2 domain profile.	320	411	13.905	T	24-05-2018	IPR000008	C2 domain	GO:0005515
evm.model.scaffold1438.4	8143e6de5d060931b53fc79e15284b1e	1127	MobiDBLite	mobidb-lite	consensus disorder prediction	1015	1054	-	T	24-05-2018
evm.model.scaffold1438.4	8143e6de5d060931b53fc79e15284b1e	1127	Gene3D	G3DSA:3.40.1090.10		558	1033	2.7e-123	T	24-05-2018
evm.model.scaffold1438.4	8143e6de5d060931b53fc79e15284b1e	1127	Gene3D	G3DSA:3.40.1090.10		1079	1110	2.7e-123	T	24-05-2018
evm.model.scaffold1438.4	8143e6de5d060931b53fc79e15284b1e	1127	SUPERFAMILY	SSF52151		561	1017	2.62e-132	T	24-05-2018	IPR016035	Acyl transferase/acyl hydrolase/lysophospholipase	GO:0008152
evm.model.scaffold1438.4	8143e6de5d060931b53fc79e15284b1e	1127	SUPERFAMILY	SSF52151		1053	1120	2.62e-132	T	24-05-2018	IPR016035	Acyl transferase/acyl hydrolase/lysophospholipase	GO:0008152
evm.model.scaffold1438.4	8143e6de5d060931b53fc79e15284b1e	1127	PANTHER	PTHR10728:SF32		557	1024	0	T	24-05-2018
evm.model.scaffold1438.4	8143e6de5d060931b53fc79e15284b1e	1127	Coils	Coil		1101	1125	-	T	24-05-2018
evm.model.scaffold1438.4	8143e6de5d060931b53fc79e15284b1e	1127	SMART	SM00022		536	1078	3.6e-09	T	24-05-2018	IPR002642	Lysophospholipase, catalytic domain	GO:0004620|GO:0009395	Reactome: R-HSA-1482788|Reactome: R-HSA-1482801|Reactome: R-HSA-1482839|Reactome: R-HSA-1482922|Reactome: R-HSA-1483115
evm.model.scaffold1481.4	881c52892a4b30e1315b0b7d3967a8b0	1765	SUPERFAMILY	SSF49313		132	222	5.42e-20	T	24-05-2018	IPR015919	Cadherin-like	GO:0005509|GO:0016020
evm.model.scaffold1481.4	881c52892a4b30e1315b0b7d3967a8b0	1765	CDD	cd11304	Cadherin_repeat	1349	1440	1.05e-15	T	24-05-2018
evm.model.scaffold1481.4	881c52892a4b30e1315b0b7d3967a8b0	1765	SUPERFAMILY	SSF49313		1344	1444	1.86e-13	T	24-05-2018	IPR015919	Cadherin-like	GO:0005509|GO:0016020
evm.model.scaffold1481.4	881c52892a4b30e1315b0b7d3967a8b0	1765	PRINTS	PR00205	Cadherin signature	400	419	5.7e-31	T	24-05-2018	IPR002126	Cadherin	GO:0005509|GO:0007156|GO:0016020
evm.model.scaffold1481.4	881c52892a4b30e1315b0b7d3967a8b0	1765	PRINTS	PR00205	Cadherin signature	454	483	5.7e-31	T	24-05-2018	IPR002126	Cadherin	GO:0005509|GO:0007156|GO:0016020
evm.model.scaffold1481.4	881c52892a4b30e1315b0b7d3967a8b0	1765	PRINTS	PR00205	Cadherin signature	1081	1107	5.7e-31	T	24-05-2018	IPR002126	Cadherin	GO:0005509|GO:0007156|GO:0016020
evm.model.scaffold1481.4	881c52892a4b30e1315b0b7d3967a8b0	1765	PRINTS	PR00205	Cadherin signature	631	643	5.7e-31	T	24-05-2018	IPR002126	Cadherin	GO:0005509|GO:0007156|GO:0016020
evm.model.scaffold1481.4	881c52892a4b30e1315b0b7d3967a8b0	1765	PRINTS	PR00205	Cadherin signature	1026	1039	5.7e-31	T	24-05-2018	IPR002126	Cadherin	GO:0005509|GO:0007156|GO:0016020
evm.model.scaffold1481.4	881c52892a4b30e1315b0b7d3967a8b0	1765	PRINTS	PR00205	Cadherin signature	900	919	5.7e-31	T	24-05-2018	IPR002126	Cadherin	GO:0005509|GO:0007156|GO:0016020
evm.model.scaffold1481.4	881c52892a4b30e1315b0b7d3967a8b0	1765	PRINTS	PR00205	Cadherin signature	1115	1132	5.7e-31	T	24-05-2018	IPR002126	Cadherin	GO:0005509|GO:0007156|GO:0016020
evm.model.scaffold1481.4	881c52892a4b30e1315b0b7d3967a8b0	1765	ProSitePatterns	PS00232	Cadherin domain signature.	1121	1131	-	T	24-05-2018	IPR020894	Cadherin conserved site	GO:0005886|GO:0007155
evm.model.scaffold1481.4	881c52892a4b30e1315b0b7d3967a8b0	1765	SUPERFAMILY	SSF49313		909	1023	1.57e-21	T	24-05-2018	IPR015919	Cadherin-like	GO:0005509|GO:0016020
evm.model.scaffold1481.4	881c52892a4b30e1315b0b7d3967a8b0	1765	ProSiteProfiles	PS50268	Cadherins domain profile.	1445	1551	19.714	T	24-05-2018	IPR002126	Cadherin	GO:0005509|GO:0007156|GO:0016020
evm.model.scaffold1481.4	881c52892a4b30e1315b0b7d3967a8b0	1765	ProSiteProfiles	PS50268	Cadherins domain profile.	817	921	24.405	T	24-05-2018	IPR002126	Cadherin	GO:0005509|GO:0007156|GO:0016020
evm.model.scaffold1481.4	881c52892a4b30e1315b0b7d3967a8b0	1765	ProSiteProfiles	PS50268	Cadherins domain profile.	922	1028	23.835	T	24-05-2018	IPR002126	Cadherin	GO:0005509|GO:0007156|GO:0016020
evm.model.scaffold1481.4	881c52892a4b30e1315b0b7d3967a8b0	1765	SUPERFAMILY	SSF49313		553	654	2.14e-15	T	24-05-2018	IPR015919	Cadherin-like	GO:0005509|GO:0016020
evm.model.scaffold1481.4	881c52892a4b30e1315b0b7d3967a8b0	1765	SUPERFAMILY	SSF49313		1432	1553	1.57e-23	T	24-05-2018	IPR015919	Cadherin-like	GO:0005509|GO:0016020
evm.model.scaffold1481.4	881c52892a4b30e1315b0b7d3967a8b0	1765	CDD	cd12884	SPRY_hnRNP	1604	1731	1.82e-69	T	24-05-2018
evm.model.scaffold1481.4	881c52892a4b30e1315b0b7d3967a8b0	1765	SUPERFAMILY	SSF49313		1226	1334	1.57e-21	T	24-05-2018	IPR015919	Cadherin-like	GO:0005509|GO:0016020
evm.model.scaffold1481.4	881c52892a4b30e1315b0b7d3967a8b0	1765	ProSiteProfiles	PS50268	Cadherins domain profile.	1134	1238	26.86	T	24-05-2018	IPR002126	Cadherin	GO:0005509|GO:0007156|GO:0016020
evm.model.scaffold1481.4	881c52892a4b30e1315b0b7d3967a8b0	1765	CDD	cd11304	Cadherin_repeat	927	1022	4.23e-25	T	24-05-2018
evm.model.scaffold1481.4	881c52892a4b30e1315b0b7d3967a8b0	1765	PANTHER	PTHR24026:SF37		1	1593	0	T	24-05-2018
evm.model.scaffold1481.4	881c52892a4b30e1315b0b7d3967a8b0	1765	ProSitePatterns	PS00232	Cadherin domain signature.	909	919	-	T	24-05-2018	IPR020894	Cadherin conserved site	GO:0005886|GO:0007155
evm.model.scaffold1481.4	881c52892a4b30e1315b0b7d3967a8b0	1765	CDD	cd11304	Cadherin_repeat	821	917	7.12e-28	T	24-05-2018
evm.model.scaffold1481.4	881c52892a4b30e1315b0b7d3967a8b0	1765	ProSiteProfiles	PS50268	Cadherins domain profile.	1029	1138	27.211	T	24-05-2018	IPR002126	Cadherin	GO:0005509|GO:0007156|GO:0016020
evm.model.scaffold1481.4	881c52892a4b30e1315b0b7d3967a8b0	1765	CDD	cd11304	Cadherin_repeat	1243	1331	2.87e-22	T	24-05-2018
evm.model.scaffold1481.4	881c52892a4b30e1315b0b7d3967a8b0	1765	ProSiteProfiles	PS50268	Cadherins domain profile.	1239	1330	13.071	T	24-05-2018	IPR002126	Cadherin	GO:0005509|GO:0007156|GO:0016020
evm.model.scaffold1481.4	881c52892a4b30e1315b0b7d3967a8b0	1765	ProSiteProfiles	PS50268	Cadherins domain profile.	30	144	15.943	T	24-05-2018	IPR002126	Cadherin	GO:0005509|GO:0007156|GO:0016020
evm.model.scaffold1481.4	881c52892a4b30e1315b0b7d3967a8b0	1765	ProSiteProfiles	PS50268	Cadherins domain profile.	455	560	25.216	T	24-05-2018	IPR002126	Cadherin	GO:0005509|GO:0007156|GO:0016020
evm.model.scaffold1481.4	881c52892a4b30e1315b0b7d3967a8b0	1765	SMART	SM00112		166	250	7.8e-08	T	24-05-2018	IPR002126	Cadherin	GO:0005509|GO:0007156|GO:0016020
evm.model.scaffold1481.4	881c52892a4b30e1315b0b7d3967a8b0	1765	SMART	SM00112		943	1024	1.2e-15	T	24-05-2018	IPR002126	Cadherin	GO:0005509|GO:0007156|GO:0016020
evm.model.scaffold1481.4	881c52892a4b30e1315b0b7d3967a8b0	1765	SMART	SM00112		838	919	2.2e-21	T	24-05-2018	IPR002126	Cadherin	GO:0005509|GO:0007156|GO:0016020
evm.model.scaffold1481.4	881c52892a4b30e1315b0b7d3967a8b0	1765	SMART	SM00112		1050	1131	6.9e-25	T	24-05-2018	IPR002126	Cadherin	GO:0005509|GO:0007156|GO:0016020
evm.model.scaffold1481.4	881c52892a4b30e1315b0b7d3967a8b0	1765	SMART	SM00112		1364	1442	2e-07	T	24-05-2018	IPR002126	Cadherin	GO:0005509|GO:0007156|GO:0016020
evm.model.scaffold1481.4	881c52892a4b30e1315b0b7d3967a8b0	1765	SMART	SM00112		733	814	2e-25	T	24-05-2018	IPR002126	Cadherin	GO:0005509|GO:0007156|GO:0016020
evm.model.scaffold1481.4	881c52892a4b30e1315b0b7d3967a8b0	1765	SMART	SM00112		1155	1236	1.2e-22	T	24-05-2018	IPR002126	Cadherin	GO:0005509|GO:0007156|GO:0016020
evm.model.scaffold1481.4	881c52892a4b30e1315b0b7d3967a8b0	1765	SMART	SM00112		476	558	2.2e-22	T	24-05-2018	IPR002126	Cadherin	GO:0005509|GO:0007156|GO:0016020
evm.model.scaffold1481.4	881c52892a4b30e1315b0b7d3967a8b0	1765	SMART	SM00112		1262	1338	2.2e-08	T	24-05-2018	IPR002126	Cadherin	GO:0005509|GO:0007156|GO:0016020
evm.model.scaffold1481.4	881c52892a4b30e1315b0b7d3967a8b0	1765	SMART	SM00112		1466	1549	2.1e-14	T	24-05-2018	IPR002126	Cadherin	GO:0005509|GO:0007156|GO:0016020
evm.model.scaffold1481.4	881c52892a4b30e1315b0b7d3967a8b0	1765	SMART	SM00112		376	452	2.7e-06	T	24-05-2018	IPR002126	Cadherin	GO:0005509|GO:0007156|GO:0016020
evm.model.scaffold1481.4	881c52892a4b30e1315b0b7d3967a8b0	1765	SMART	SM00112		582	658	0.26	T	24-05-2018	IPR002126	Cadherin	GO:0005509|GO:0007156|GO:0016020
evm.model.scaffold1481.4	881c52892a4b30e1315b0b7d3967a8b0	1765	SMART	SM00112		56	142	9.1e-05	T	24-05-2018	IPR002126	Cadherin	GO:0005509|GO:0007156|GO:0016020
evm.model.scaffold1481.4	881c52892a4b30e1315b0b7d3967a8b0	1765	Pfam	PF00028	Cadherin domain	821	911	1.2e-17	T	24-05-2018	IPR002126	Cadherin	GO:0005509|GO:0007156|GO:0016020
evm.model.scaffold1481.4	881c52892a4b30e1315b0b7d3967a8b0	1765	Pfam	PF00028	Cadherin domain	1449	1541	4.3e-08	T	24-05-2018	IPR002126	Cadherin	GO:0005509|GO:0007156|GO:0016020
evm.model.scaffold1481.4	881c52892a4b30e1315b0b7d3967a8b0	1765	Pfam	PF00028	Cadherin domain	717	807	8.1e-19	T	24-05-2018	IPR002126	Cadherin	GO:0005509|GO:0007156|GO:0016020
evm.model.scaffold1481.4	881c52892a4b30e1315b0b7d3967a8b0	1765	Pfam	PF00028	Cadherin domain	1035	1124	2.8e-19	T	24-05-2018	IPR002126	Cadherin	GO:0005509|GO:0007156|GO:0016020
evm.model.scaffold1481.4	881c52892a4b30e1315b0b7d3967a8b0	1765	Pfam	PF00028	Cadherin domain	1141	1228	1e-15	T	24-05-2018	IPR002126	Cadherin	GO:0005509|GO:0007156|GO:0016020
evm.model.scaffold1481.4	881c52892a4b30e1315b0b7d3967a8b0	1765	Pfam	PF00028	Cadherin domain	459	544	8.5e-18	T	24-05-2018	IPR002126	Cadherin	GO:0005509|GO:0007156|GO:0016020
evm.model.scaffold1481.4	881c52892a4b30e1315b0b7d3967a8b0	1765	Pfam	PF00028	Cadherin domain	149	224	4.1e-11	T	24-05-2018	IPR002126	Cadherin	GO:0005509|GO:0007156|GO:0016020
evm.model.scaffold1481.4	881c52892a4b30e1315b0b7d3967a8b0	1765	Pfam	PF00028	Cadherin domain	1244	1330	8.9e-10	T	24-05-2018	IPR002126	Cadherin	GO:0005509|GO:0007156|GO:0016020
evm.model.scaffold1481.4	881c52892a4b30e1315b0b7d3967a8b0	1765	Pfam	PF00028	Cadherin domain	929	1015	8e-14	T	24-05-2018	IPR002126	Cadherin	GO:0005509|GO:0007156|GO:0016020
evm.model.scaffold1481.4	881c52892a4b30e1315b0b7d3967a8b0	1765	Pfam	PF00028	Cadherin domain	1350	1431	4.7e-08	T	24-05-2018	IPR002126	Cadherin	GO:0005509|GO:0007156|GO:0016020
evm.model.scaffold1481.4	881c52892a4b30e1315b0b7d3967a8b0	1765	SUPERFAMILY	SSF49313		1127	1238	4e-26	T	24-05-2018	IPR015919	Cadherin-like	GO:0005509|GO:0016020
evm.model.scaffold1481.4	881c52892a4b30e1315b0b7d3967a8b0	1765	SUPERFAMILY	SSF49313		1547	1620	4.28e-09	T	24-05-2018	IPR015919	Cadherin-like	GO:0005509|GO:0016020
evm.model.scaffold1481.4	881c52892a4b30e1315b0b7d3967a8b0	1765	CDD	cd11304	Cadherin_repeat	715	812	6.98e-30	T	24-05-2018
evm.model.scaffold1481.4	881c52892a4b30e1315b0b7d3967a8b0	1765	ProSiteProfiles	PS50268	Cadherins domain profile.	712	816	25.918	T	24-05-2018	IPR002126	Cadherin	GO:0005509|GO:0007156|GO:0016020
evm.model.scaffold1481.4	881c52892a4b30e1315b0b7d3967a8b0	1765	SUPERFAMILY	SSF49313		703	808	4.14e-23	T	24-05-2018	IPR015919	Cadherin-like	GO:0005509|GO:0016020
evm.model.scaffold1481.4	881c52892a4b30e1315b0b7d3967a8b0	1765	ProSiteProfiles	PS50268	Cadherins domain profile.	561	660	13.422	T	24-05-2018	IPR002126	Cadherin	GO:0005509|GO:0007156|GO:0016020
evm.model.scaffold1481.4	881c52892a4b30e1315b0b7d3967a8b0	1765	CDD	cd11304	Cadherin_repeat	458	556	1.19e-26	T	24-05-2018
evm.model.scaffold1481.4	881c52892a4b30e1315b0b7d3967a8b0	1765	SUPERFAMILY	SSF49899		1621	1732	1.03e-21	T	24-05-2018	IPR013320	Concanavalin A-like lectin/glucanase domain
evm.model.scaffold1481.4	881c52892a4b30e1315b0b7d3967a8b0	1765	CDD	cd11304	Cadherin_repeat	362	450	2.22e-14	T	24-05-2018
evm.model.scaffold1481.4	881c52892a4b30e1315b0b7d3967a8b0	1765	CDD	cd11304	Cadherin_repeat	148	243	2.6e-17	T	24-05-2018
evm.model.scaffold1481.4	881c52892a4b30e1315b0b7d3967a8b0	1765	SUPERFAMILY	SSF49313		810	913	5.71e-23	T	24-05-2018	IPR015919	Cadherin-like	GO:0005509|GO:0016020
evm.model.scaffold1481.4	881c52892a4b30e1315b0b7d3967a8b0	1765	Coils	Coil		1759	1765	-	T	24-05-2018
evm.model.scaffold1481.4	881c52892a4b30e1315b0b7d3967a8b0	1765	Gene3D	G3DSA:2.60.40.60		813	916	8.4e-30	T	24-05-2018	IPR002126	Cadherin	GO:0005509|GO:0007156|GO:0016020
evm.model.scaffold1481.4	881c52892a4b30e1315b0b7d3967a8b0	1765	Gene3D	G3DSA:2.60.40.60		703	812	3e-28	T	24-05-2018	IPR002126	Cadherin	GO:0005509|GO:0007156|GO:0016020
evm.model.scaffold1481.4	881c52892a4b30e1315b0b7d3967a8b0	1765	Gene3D	G3DSA:2.60.40.60		1441	1548	2.6e-21	T	24-05-2018	IPR002126	Cadherin	GO:0005509|GO:0007156|GO:0016020
evm.model.scaffold1481.4	881c52892a4b30e1315b0b7d3967a8b0	1765	Gene3D	G3DSA:2.60.40.60		1236	1331	5.3e-21	T	24-05-2018	IPR002126	Cadherin	GO:0005509|GO:0007156|GO:0016020
evm.model.scaffold1481.4	881c52892a4b30e1315b0b7d3967a8b0	1765	Gene3D	G3DSA:2.60.40.60		1549	1614	5.2e-10	T	24-05-2018	IPR002126	Cadherin	GO:0005509|GO:0007156|GO:0016020
evm.model.scaffold1481.4	881c52892a4b30e1315b0b7d3967a8b0	1765	Gene3D	G3DSA:2.60.40.60		357	450	1.5e-12	T	24-05-2018	IPR002126	Cadherin	GO:0005509|GO:0007156|GO:0016020
evm.model.scaffold1481.4	881c52892a4b30e1315b0b7d3967a8b0	1765	Gene3D	G3DSA:2.60.40.60		141	242	2.7e-19	T	24-05-2018	IPR002126	Cadherin	GO:0005509|GO:0007156|GO:0016020
evm.model.scaffold1481.4	881c52892a4b30e1315b0b7d3967a8b0	1765	Gene3D	G3DSA:2.60.40.60		917	1022	5.8e-24	T	24-05-2018	IPR002126	Cadherin	GO:0005509|GO:0007156|GO:0016020
evm.model.scaffold1481.4	881c52892a4b30e1315b0b7d3967a8b0	1765	Gene3D	G3DSA:2.60.40.60		28	140	1.9e-08	T	24-05-2018	IPR002126	Cadherin	GO:0005509|GO:0007156|GO:0016020
evm.model.scaffold1481.4	881c52892a4b30e1315b0b7d3967a8b0	1765	Gene3D	G3DSA:2.60.40.60		1130	1235	1.1e-32	T	24-05-2018	IPR002126	Cadherin	GO:0005509|GO:0007156|GO:0016020
evm.model.scaffold1481.4	881c52892a4b30e1315b0b7d3967a8b0	1765	Gene3D	G3DSA:2.60.40.60		451	558	4.2e-30	T	24-05-2018	IPR002126	Cadherin	GO:0005509|GO:0007156|GO:0016020
evm.model.scaffold1481.4	881c52892a4b30e1315b0b7d3967a8b0	1765	Gene3D	G3DSA:2.60.40.60		1344	1440	2e-13	T	24-05-2018	IPR002126	Cadherin	GO:0005509|GO:0007156|GO:0016020
evm.model.scaffold1481.4	881c52892a4b30e1315b0b7d3967a8b0	1765	Gene3D	G3DSA:2.60.40.60		1023	1129	2.5e-29	T	24-05-2018	IPR002126	Cadherin	GO:0005509|GO:0007156|GO:0016020
evm.model.scaffold1481.4	881c52892a4b30e1315b0b7d3967a8b0	1765	SUPERFAMILY	SSF49313		1025	1126	1.18e-25	T	24-05-2018	IPR015919	Cadherin-like	GO:0005509|GO:0016020
evm.model.scaffold1481.4	881c52892a4b30e1315b0b7d3967a8b0	1765	ProSiteProfiles	PS50268	Cadherins domain profile.	359	454	17.171	T	24-05-2018	IPR002126	Cadherin	GO:0005509|GO:0007156|GO:0016020
evm.model.scaffold1481.4	881c52892a4b30e1315b0b7d3967a8b0	1765	ProSitePatterns	PS00232	Cadherin domain signature.	804	814	-	T	24-05-2018	IPR020894	Cadherin conserved site	GO:0005886|GO:0007155
evm.model.scaffold1481.4	881c52892a4b30e1315b0b7d3967a8b0	1765	SUPERFAMILY	SSF49313		358	454	1.1e-10	T	24-05-2018	IPR015919	Cadherin-like	GO:0005509|GO:0016020
evm.model.scaffold1481.4	881c52892a4b30e1315b0b7d3967a8b0	1765	Pfam	PF00622	SPRY domain	1619	1728	5e-22	T	24-05-2018	IPR003877	SPRY domain	GO:0005515
evm.model.scaffold1481.4	881c52892a4b30e1315b0b7d3967a8b0	1765	PANTHER	PTHR24026		1	1593	0	T	24-05-2018
evm.model.scaffold1481.4	881c52892a4b30e1315b0b7d3967a8b0	1765	CDD	cd11304	Cadherin_repeat	566	655	5.79e-15	T	24-05-2018
evm.model.scaffold1481.4	881c52892a4b30e1315b0b7d3967a8b0	1765	SMART	SM00449		1596	1730	1.9e-33	T	24-05-2018	IPR003877	SPRY domain	GO:0005515
evm.model.scaffold1481.4	881c52892a4b30e1315b0b7d3967a8b0	1765	ProSiteProfiles	PS50188	B30.2/SPRY domain profile.	1539	1731	8.811	T	24-05-2018	IPR001870	B30.2/SPRY domain
evm.model.scaffold1481.4	881c52892a4b30e1315b0b7d3967a8b0	1765	CDD	cd11304	Cadherin_repeat	1034	1129	1.32e-29	T	24-05-2018
evm.model.scaffold1481.4	881c52892a4b30e1315b0b7d3967a8b0	1765	CDD	cd11304	Cadherin_repeat	1555	1593	4.35e-06	T	24-05-2018
evm.model.scaffold1481.4	881c52892a4b30e1315b0b7d3967a8b0	1765	CDD	cd11304	Cadherin_repeat	1137	1234	1.46e-29	T	24-05-2018
evm.model.scaffold1481.4	881c52892a4b30e1315b0b7d3967a8b0	1765	ProSiteProfiles	PS50268	Cadherins domain profile.	1346	1444	15.658	T	24-05-2018	IPR002126	Cadherin	GO:0005509|GO:0007156|GO:0016020
evm.model.scaffold1481.4	881c52892a4b30e1315b0b7d3967a8b0	1765	Gene3D	G3DSA:2.60.40.60		559	654	4.1e-16	T	24-05-2018	IPR002126	Cadherin	GO:0005509|GO:0007156|GO:0016020
evm.model.scaffold1481.4	881c52892a4b30e1315b0b7d3967a8b0	1765	SUPERFAMILY	SSF49313		28	144	1.71e-08	T	24-05-2018	IPR015919	Cadherin-like	GO:0005509|GO:0016020
evm.model.scaffold1481.4	881c52892a4b30e1315b0b7d3967a8b0	1765	SUPERFAMILY	SSF49313		442	540	2e-23	T	24-05-2018	IPR015919	Cadherin-like	GO:0005509|GO:0016020
evm.model.scaffold1481.4	881c52892a4b30e1315b0b7d3967a8b0	1765	ProSitePatterns	PS00232	Cadherin domain signature.	1226	1236	-	T	24-05-2018	IPR020894	Cadherin conserved site	GO:0005886|GO:0007155
evm.model.scaffold1481.4	881c52892a4b30e1315b0b7d3967a8b0	1765	CDD	cd11304	Cadherin_repeat	1448	1547	1.29e-19	T	24-05-2018
evm.model.scaffold1481.4	881c52892a4b30e1315b0b7d3967a8b0	1765	ProSiteProfiles	PS50268	Cadherins domain profile.	145	252	16.951	T	24-05-2018	IPR002126	Cadherin	GO:0005509|GO:0007156|GO:0016020
evm.model.scaffold1481.4	881c52892a4b30e1315b0b7d3967a8b0	1765	CDD	cd11304	Cadherin_repeat	34	139	4.71e-11	T	24-05-2018
evm.model.scaffold147.31	1cb85e5e3d5008db1753f357dc88aef6	523	Pfam	PF03089	Recombination activating protein 2	47	385	4.4e-191	T	24-05-2018	IPR004321	V-D-J recombination activating protein 2	GO:0003677|GO:0005634|GO:0006310	Reactome: R-HSA-1266695|Reactome: R-HSA-5687128
evm.model.scaffold147.31	1cb85e5e3d5008db1753f357dc88aef6	523	Gene3D	G3DSA:3.30.40.10		399	478	0.00078	T	24-05-2018	IPR013083	Zinc finger, RING/FYVE/PHD-type
evm.model.scaffold147.31	1cb85e5e3d5008db1753f357dc88aef6	523	Pfam	PF13341	RAG2 PHD domain	410	487	6.8e-48	T	24-05-2018	IPR025162	Recombination activating protein 2, PHD domain		Reactome: R-HSA-1266695|Reactome: R-HSA-5687128
evm.model.scaffold147.31	1cb85e5e3d5008db1753f357dc88aef6	523	Gene3D	G3DSA:2.120.10.80		14	172	3.2e-05	T	24-05-2018	IPR015915	Kelch-type beta propeller	GO:0005515
evm.model.scaffold147.31	1cb85e5e3d5008db1753f357dc88aef6	523	PANTHER	PTHR10960		1	523	0	T	24-05-2018	IPR004321	V-D-J recombination activating protein 2	GO:0003677|GO:0005634|GO:0006310	Reactome: R-HSA-1266695|Reactome: R-HSA-5687128
evm.model.scaffold147.31	1cb85e5e3d5008db1753f357dc88aef6	523	SUPERFAMILY	SSF57903		410	482	1.47e-40	T	24-05-2018	IPR011011	Zinc finger, FYVE/PHD-type
evm.model.scaffold147.31	1cb85e5e3d5008db1753f357dc88aef6	523	PANTHER	PTHR10960:SF0		1	523	0	T	24-05-2018
evm.model.scaffold147.31	1cb85e5e3d5008db1753f357dc88aef6	523	CDD	cd15569	PHD_RAG2	411	477	2.55e-45	T	24-05-2018	IPR025162	Recombination activating protein 2, PHD domain		Reactome: R-HSA-1266695|Reactome: R-HSA-5687128
evm.model.scaffold147.31	1cb85e5e3d5008db1753f357dc88aef6	523	SUPERFAMILY	SSF50965		19	325	8.24e-23	T	24-05-2018	IPR011043	Galactose oxidase/kelch, beta-propeller
evm.model.scaffold1455.7	979904cf9c416c7629e8913f04cc8709	126	Gene3D	G3DSA:1.10.20.10		4	126	1.8e-63	T	24-05-2018	IPR009072	Histone-fold	GO:0046982
evm.model.scaffold1455.7	979904cf9c416c7629e8913f04cc8709	126	PRINTS	PR00621	Histone H2B signature	57	77	4.9e-47	T	24-05-2018	IPR000558	Histone H2B	GO:0000786|GO:0003677
evm.model.scaffold1455.7	979904cf9c416c7629e8913f04cc8709	126	PRINTS	PR00621	Histone H2B signature	79	96	4.9e-47	T	24-05-2018	IPR000558	Histone H2B	GO:0000786|GO:0003677
evm.model.scaffold1455.7	979904cf9c416c7629e8913f04cc8709	126	PRINTS	PR00621	Histone H2B signature	109	122	4.9e-47	T	24-05-2018	IPR000558	Histone H2B	GO:0000786|GO:0003677
evm.model.scaffold1455.7	979904cf9c416c7629e8913f04cc8709	126	PRINTS	PR00621	Histone H2B signature	38	56	4.9e-47	T	24-05-2018	IPR000558	Histone H2B	GO:0000786|GO:0003677
evm.model.scaffold1455.7	979904cf9c416c7629e8913f04cc8709	126	PRINTS	PR00621	Histone H2B signature	96	109	4.9e-47	T	24-05-2018	IPR000558	Histone H2B	GO:0000786|GO:0003677
evm.model.scaffold1455.7	979904cf9c416c7629e8913f04cc8709	126	PANTHER	PTHR23428		1	126	1.5e-148	T	24-05-2018	IPR000558	Histone H2B	GO:0000786|GO:0003677
evm.model.scaffold1455.7	979904cf9c416c7629e8913f04cc8709	126	Pfam	PF00125	Core histone H2A/H2B/H3/H4	9	101	9.8e-19	T	24-05-2018	IPR007125	Histone H2A/H2B/H3	GO:0003677
evm.model.scaffold1455.7	979904cf9c416c7629e8913f04cc8709	126	MobiDBLite	mobidb-lite	consensus disorder prediction	1	32	-	T	24-05-2018
evm.model.scaffold1455.7	979904cf9c416c7629e8913f04cc8709	126	SMART	SM00427		28	124	1.7e-63	T	24-05-2018	IPR000558	Histone H2B	GO:0000786|GO:0003677
evm.model.scaffold1455.7	979904cf9c416c7629e8913f04cc8709	126	ProSitePatterns	PS00357	Histone H2B signature.	93	115	-	T	24-05-2018	IPR000558	Histone H2B	GO:0000786|GO:0003677
evm.model.scaffold1455.7	979904cf9c416c7629e8913f04cc8709	126	SUPERFAMILY	SSF47113		8	126	1.31e-55	T	24-05-2018	IPR009072	Histone-fold	GO:0046982
evm.model.scaffold147.18	71b48429bfa891d2576f74c3e3809ae9	421	ProSiteProfiles	PS50041	C-type lectin domain profile.	313	417	12.493	T	24-05-2018	IPR001304	C-type lectin-like
evm.model.scaffold147.18	71b48429bfa891d2576f74c3e3809ae9	421	CDD	cd03593	CLECT_NK_receptors_like	306	418	1.49e-25	T	24-05-2018	IPR033992	Natural killer cell receptor-like, C-type lectin-like domain
evm.model.scaffold147.18	71b48429bfa891d2576f74c3e3809ae9	421	PANTHER	PTHR22800		250	420	5.9e-109	T	24-05-2018
evm.model.scaffold147.18	71b48429bfa891d2576f74c3e3809ae9	421	PANTHER	PTHR22800:SF133		250	420	5.9e-109	T	24-05-2018
evm.model.scaffold147.18	71b48429bfa891d2576f74c3e3809ae9	421	MobiDBLite	mobidb-lite	consensus disorder prediction	1	140	-	T	24-05-2018
evm.model.scaffold147.18	71b48429bfa891d2576f74c3e3809ae9	421	SUPERFAMILY	SSF56436		267	418	1.73e-24	T	24-05-2018	IPR016187	C-type lectin fold
evm.model.scaffold147.18	71b48429bfa891d2576f74c3e3809ae9	421	MobiDBLite	mobidb-lite	consensus disorder prediction	188	214	-	T	24-05-2018
evm.model.scaffold147.18	71b48429bfa891d2576f74c3e3809ae9	421	Pfam	PF00059	Lectin C-type domain	324	417	4e-10	T	24-05-2018	IPR001304	C-type lectin-like
evm.model.scaffold147.18	71b48429bfa891d2576f74c3e3809ae9	421	SMART	SM00034		306	417	2.5e-11	T	24-05-2018	IPR001304	C-type lectin-like
evm.model.scaffold147.18	71b48429bfa891d2576f74c3e3809ae9	421	Gene3D	G3DSA:3.10.100.10		297	419	3.7e-20	T	24-05-2018	IPR016186	C-type lectin-like/link domain
evm.model.scaffold1442.2	4f63d4aa7b04e38caf8b09c574f15319	227	ProSitePatterns	PS00108	Serine/Threonine protein kinases active-site signature.	163	175	-	T	24-05-2018	IPR008271	Serine/threonine-protein kinase, active site	GO:0004672|GO:0006468
evm.model.scaffold1442.2	4f63d4aa7b04e38caf8b09c574f15319	227	Pfam	PF00069	Protein kinase domain	50	227	8.2e-49	T	24-05-2018	IPR000719	Protein kinase domain	GO:0004672|GO:0005524|GO:0006468
evm.model.scaffold1442.2	4f63d4aa7b04e38caf8b09c574f15319	227	PANTHER	PTHR24342:SF6		50	227	1.1e-150	T	24-05-2018
evm.model.scaffold1442.2	4f63d4aa7b04e38caf8b09c574f15319	227	Gene3D	G3DSA:3.30.200.20		50	151	2.3e-30	T	24-05-2018
evm.model.scaffold1442.2	4f63d4aa7b04e38caf8b09c574f15319	227	SMART	SM00220		44	227	1e-24	T	24-05-2018	IPR000719	Protein kinase domain	GO:0004672|GO:0005524|GO:0006468
evm.model.scaffold1442.2	4f63d4aa7b04e38caf8b09c574f15319	227	ProSiteProfiles	PS50011	Protein kinase domain profile.	42	227	34.209	T	24-05-2018	IPR000719	Protein kinase domain	GO:0004672|GO:0005524|GO:0006468
evm.model.scaffold1442.2	4f63d4aa7b04e38caf8b09c574f15319	227	SUPERFAMILY	SSF56112		49	227	7.01e-50	T	24-05-2018	IPR011009	Protein kinase-like domain
evm.model.scaffold1442.2	4f63d4aa7b04e38caf8b09c574f15319	227	Gene3D	G3DSA:1.10.510.10		152	227	1.7e-28	T	24-05-2018
evm.model.scaffold1442.2	4f63d4aa7b04e38caf8b09c574f15319	227	PANTHER	PTHR24342		50	227	1.1e-150	T	24-05-2018
evm.model.scaffold147.20	d7fc018f0d2195d5de83fe5bc2ca2217	113	MobiDBLite	mobidb-lite	consensus disorder prediction	93	113	-	T	24-05-2018
evm.model.scaffold147.20	d7fc018f0d2195d5de83fe5bc2ca2217	113	Pfam	PF13233	Complex1_LYR-like	8	100	0.00011	T	24-05-2018
evm.model.scaffold147.20	d7fc018f0d2195d5de83fe5bc2ca2217	113	PANTHER	PTHR31716:SF1		1	113	4.5e-68	T	24-05-2018
evm.model.scaffold147.20	d7fc018f0d2195d5de83fe5bc2ca2217	113	PANTHER	PTHR31716		1	113	4.5e-68	T	24-05-2018
evm.model.scaffold1438.5	9654829f939b9532f7dd98ff369a0434	675	MobiDBLite	mobidb-lite	consensus disorder prediction	40	92	-	T	24-05-2018
evm.model.scaffold1438.5	9654829f939b9532f7dd98ff369a0434	675	MobiDBLite	mobidb-lite	consensus disorder prediction	109	380	-	T	24-05-2018
evm.model.scaffold1438.5	9654829f939b9532f7dd98ff369a0434	675	MobiDBLite	mobidb-lite	consensus disorder prediction	1	27	-	T	24-05-2018
evm.model.scaffold1438.5	9654829f939b9532f7dd98ff369a0434	675	PANTHER	PTHR22847		1	46	1.9e-14	T	24-05-2018
evm.model.scaffold1438.5	9654829f939b9532f7dd98ff369a0434	675	PANTHER	PTHR22847:SF432		1	46	1.9e-14	T	24-05-2018
evm.model.scaffold1438.5	9654829f939b9532f7dd98ff369a0434	675	MobiDBLite	mobidb-lite	consensus disorder prediction	461	567	-	T	24-05-2018
evm.model.scaffold1438.5	9654829f939b9532f7dd98ff369a0434	675	MobiDBLite	mobidb-lite	consensus disorder prediction	397	416	-	T	24-05-2018
evm.model.scaffold1438.5	9654829f939b9532f7dd98ff369a0434	675	Coils	Coil		577	597	-	T	24-05-2018
evm.model.scaffold1465.3	8c92c50bfe071e9befc93e8f02862f61	548	Gene3D	G3DSA:3.80.10.10		20	177	2.1e-30	T	24-05-2018	IPR032675	Leucine-rich repeat domain, L domain-like
evm.model.scaffold1465.3	8c92c50bfe071e9befc93e8f02862f61	548	ProSiteProfiles	PS51450	Leucine-rich repeat profile.	170	191	6.772	T	24-05-2018	IPR001611	Leucine-rich repeat	GO:0005515
evm.model.scaffold1465.3	8c92c50bfe071e9befc93e8f02862f61	548	SUPERFAMILY	SSF52058		20	212	1.7e-33	T	24-05-2018	IPR032675	Leucine-rich repeat domain, L domain-like
evm.model.scaffold1465.3	8c92c50bfe071e9befc93e8f02862f61	548	PANTHER	PTHR24367		1	513	0	T	24-05-2018
evm.model.scaffold1465.3	8c92c50bfe071e9befc93e8f02862f61	548	ProSiteProfiles	PS51450	Leucine-rich repeat profile.	314	335	6.387	T	24-05-2018	IPR001611	Leucine-rich repeat	GO:0005515
evm.model.scaffold1465.3	8c92c50bfe071e9befc93e8f02862f61	548	Gene3D	G3DSA:3.80.10.10		178	282	3.8e-28	T	24-05-2018	IPR032675	Leucine-rich repeat domain, L domain-like
evm.model.scaffold1465.3	8c92c50bfe071e9befc93e8f02862f61	548	ProSiteProfiles	PS51450	Leucine-rich repeat profile.	218	239	7.643	T	24-05-2018	IPR001611	Leucine-rich repeat	GO:0005515
evm.model.scaffold1465.3	8c92c50bfe071e9befc93e8f02862f61	548	SMART	SM00369		216	239	4.4e-05	T	24-05-2018	IPR003591	Leucine-rich repeat, typical subtype
evm.model.scaffold1465.3	8c92c50bfe071e9befc93e8f02862f61	548	SMART	SM00369		312	335	6.2e-06	T	24-05-2018	IPR003591	Leucine-rich repeat, typical subtype
evm.model.scaffold1465.3	8c92c50bfe071e9befc93e8f02862f61	548	SMART	SM00369		289	311	0.2	T	24-05-2018	IPR003591	Leucine-rich repeat, typical subtype
evm.model.scaffold1465.3	8c92c50bfe071e9befc93e8f02862f61	548	SMART	SM00369		264	287	0.00017	T	24-05-2018	IPR003591	Leucine-rich repeat, typical subtype
evm.model.scaffold1465.3	8c92c50bfe071e9befc93e8f02862f61	548	SMART	SM00369		168	191	0.022	T	24-05-2018	IPR003591	Leucine-rich repeat, typical subtype
evm.model.scaffold1465.3	8c92c50bfe071e9befc93e8f02862f61	548	SMART	SM00369		192	215	5.2e-05	T	24-05-2018	IPR003591	Leucine-rich repeat, typical subtype
evm.model.scaffold1465.3	8c92c50bfe071e9befc93e8f02862f61	548	SMART	SM00369		96	119	310	T	24-05-2018	IPR003591	Leucine-rich repeat, typical subtype
evm.model.scaffold1465.3	8c92c50bfe071e9befc93e8f02862f61	548	SMART	SM00369		336	359	0.00094	T	24-05-2018	IPR003591	Leucine-rich repeat, typical subtype
evm.model.scaffold1465.3	8c92c50bfe071e9befc93e8f02862f61	548	SMART	SM00369		240	263	0.16	T	24-05-2018	IPR003591	Leucine-rich repeat, typical subtype
evm.model.scaffold1465.3	8c92c50bfe071e9befc93e8f02862f61	548	SMART	SM00369		144	167	0.0041	T	24-05-2018	IPR003591	Leucine-rich repeat, typical subtype
evm.model.scaffold1465.3	8c92c50bfe071e9befc93e8f02862f61	548	SMART	SM00369		360	383	0.00032	T	24-05-2018	IPR003591	Leucine-rich repeat, typical subtype
evm.model.scaffold1465.3	8c92c50bfe071e9befc93e8f02862f61	548	SMART	SM00369		120	143	0.013	T	24-05-2018	IPR003591	Leucine-rich repeat, typical subtype
evm.model.scaffold1465.3	8c92c50bfe071e9befc93e8f02862f61	548	Pfam	PF13855	Leucine rich repeat	194	253	3.2e-14	T	24-05-2018	IPR001611	Leucine-rich repeat	GO:0005515
evm.model.scaffold1465.3	8c92c50bfe071e9befc93e8f02862f61	548	Pfam	PF13855	Leucine rich repeat	289	349	5.5e-16	T	24-05-2018	IPR001611	Leucine-rich repeat	GO:0005515
evm.model.scaffold1465.3	8c92c50bfe071e9befc93e8f02862f61	548	Pfam	PF13855	Leucine rich repeat	122	181	2.8e-11	T	24-05-2018	IPR001611	Leucine-rich repeat	GO:0005515
evm.model.scaffold1465.3	8c92c50bfe071e9befc93e8f02862f61	548	ProSiteProfiles	PS51450	Leucine-rich repeat profile.	122	143	4.709	T	24-05-2018	IPR001611	Leucine-rich repeat	GO:0005515
evm.model.scaffold1465.3	8c92c50bfe071e9befc93e8f02862f61	548	PANTHER	PTHR24367:SF278		1	513	0	T	24-05-2018
evm.model.scaffold1465.3	8c92c50bfe071e9befc93e8f02862f61	548	ProSiteProfiles	PS51450	Leucine-rich repeat profile.	146	167	6.603	T	24-05-2018	IPR001611	Leucine-rich repeat	GO:0005515
evm.model.scaffold1465.3	8c92c50bfe071e9befc93e8f02862f61	548	ProSiteProfiles	PS51450	Leucine-rich repeat profile.	290	311	6.911	T	24-05-2018	IPR001611	Leucine-rich repeat	GO:0005515
evm.model.scaffold1465.3	8c92c50bfe071e9befc93e8f02862f61	548	ProSiteProfiles	PS51450	Leucine-rich repeat profile.	266	287	6.418	T	24-05-2018	IPR001611	Leucine-rich repeat	GO:0005515
evm.model.scaffold1465.3	8c92c50bfe071e9befc93e8f02862f61	548	SUPERFAMILY	SSF52058		147	413	1.14e-59	T	24-05-2018	IPR032675	Leucine-rich repeat domain, L domain-like
evm.model.scaffold1465.3	8c92c50bfe071e9befc93e8f02862f61	548	ProSiteProfiles	PS51450	Leucine-rich repeat profile.	362	383	6.826	T	24-05-2018	IPR001611	Leucine-rich repeat	GO:0005515
evm.model.scaffold1465.3	8c92c50bfe071e9befc93e8f02862f61	548	SMART	SM00013		21	53	4.2e-09	T	24-05-2018	IPR000372	Leucine-rich repeat N-terminal domain
evm.model.scaffold1465.3	8c92c50bfe071e9befc93e8f02862f61	548	ProSiteProfiles	PS51450	Leucine-rich repeat profile.	338	359	6.395	T	24-05-2018	IPR001611	Leucine-rich repeat	GO:0005515
evm.model.scaffold1465.3	8c92c50bfe071e9befc93e8f02862f61	548	ProSiteProfiles	PS51450	Leucine-rich repeat profile.	194	215	7.458	T	24-05-2018	IPR001611	Leucine-rich repeat	GO:0005515
evm.model.scaffold1465.3	8c92c50bfe071e9befc93e8f02862f61	548	Pfam	PF01462	Leucine rich repeat N-terminal domain	21	48	1.8e-06	T	24-05-2018	IPR000372	Leucine-rich repeat N-terminal domain
evm.model.scaffold1465.3	8c92c50bfe071e9befc93e8f02862f61	548	ProSiteProfiles	PS51450	Leucine-rich repeat profile.	242	263	7.211	T	24-05-2018	IPR001611	Leucine-rich repeat	GO:0005515
evm.model.scaffold1465.3	8c92c50bfe071e9befc93e8f02862f61	548	SMART	SM00082		395	446	1.3e-09	T	24-05-2018	IPR000483	Cysteine-rich flanking region, C-terminal
evm.model.scaffold1465.3	8c92c50bfe071e9befc93e8f02862f61	548	Gene3D	G3DSA:3.80.10.10		285	434	6.5e-42	T	24-05-2018	IPR032675	Leucine-rich repeat domain, L domain-like
evm.model.scaffold1465.3	8c92c50bfe071e9befc93e8f02862f61	548	SMART	SM00364		336	356	250	T	24-05-2018
evm.model.scaffold1465.3	8c92c50bfe071e9befc93e8f02862f61	548	SMART	SM00364		288	307	18	T	24-05-2018
evm.model.scaffold1465.3	8c92c50bfe071e9befc93e8f02862f61	548	SMART	SM00364		144	163	67	T	24-05-2018
evm.model.scaffold1465.3	8c92c50bfe071e9befc93e8f02862f61	548	SMART	SM00364		216	235	200	T	24-05-2018
evm.model.scaffold1465.3	8c92c50bfe071e9befc93e8f02862f61	548	SMART	SM00364		360	379	28	T	24-05-2018
evm.model.scaffold1465.3	8c92c50bfe071e9befc93e8f02862f61	548	SMART	SM00364		264	283	46	T	24-05-2018
evm.model.scaffold1465.3	8c92c50bfe071e9befc93e8f02862f61	548	SMART	SM00364		192	211	19	T	24-05-2018
evm.model.scaffold1448.4	9eb009e151687e3744b0b8315ffa625e	69	Coils	Coil		1	21	-	T	24-05-2018
evm.model.scaffold1448.4	9eb009e151687e3744b0b8315ffa625e	69	ProSiteProfiles	PS50058	G-protein gamma subunit domain profile.	1	69	25.847	T	24-05-2018	IPR015898	G-protein gamma-like domain	GO:0004871|GO:0005834|GO:0007186	Reactome: R-HSA-418594|Reactome: R-HSA-6814122
evm.model.scaffold1448.4	9eb009e151687e3744b0b8315ffa625e	69	SUPERFAMILY	SSF48670		3	64	1.07e-17	T	24-05-2018	IPR015898	G-protein gamma-like domain	GO:0004871|GO:0005834|GO:0007186	Reactome: R-HSA-418594|Reactome: R-HSA-6814122
evm.model.scaffold1448.4	9eb009e151687e3744b0b8315ffa625e	69	CDD	cd00068	GGL	8	64	1.25e-14	T	24-05-2018	IPR015898	G-protein gamma-like domain	GO:0004871|GO:0005834|GO:0007186	Reactome: R-HSA-418594|Reactome: R-HSA-6814122
evm.model.scaffold1448.4	9eb009e151687e3744b0b8315ffa625e	69	Pfam	PF00631	GGL domain	7	68	3.2e-16	T	24-05-2018	IPR015898	G-protein gamma-like domain	GO:0004871|GO:0005834|GO:0007186	Reactome: R-HSA-418594|Reactome: R-HSA-6814122
evm.model.scaffold1448.4	9eb009e151687e3744b0b8315ffa625e	69	SMART	SM01224		5	69	1.1e-19	T	24-05-2018
evm.model.scaffold1448.4	9eb009e151687e3744b0b8315ffa625e	69	Gene3D	G3DSA:4.10.260.10		3	68	1.2e-21	T	24-05-2018	IPR015898	G-protein gamma-like domain	GO:0004871|GO:0005834|GO:0007186	Reactome: R-HSA-418594|Reactome: R-HSA-6814122
evm.model.scaffold1448.4	9eb009e151687e3744b0b8315ffa625e	69	PRINTS	PR00321	Gamma G protein (transducin) signature	47	64	2.6e-16	T	24-05-2018	IPR001770	G-protein, gamma subunit	GO:0004871|GO:0005834|GO:0007186	Reactome: R-HSA-1296041|Reactome: R-HSA-163359|Reactome: R-HSA-202040|Reactome: R-HSA-381676|Reactome: R-HSA-392170|Reactome: R-HSA-392451|Reactome: R-HSA-392851|Reactome: R-HSA-400042|Reactome: R-HSA-4086398|Reactome: R-HSA-416476|Reactome: R-HSA-416482|Reactome: R-HSA-418217|Reactome: R-HSA-418555|Reactome: R-HSA-418592|Reactome: R-HSA-418594|Reactome: R-HSA-418597|Reactome: R-HSA-420092|Reacto…
evm.model.scaffold1448.4	9eb009e151687e3744b0b8315ffa625e	69	PRINTS	PR00321	Gamma G protein (transducin) signature	11	26	2.6e-16	T	24-05-2018	IPR001770	G-protein, gamma subunit	GO:0004871|GO:0005834|GO:0007186	Reactome: R-HSA-1296041|Reactome: R-HSA-163359|Reactome: R-HSA-202040|Reactome: R-HSA-381676|Reactome: R-HSA-392170|Reactome: R-HSA-392451|Reactome: R-HSA-392851|Reactome: R-HSA-400042|Reactome: R-HSA-4086398|Reactome: R-HSA-416476|Reactome: R-HSA-416482|Reactome: R-HSA-418217|Reactome: R-HSA-418555|Reactome: R-HSA-418592|Reactome: R-HSA-418594|Reactome: R-HSA-418597|Reactome: R-HSA-420092|Reacto…
evm.model.scaffold1448.4	9eb009e151687e3744b0b8315ffa625e	69	PRINTS	PR00321	Gamma G protein (transducin) signature	27	41	2.6e-16	T	24-05-2018	IPR001770	G-protein, gamma subunit	GO:0004871|GO:0005834|GO:0007186	Reactome: R-HSA-1296041|Reactome: R-HSA-163359|Reactome: R-HSA-202040|Reactome: R-HSA-381676|Reactome: R-HSA-392170|Reactome: R-HSA-392451|Reactome: R-HSA-392851|Reactome: R-HSA-400042|Reactome: R-HSA-4086398|Reactome: R-HSA-416476|Reactome: R-HSA-416482|Reactome: R-HSA-418217|Reactome: R-HSA-418555|Reactome: R-HSA-418592|Reactome: R-HSA-418594|Reactome: R-HSA-418597|Reactome: R-HSA-420092|Reacto…
evm.model.scaffold1448.4	9eb009e151687e3744b0b8315ffa625e	69	SMART	SM00224		8	69	5.1e-24	T	24-05-2018	IPR015898	G-protein gamma-like domain	GO:0004871|GO:0005834|GO:0007186	Reactome: R-HSA-418594|Reactome: R-HSA-6814122
evm.model.scaffold1448.4	9eb009e151687e3744b0b8315ffa625e	69	PANTHER	PTHR13809		1	69	9.6e-49	T	24-05-2018	IPR001770	G-protein, gamma subunit	GO:0004871|GO:0005834|GO:0007186	Reactome: R-HSA-1296041|Reactome: R-HSA-163359|Reactome: R-HSA-202040|Reactome: R-HSA-381676|Reactome: R-HSA-392170|Reactome: R-HSA-392451|Reactome: R-HSA-392851|Reactome: R-HSA-400042|Reactome: R-HSA-4086398|Reactome: R-HSA-416476|Reactome: R-HSA-416482|Reactome: R-HSA-418217|Reactome: R-HSA-418555|Reactome: R-HSA-418592|Reactome: R-HSA-418594|Reactome: R-HSA-418597|Reactome: R-HSA-420092|Reacto…
evm.model.scaffold1448.4	9eb009e151687e3744b0b8315ffa625e	69	PANTHER	PTHR13809:SF28		1	69	9.6e-49	T	24-05-2018
evm.model.scaffold1489.1	f60244bb15fcdcf6dd65ceb9ebc9a027	390	SUPERFAMILY	SSF82171		5	304	6.54e-43	T	24-05-2018
evm.model.scaffold1489.1	f60244bb15fcdcf6dd65ceb9ebc9a027	390	PANTHER	PTHR11731:SF20		1	304	2.1e-226	T	24-05-2018
evm.model.scaffold1489.1	f60244bb15fcdcf6dd65ceb9ebc9a027	390	Gene3D	G3DSA:2.140.10.30		1	312	1.6e-113	T	24-05-2018	IPR002469	Dipeptidylpeptidase IV, N-terminal domain	GO:0006508
evm.model.scaffold1489.1	f60244bb15fcdcf6dd65ceb9ebc9a027	390	Pfam	PF00930	Dipeptidyl peptidase IV (DPP IV) N-terminal region	1	304	3.2e-77	T	24-05-2018	IPR002469	Dipeptidylpeptidase IV, N-terminal domain	GO:0006508
evm.model.scaffold1489.1	f60244bb15fcdcf6dd65ceb9ebc9a027	390	PANTHER	PTHR11731		1	304	2.1e-226	T	24-05-2018
evm.model.scaffold15.58	651419312517e6771a84a38e040131e6	1914	SMART	SM00242		262	1046	7.3e-51	T	24-05-2018	IPR001609	Myosin head, motor domain	GO:0003774|GO:0005524|GO:0016459
evm.model.scaffold15.58	651419312517e6771a84a38e040131e6	1914	Coils	Coil		1250	1361	-	T	24-05-2018
evm.model.scaffold15.58	651419312517e6771a84a38e040131e6	1914	PANTHER	PTHR13140		737	913	0	T	24-05-2018
evm.model.scaffold15.58	651419312517e6771a84a38e040131e6	1914	PANTHER	PTHR13140		1542	1907	0	T	24-05-2018
evm.model.scaffold15.58	651419312517e6771a84a38e040131e6	1914	PANTHER	PTHR13140		944	1525	0	T	24-05-2018
evm.model.scaffold15.58	651419312517e6771a84a38e040131e6	1914	CDD	cd01386	MYSc_Myo18	282	1033	0	T	24-05-2018
evm.model.scaffold15.58	651419312517e6771a84a38e040131e6	1914	Gene3D	G3DSA:3.40.50.300		1562	1602	2.2e-05	T	24-05-2018	IPR027417	P-loop containing nucleoside triphosphate hydrolase
evm.model.scaffold15.58	651419312517e6771a84a38e040131e6	1914	Gene3D	G3DSA:3.40.50.300		348	414	2.2e-05	T	24-05-2018	IPR027417	P-loop containing nucleoside triphosphate hydrolase
evm.model.scaffold15.58	651419312517e6771a84a38e040131e6	1914	MobiDBLite	mobidb-lite	consensus disorder prediction	49	161	-	T	24-05-2018
evm.model.scaffold15.58	651419312517e6771a84a38e040131e6	1914	PRINTS	PR00193	Myosin heavy chain signature	354	379	2e-17	T	24-05-2018	IPR001609	Myosin head, motor domain	GO:0003774|GO:0005524|GO:0016459
evm.model.scaffold15.58	651419312517e6771a84a38e040131e6	1914	PRINTS	PR00193	Myosin heavy chain signature	298	317	2e-17	T	24-05-2018	IPR001609	Myosin head, motor domain	GO:0003774|GO:0005524|GO:0016459
evm.model.scaffold15.58	651419312517e6771a84a38e040131e6	1914	PRINTS	PR00193	Myosin heavy chain signature	400	427	2e-17	T	24-05-2018	IPR001609	Myosin head, motor domain	GO:0003774|GO:0005524|GO:0016459
evm.model.scaffold15.58	651419312517e6771a84a38e040131e6	1914	Coils	Coil		1518	1538	-	T	24-05-2018
evm.model.scaffold15.58	651419312517e6771a84a38e040131e6	1914	PANTHER	PTHR13140:SF421		209	709	0	T	24-05-2018	IPR031244	Unconventional myosin-XVIIIa	GO:0051015	Reactome: R-HSA-1839117|Reactome: R-HSA-5655302
evm.model.scaffold15.58	651419312517e6771a84a38e040131e6	1914	SMART	SM00015		1047	1069	6.7e-05	T	24-05-2018	IPR000048	IQ motif, EF-hand binding site	GO:0005515
evm.model.scaffold15.58	651419312517e6771a84a38e040131e6	1914	MobiDBLite	mobidb-lite	consensus disorder prediction	1310	1341	-	T	24-05-2018
evm.model.scaffold15.58	651419312517e6771a84a38e040131e6	1914	Coils	Coil		1369	1502	-	T	24-05-2018
evm.model.scaffold15.58	651419312517e6771a84a38e040131e6	1914	Gene3D	G3DSA:4.10.270.10		1044	1104	3.5e-27	T	24-05-2018	IPR027401	Myosin-like IQ motif-containing domain
evm.model.scaffold15.58	651419312517e6771a84a38e040131e6	1914	MobiDBLite	mobidb-lite	consensus disorder prediction	1712	1761	-	T	24-05-2018
evm.model.scaffold15.58	651419312517e6771a84a38e040131e6	1914	ProSiteProfiles	PS51456	Myosin motor domain profile.	268	1045	234.301	T	24-05-2018	IPR001609	Myosin head, motor domain	GO:0003774|GO:0005524|GO:0016459
evm.model.scaffold15.58	651419312517e6771a84a38e040131e6	1914	Pfam	PF00063	Myosin head (motor domain)	271	910	1e-101	T	24-05-2018	IPR001609	Myosin head, motor domain	GO:0003774|GO:0005524|GO:0016459
evm.model.scaffold15.58	651419312517e6771a84a38e040131e6	1914	Pfam	PF00063	Myosin head (motor domain)	947	1033	2.5e-10	T	24-05-2018	IPR001609	Myosin head, motor domain	GO:0003774|GO:0005524|GO:0016459
evm.model.scaffold15.58	651419312517e6771a84a38e040131e6	1914	Coils	Coil		1573	1670	-	T	24-05-2018
evm.model.scaffold15.58	651419312517e6771a84a38e040131e6	1914	Gene3D	G3DSA:1.20.5.340		1105	1168	0.0004	T	24-05-2018
evm.model.scaffold15.58	651419312517e6771a84a38e040131e6	1914	Coils	Coil		1109	1164	-	T	24-05-2018
evm.model.scaffold15.58	651419312517e6771a84a38e040131e6	1914	SUPERFAMILY	SSF52540		946	1104	2.42e-196	T	24-05-2018	IPR027417	P-loop containing nucleoside triphosphate hydrolase
evm.model.scaffold15.58	651419312517e6771a84a38e040131e6	1914	SUPERFAMILY	SSF52540		238	833	2.42e-196	T	24-05-2018	IPR027417	P-loop containing nucleoside triphosphate hydrolase
evm.model.scaffold15.58	651419312517e6771a84a38e040131e6	1914	SUPERFAMILY	SSF52540		876	915	2.42e-196	T	24-05-2018	IPR027417	P-loop containing nucleoside triphosphate hydrolase
evm.model.scaffold15.58	651419312517e6771a84a38e040131e6	1914	SUPERFAMILY	SSF90257		1306	1422	2.46e-05	T	24-05-2018
evm.model.scaffold15.58	651419312517e6771a84a38e040131e6	1914	Coils	Coil		1677	1788	-	T	24-05-2018
evm.model.scaffold15.58	651419312517e6771a84a38e040131e6	1914	PANTHER	PTHR13140:SF421		737	913	0	T	24-05-2018	IPR031244	Unconventional myosin-XVIIIa	GO:0051015	Reactome: R-HSA-1839117|Reactome: R-HSA-5655302
evm.model.scaffold15.58	651419312517e6771a84a38e040131e6	1914	PANTHER	PTHR13140:SF421		1542	1907	0	T	24-05-2018	IPR031244	Unconventional myosin-XVIIIa	GO:0051015	Reactome: R-HSA-1839117|Reactome: R-HSA-5655302
evm.model.scaffold15.58	651419312517e6771a84a38e040131e6	1914	PANTHER	PTHR13140:SF421		944	1525	0	T	24-05-2018	IPR031244	Unconventional myosin-XVIIIa	GO:0051015	Reactome: R-HSA-1839117|Reactome: R-HSA-5655302
evm.model.scaffold15.58	651419312517e6771a84a38e040131e6	1914	Pfam	PF01576	Myosin tail	1081	1536	5.1e-17	T	24-05-2018	IPR002928	Myosin tail	GO:0003774|GO:0016459
evm.model.scaffold15.58	651419312517e6771a84a38e040131e6	1914	PANTHER	PTHR13140		209	709	0	T	24-05-2018
evm.model.scaffold15.58	651419312517e6771a84a38e040131e6	1914	MobiDBLite	mobidb-lite	consensus disorder prediction	1819	1914	-	T	24-05-2018
evm.model.scaffold15.58	651419312517e6771a84a38e040131e6	1914	ProSiteProfiles	PS50096	IQ motif profile.	1048	1077	8.645	T	24-05-2018	IPR000048	IQ motif, EF-hand binding site	GO:0005515
evm.model.scaffold15.58	651419312517e6771a84a38e040131e6	1914	ProSiteProfiles	PS50163	RecA family profile 2.	405	470	8.671	T	24-05-2018	IPR020587	DNA recombination and repair protein RecA, monomer-monomer interface	GO:0003677|GO:0005524|GO:0006259|GO:0008094
evm.model.scaffold15.58	651419312517e6771a84a38e040131e6	1914	Coils	Coil		1172	1213	-	T	24-05-2018
evm.model.scaffold1484.13	c94bfd3db245deae0a1e68dddc853e89	85	PANTHER	PTHR13962:SF17		1	82	3.5e-44	T	24-05-2018
evm.model.scaffold1484.13	c94bfd3db245deae0a1e68dddc853e89	85	PANTHER	PTHR13962		1	82	3.5e-44	T	24-05-2018
evm.model.scaffold1463.2	96dfdd51d67d2e79a82e4b454a5b0f7b	533	PANTHER	PTHR22909		1	533	1.7e-178	T	24-05-2018
evm.model.scaffold1463.2	96dfdd51d67d2e79a82e4b454a5b0f7b	533	Coils	Coil		5	25	-	T	24-05-2018
evm.model.scaffold1463.2	96dfdd51d67d2e79a82e4b454a5b0f7b	533	Coils	Coil		48	82	-	T	24-05-2018
evm.model.scaffold1463.2	96dfdd51d67d2e79a82e4b454a5b0f7b	533	PANTHER	PTHR22909:SF22		1	533	1.7e-178	T	24-05-2018
evm.model.scaffold1463.2	96dfdd51d67d2e79a82e4b454a5b0f7b	533	Coils	Coil		349	376	-	T	24-05-2018
evm.model.scaffold1463.2	96dfdd51d67d2e79a82e4b454a5b0f7b	533	Coils	Coil		87	181	-	T	24-05-2018
evm.model.scaffold1463.2	96dfdd51d67d2e79a82e4b454a5b0f7b	533	MobiDBLite	mobidb-lite	consensus disorder prediction	58	82	-	T	24-05-2018
evm.model.scaffold1463.2	96dfdd51d67d2e79a82e4b454a5b0f7b	533	MobiDBLite	mobidb-lite	consensus disorder prediction	184	533	-	T	24-05-2018
evm.model.scaffold1480.2	e2b66ed8d126aac354c4e7fae445b908	677	MobiDBLite	mobidb-lite	consensus disorder prediction	1	61	-	T	24-05-2018
evm.model.scaffold1480.2	e2b66ed8d126aac354c4e7fae445b908	677	Coils	Coil		130	150	-	T	24-05-2018
evm.model.scaffold1480.2	e2b66ed8d126aac354c4e7fae445b908	677	MobiDBLite	mobidb-lite	consensus disorder prediction	354	677	-	T	24-05-2018
evm.model.scaffold1480.2	e2b66ed8d126aac354c4e7fae445b908	677	PANTHER	PTHR22922		534	677	8.7e-287	T	24-05-2018	IPR028816	Caprin
evm.model.scaffold1480.2	e2b66ed8d126aac354c4e7fae445b908	677	Coils	Coil		82	109	-	T	24-05-2018
evm.model.scaffold1480.2	e2b66ed8d126aac354c4e7fae445b908	677	PANTHER	PTHR22922:SF5		5	363	8.7e-287	T	24-05-2018
evm.model.scaffold1480.2	e2b66ed8d126aac354c4e7fae445b908	677	PANTHER	PTHR22922:SF5		534	677	8.7e-287	T	24-05-2018
evm.model.scaffold1480.2	e2b66ed8d126aac354c4e7fae445b908	677	PANTHER	PTHR22922		5	363	8.7e-287	T	24-05-2018	IPR028816	Caprin
evm.model.scaffold1480.2	e2b66ed8d126aac354c4e7fae445b908	677	Pfam	PF12287	Cytoplasmic activation/proliferation-associated protein-1 C term	548	677	6.2e-32	T	24-05-2018	IPR022070	Cytoplasmic activation/proliferation-associated protein-1 C term
evm.model.scaffold1480.2	e2b66ed8d126aac354c4e7fae445b908	677	Coils	Coil		392	412	-	T	24-05-2018
evm.model.scaffold1474.5	b4f10cfc5b2a8549e74e27a9a7a43dc1	461	MobiDBLite	mobidb-lite	consensus disorder prediction	98	130	-	T	24-05-2018
evm.model.scaffold1474.5	b4f10cfc5b2a8549e74e27a9a7a43dc1	461	ProSiteProfiles	PS50951	SARAH domain profile.	410	457	14.336	T	24-05-2018	IPR011524	SARAH domain	GO:0007165
evm.model.scaffold1474.5	b4f10cfc5b2a8549e74e27a9a7a43dc1	461	Coils	Coil		429	449	-	T	24-05-2018
evm.model.scaffold1474.5	b4f10cfc5b2a8549e74e27a9a7a43dc1	461	SUPERFAMILY	SSF54236		330	397	2.27e-06	T	24-05-2018	IPR029071	Ubiquitin-related domain
evm.model.scaffold1474.5	b4f10cfc5b2a8549e74e27a9a7a43dc1	461	Pfam	PF16517	Novel Ras effector 1 C-terminal SARAH (Sav/Rassf/Hpo) domain	415	454	1.9e-12	T	24-05-2018	IPR011524	SARAH domain	GO:0007165
evm.model.scaffold1474.5	b4f10cfc5b2a8549e74e27a9a7a43dc1	461	Pfam	PF00788	Ras association (RalGDS/AF-6) domain	317	399	2.6e-13	T	24-05-2018	IPR000159	Ras-associating (RA) domain	GO:0007165
evm.model.scaffold1474.5	b4f10cfc5b2a8549e74e27a9a7a43dc1	461	SMART	SM00314		312	402	6e-14	T	24-05-2018	IPR000159	Ras-associating (RA) domain	GO:0007165
evm.model.scaffold1474.5	b4f10cfc5b2a8549e74e27a9a7a43dc1	461	MobiDBLite	mobidb-lite	consensus disorder prediction	225	302	-	T	24-05-2018
evm.model.scaffold1474.5	b4f10cfc5b2a8549e74e27a9a7a43dc1	461	MobiDBLite	mobidb-lite	consensus disorder prediction	1	48	-	T	24-05-2018
evm.model.scaffold1474.5	b4f10cfc5b2a8549e74e27a9a7a43dc1	461	ProSiteProfiles	PS50200	Ras-associating (RA) domain profile.	314	402	24.226	T	24-05-2018	IPR000159	Ras-associating (RA) domain	GO:0007165
evm.model.scaffold1474.5	b4f10cfc5b2a8549e74e27a9a7a43dc1	461	PANTHER	PTHR22738:SF4		101	461	6.2e-224	T	24-05-2018	IPR033622	Ras association domain-containing protein 4
evm.model.scaffold1474.5	b4f10cfc5b2a8549e74e27a9a7a43dc1	461	PANTHER	PTHR22738		101	461	6.2e-224	T	24-05-2018	IPR033614	C-terminal RASSF family
evm.model.scaffold1491.1	6d0dc64048ad87b929adf5451eb7da26	1266	ProSiteProfiles	PS50092	Thrombospondin type-1 (TSP1) repeat profile.	436	485	9.101	T	24-05-2018	IPR000884	Thrombospondin type-1 (TSP1) repeat
evm.model.scaffold1491.1	6d0dc64048ad87b929adf5451eb7da26	1266	ProSiteProfiles	PS50092	Thrombospondin type-1 (TSP1) repeat profile.	822	875	9.702	T	24-05-2018	IPR000884	Thrombospondin type-1 (TSP1) repeat
evm.model.scaffold1491.1	6d0dc64048ad87b929adf5451eb7da26	1266	ProSiteProfiles	PS50092	Thrombospondin type-1 (TSP1) repeat profile.	1059	1116	10.261	T	24-05-2018	IPR000884	Thrombospondin type-1 (TSP1) repeat
evm.model.scaffold1491.1	6d0dc64048ad87b929adf5451eb7da26	1266	Pfam	PF05986	ADAM-TS Spacer 1	134	252	2.3e-32	T	24-05-2018	IPR010294	ADAM-TS Spacer 1	GO:0004222|GO:0031012	Reactome: R-HSA-5083635|Reactome: R-HSA-5173214
evm.model.scaffold1491.1	6d0dc64048ad87b929adf5451eb7da26	1266	ProSiteProfiles	PS50092	Thrombospondin type-1 (TSP1) repeat profile.	378	435	10.478	T	24-05-2018	IPR000884	Thrombospondin type-1 (TSP1) repeat
evm.model.scaffold1491.1	6d0dc64048ad87b929adf5451eb7da26	1266	ProSiteProfiles	PS50092	Thrombospondin type-1 (TSP1) repeat profile.	994	1058	10.833	T	24-05-2018	IPR000884	Thrombospondin type-1 (TSP1) repeat
evm.model.scaffold1491.1	6d0dc64048ad87b929adf5451eb7da26	1266	SUPERFAMILY	SSF82895		431	489	4.71e-09	T	24-05-2018	IPR000884	Thrombospondin type-1 (TSP1) repeat
evm.model.scaffold1491.1	6d0dc64048ad87b929adf5451eb7da26	1266	SUPERFAMILY	SSF82895		997	1057	1.57e-09	T	24-05-2018	IPR000884	Thrombospondin type-1 (TSP1) repeat
evm.model.scaffold1491.1	6d0dc64048ad87b929adf5451eb7da26	1266	ProSiteProfiles	PS51046	GON domain profile.	1117	1266	73.673	T	24-05-2018	IPR012314	Peptidase M12B, GON-ADAMTSs	GO:0004222|GO:0008270	Reactome: R-HSA-5083635|Reactome: R-HSA-5173214
evm.model.scaffold1491.1	6d0dc64048ad87b929adf5451eb7da26	1266	ProSiteProfiles	PS50092	Thrombospondin type-1 (TSP1) repeat profile.	937	993	9.478	T	24-05-2018	IPR000884	Thrombospondin type-1 (TSP1) repeat
evm.model.scaffold1491.1	6d0dc64048ad87b929adf5451eb7da26	1266	SUPERFAMILY	SSF82895		488	546	3.92e-11	T	24-05-2018	IPR000884	Thrombospondin type-1 (TSP1) repeat
evm.model.scaffold1491.1	6d0dc64048ad87b929adf5451eb7da26	1266	PANTHER	PTHR13723:SF33		1120	1263	0	T	24-05-2018
evm.model.scaffold1491.1	6d0dc64048ad87b929adf5451eb7da26	1266	SUPERFAMILY	SSF82895		374	434	6.41e-09	T	24-05-2018	IPR000884	Thrombospondin type-1 (TSP1) repeat
evm.model.scaffold1491.1	6d0dc64048ad87b929adf5451eb7da26	1266	SUPERFAMILY	SSF82895		564	620	2.75e-11	T	24-05-2018	IPR000884	Thrombospondin type-1 (TSP1) repeat
evm.model.scaffold1491.1	6d0dc64048ad87b929adf5451eb7da26	1266	SUPERFAMILY	SSF82895		825	879	9.68e-09	T	24-05-2018	IPR000884	Thrombospondin type-1 (TSP1) repeat
evm.model.scaffold1491.1	6d0dc64048ad87b929adf5451eb7da26	1266	PANTHER	PTHR13723:SF33		1	676	0	T	24-05-2018
evm.model.scaffold1491.1	6d0dc64048ad87b929adf5451eb7da26	1266	ProSiteProfiles	PS50092	Thrombospondin type-1 (TSP1) repeat profile.	622	677	9.888	T	24-05-2018	IPR000884	Thrombospondin type-1 (TSP1) repeat
evm.model.scaffold1491.1	6d0dc64048ad87b929adf5451eb7da26	1266	SUPERFAMILY	SSF82895		258	314	6.54e-05	T	24-05-2018	IPR000884	Thrombospondin type-1 (TSP1) repeat
evm.model.scaffold1491.1	6d0dc64048ad87b929adf5451eb7da26	1266	PANTHER	PTHR13723:SF33		713	850	0	T	24-05-2018
evm.model.scaffold1491.1	6d0dc64048ad87b929adf5451eb7da26	1266	SUPERFAMILY	SSF82895		934	994	9.42e-10	T	24-05-2018	IPR000884	Thrombospondin type-1 (TSP1) repeat
evm.model.scaffold1491.1	6d0dc64048ad87b929adf5451eb7da26	1266	PANTHER	PTHR13723		1	676	0	T	24-05-2018
evm.model.scaffold1491.1	6d0dc64048ad87b929adf5451eb7da26	1266	SUPERFAMILY	SSF82895		708	764	5.62e-09	T	24-05-2018	IPR000884	Thrombospondin type-1 (TSP1) repeat
evm.model.scaffold1491.1	6d0dc64048ad87b929adf5451eb7da26	1266	ProSiteProfiles	PS50092	Thrombospondin type-1 (TSP1) repeat profile.	763	821	12.144	T	24-05-2018	IPR000884	Thrombospondin type-1 (TSP1) repeat
evm.model.scaffold1491.1	6d0dc64048ad87b929adf5451eb7da26	1266	SUPERFAMILY	SSF82895		877	935	5.1e-08	T	24-05-2018	IPR000884	Thrombospondin type-1 (TSP1) repeat
evm.model.scaffold1491.1	6d0dc64048ad87b929adf5451eb7da26	1266	SUPERFAMILY	SSF82895		761	820	4.19e-11	T	24-05-2018	IPR000884	Thrombospondin type-1 (TSP1) repeat
evm.model.scaffold1491.1	6d0dc64048ad87b929adf5451eb7da26	1266	PRINTS	PR01857	ADAM-TS family signature	94	113	5.9e-12	T	24-05-2018	IPR013273	Peptidase M12B, ADAM-TS	GO:0005578|GO:0008237|GO:0008270	Reactome: R-HSA-5083635|Reactome: R-HSA-5173214
evm.model.scaffold1491.1	6d0dc64048ad87b929adf5451eb7da26	1266	PRINTS	PR01857	ADAM-TS family signature	114	133	5.9e-12	T	24-05-2018	IPR013273	Peptidase M12B, ADAM-TS	GO:0005578|GO:0008237|GO:0008270	Reactome: R-HSA-5083635|Reactome: R-HSA-5173214
evm.model.scaffold1491.1	6d0dc64048ad87b929adf5451eb7da26	1266	ProSiteProfiles	PS50092	Thrombospondin type-1 (TSP1) repeat profile.	563	621	11.729	T	24-05-2018	IPR000884	Thrombospondin type-1 (TSP1) repeat
evm.model.scaffold1491.1	6d0dc64048ad87b929adf5451eb7da26	1266	PANTHER	PTHR13723		1120	1263	0	T	24-05-2018
evm.model.scaffold1491.1	6d0dc64048ad87b929adf5451eb7da26	1266	MobiDBLite	mobidb-lite	consensus disorder prediction	535	563	-	T	24-05-2018
evm.model.scaffold1491.1	6d0dc64048ad87b929adf5451eb7da26	1266	ProSiteProfiles	PS50092	Thrombospondin type-1 (TSP1) repeat profile.	878	936	11.931	T	24-05-2018	IPR000884	Thrombospondin type-1 (TSP1) repeat
evm.model.scaffold1491.1	6d0dc64048ad87b929adf5451eb7da26	1266	Gene3D	G3DSA:2.20.100.10		492	546	9.3e-08	T	24-05-2018
evm.model.scaffold1491.1	6d0dc64048ad87b929adf5451eb7da26	1266	Gene3D	G3DSA:2.20.100.10		713	764	1.2e-05	T	24-05-2018
evm.model.scaffold1491.1	6d0dc64048ad87b929adf5451eb7da26	1266	Gene3D	G3DSA:2.20.100.10		627	676	5.3e-06	T	24-05-2018
evm.model.scaffold1491.1	6d0dc64048ad87b929adf5451eb7da26	1266	Gene3D	G3DSA:2.20.100.10		1063	1110	3.7e-08	T	24-05-2018
evm.model.scaffold1491.1	6d0dc64048ad87b929adf5451eb7da26	1266	Gene3D	G3DSA:2.20.100.10		436	489	2.3e-05	T	24-05-2018
evm.model.scaffold1491.1	6d0dc64048ad87b929adf5451eb7da26	1266	Gene3D	G3DSA:2.20.100.10		882	935	0.00017	T	24-05-2018
evm.model.scaffold1491.1	6d0dc64048ad87b929adf5451eb7da26	1266	Gene3D	G3DSA:2.20.100.10		1001	1057	4.9e-07	T	24-05-2018
evm.model.scaffold1491.1	6d0dc64048ad87b929adf5451eb7da26	1266	Gene3D	G3DSA:2.20.100.10		377	434	3.4e-06	T	24-05-2018
evm.model.scaffold1491.1	6d0dc64048ad87b929adf5451eb7da26	1266	Gene3D	G3DSA:2.20.100.10		943	994	2.9e-06	T	24-05-2018
evm.model.scaffold1491.1	6d0dc64048ad87b929adf5451eb7da26	1266	Gene3D	G3DSA:2.20.100.10		826	879	1.9e-05	T	24-05-2018
evm.model.scaffold1491.1	6d0dc64048ad87b929adf5451eb7da26	1266	Gene3D	G3DSA:2.20.100.10		569	620	7.1e-07	T	24-05-2018
evm.model.scaffold1491.1	6d0dc64048ad87b929adf5451eb7da26	1266	Gene3D	G3DSA:2.20.100.10		768	820	4.7e-08	T	24-05-2018
evm.model.scaffold1491.1	6d0dc64048ad87b929adf5451eb7da26	1266	PANTHER	PTHR13723		713	850	0	T	24-05-2018
evm.model.scaffold1491.1	6d0dc64048ad87b929adf5451eb7da26	1266	ProSiteProfiles	PS50092	Thrombospondin type-1 (TSP1) repeat profile.	488	547	11.483	T	24-05-2018	IPR000884	Thrombospondin type-1 (TSP1) repeat
evm.model.scaffold1491.1	6d0dc64048ad87b929adf5451eb7da26	1266	ProSiteProfiles	PS50092	Thrombospondin type-1 (TSP1) repeat profile.	259	317	9.148	T	24-05-2018	IPR000884	Thrombospondin type-1 (TSP1) repeat
evm.model.scaffold1491.1	6d0dc64048ad87b929adf5451eb7da26	1266	SUPERFAMILY	SSF82895		615	676	5.75e-09	T	24-05-2018	IPR000884	Thrombospondin type-1 (TSP1) repeat
evm.model.scaffold1491.1	6d0dc64048ad87b929adf5451eb7da26	1266	SMART	SM00209		766	821	1.2e-07	T	24-05-2018	IPR000884	Thrombospondin type-1 (TSP1) repeat
evm.model.scaffold1491.1	6d0dc64048ad87b929adf5451eb7da26	1266	SMART	SM00209		491	547	6.1e-05	T	24-05-2018	IPR000884	Thrombospondin type-1 (TSP1) repeat
evm.model.scaffold1491.1	6d0dc64048ad87b929adf5451eb7da26	1266	SMART	SM00209		1062	1116	0.0003	T	24-05-2018	IPR000884	Thrombospondin type-1 (TSP1) repeat
evm.model.scaffold1491.1	6d0dc64048ad87b929adf5451eb7da26	1266	SMART	SM00209		882	936	0.00037	T	24-05-2018	IPR000884	Thrombospondin type-1 (TSP1) repeat
evm.model.scaffold1491.1	6d0dc64048ad87b929adf5451eb7da26	1266	SMART	SM00209		262	317	3.1	T	24-05-2018	IPR000884	Thrombospondin type-1 (TSP1) repeat
evm.model.scaffold1491.1	6d0dc64048ad87b929adf5451eb7da26	1266	SMART	SM00209		436	485	2.5e-05	T	24-05-2018	IPR000884	Thrombospondin type-1 (TSP1) repeat
evm.model.scaffold1491.1	6d0dc64048ad87b929adf5451eb7da26	1266	SMART	SM00209		381	435	5e-05	T	24-05-2018	IPR000884	Thrombospondin type-1 (TSP1) repeat
evm.model.scaffold1491.1	6d0dc64048ad87b929adf5451eb7da26	1266	SMART	SM00209		623	677	6.7e-05	T	24-05-2018	IPR000884	Thrombospondin type-1 (TSP1) repeat
evm.model.scaffold1491.1	6d0dc64048ad87b929adf5451eb7da26	1266	SMART	SM00209		997	1058	4.9e-06	T	24-05-2018	IPR000884	Thrombospondin type-1 (TSP1) repeat
evm.model.scaffold1491.1	6d0dc64048ad87b929adf5451eb7da26	1266	SMART	SM00209		567	621	2.4e-06	T	24-05-2018	IPR000884	Thrombospondin type-1 (TSP1) repeat
evm.model.scaffold1491.1	6d0dc64048ad87b929adf5451eb7da26	1266	SMART	SM00209		825	880	0.00014	T	24-05-2018	IPR000884	Thrombospondin type-1 (TSP1) repeat
evm.model.scaffold1491.1	6d0dc64048ad87b929adf5451eb7da26	1266	SMART	SM00209		713	765	0.00018	T	24-05-2018	IPR000884	Thrombospondin type-1 (TSP1) repeat
evm.model.scaffold1491.1	6d0dc64048ad87b929adf5451eb7da26	1266	SMART	SM00209		939	995	0.00054	T	24-05-2018	IPR000884	Thrombospondin type-1 (TSP1) repeat
evm.model.scaffold1491.1	6d0dc64048ad87b929adf5451eb7da26	1266	SUPERFAMILY	SSF82895		1062	1111	1.57e-09	T	24-05-2018	IPR000884	Thrombospondin type-1 (TSP1) repeat
evm.model.scaffold1491.1	6d0dc64048ad87b929adf5451eb7da26	1266	ProSiteProfiles	PS50092	Thrombospondin type-1 (TSP1) repeat profile.	709	760	10.187	T	24-05-2018	IPR000884	Thrombospondin type-1 (TSP1) repeat
evm.model.scaffold1491.1	6d0dc64048ad87b929adf5451eb7da26	1266	Pfam	PF00090	Thrombospondin type 1 domain	829	858	6.5e-05	T	24-05-2018	IPR000884	Thrombospondin type-1 (TSP1) repeat
evm.model.scaffold1491.1	6d0dc64048ad87b929adf5451eb7da26	1266	Pfam	PF00090	Thrombospondin type 1 domain	770	820	0.0041	T	24-05-2018	IPR000884	Thrombospondin type-1 (TSP1) repeat
evm.model.scaffold1491.1	6d0dc64048ad87b929adf5451eb7da26	1266	Pfam	PF00090	Thrombospondin type 1 domain	495	546	6.7e-06	T	24-05-2018	IPR000884	Thrombospondin type-1 (TSP1) repeat
evm.model.scaffold1491.1	6d0dc64048ad87b929adf5451eb7da26	1266	Pfam	PF00090	Thrombospondin type 1 domain	885	935	0.00069	T	24-05-2018	IPR000884	Thrombospondin type-1 (TSP1) repeat
evm.model.scaffold1491.1	6d0dc64048ad87b929adf5451eb7da26	1266	Pfam	PF00090	Thrombospondin type 1 domain	1000	1029	2.2e-06	T	24-05-2018	IPR000884	Thrombospondin type-1 (TSP1) repeat
evm.model.scaffold1491.1	6d0dc64048ad87b929adf5451eb7da26	1266	Pfam	PF00090	Thrombospondin type 1 domain	943	994	7.3e-05	T	24-05-2018	IPR000884	Thrombospondin type-1 (TSP1) repeat
evm.model.scaffold1491.1	6d0dc64048ad87b929adf5451eb7da26	1266	Pfam	PF00090	Thrombospondin type 1 domain	440	489	7.4e-05	T	24-05-2018	IPR000884	Thrombospondin type-1 (TSP1) repeat
evm.model.scaffold1491.1	6d0dc64048ad87b929adf5451eb7da26	1266	Pfam	PF00090	Thrombospondin type 1 domain	627	676	9e-06	T	24-05-2018	IPR000884	Thrombospondin type-1 (TSP1) repeat
evm.model.scaffold1491.1	6d0dc64048ad87b929adf5451eb7da26	1266	Pfam	PF00090	Thrombospondin type 1 domain	1066	1111	0.00039	T	24-05-2018	IPR000884	Thrombospondin type-1 (TSP1) repeat
evm.model.scaffold1491.1	6d0dc64048ad87b929adf5451eb7da26	1266	Pfam	PF00090	Thrombospondin type 1 domain	715	764	0.00015	T	24-05-2018	IPR000884	Thrombospondin type-1 (TSP1) repeat
evm.model.scaffold1491.1	6d0dc64048ad87b929adf5451eb7da26	1266	Pfam	PF00090	Thrombospondin type 1 domain	569	620	1.4e-05	T	24-05-2018	IPR000884	Thrombospondin type-1 (TSP1) repeat
evm.model.scaffold1491.1	6d0dc64048ad87b929adf5451eb7da26	1266	Pfam	PF00090	Thrombospondin type 1 domain	385	434	0.0028	T	24-05-2018	IPR000884	Thrombospondin type-1 (TSP1) repeat
evm.model.scaffold1491.1	6d0dc64048ad87b929adf5451eb7da26	1266	Pfam	PF08685	GON domain	1118	1265	2.2e-60	T	24-05-2018	IPR012314	Peptidase M12B, GON-ADAMTSs	GO:0004222|GO:0008270	Reactome: R-HSA-5083635|Reactome: R-HSA-5173214
evm.model.scaffold1487.2	a63170dea96629ff0e49155a60cb3b9b	288	PRINTS	PR00196	Annexin family signature	147	173	1.4e-48	T	24-05-2018	IPR001464	Annexin	GO:0005509|GO:0005544
evm.model.scaffold1487.2	a63170dea96629ff0e49155a60cb3b9b	288	PRINTS	PR00196	Annexin family signature	271	284	1.4e-48	T	24-05-2018	IPR001464	Annexin	GO:0005509|GO:0005544
evm.model.scaffold1487.2	a63170dea96629ff0e49155a60cb3b9b	288	PRINTS	PR00196	Annexin family signature	64	85	1.4e-48	T	24-05-2018	IPR001464	Annexin	GO:0005509|GO:0005544
evm.model.scaffold1487.2	a63170dea96629ff0e49155a60cb3b9b	288	PRINTS	PR00196	Annexin family signature	37	53	1.4e-48	T	24-05-2018	IPR001464	Annexin	GO:0005509|GO:0005544
evm.model.scaffold1487.2	a63170dea96629ff0e49155a60cb3b9b	288	PRINTS	PR00196	Annexin family signature	227	247	1.4e-48	T	24-05-2018	IPR001464	Annexin	GO:0005509|GO:0005544
evm.model.scaffold1487.2	a63170dea96629ff0e49155a60cb3b9b	288	SUPERFAMILY	SSF47874		1	288	1.05e-112	T	24-05-2018
evm.model.scaffold1487.2	a63170dea96629ff0e49155a60cb3b9b	288	Gene3D	G3DSA:1.10.220.10		139	211	9.9e-26	T	24-05-2018	IPR018502	Annexin repeat	GO:0005509|GO:0005544
evm.model.scaffold1487.2	a63170dea96629ff0e49155a60cb3b9b	288	Gene3D	G3DSA:1.10.220.10		56	132	4e-29	T	24-05-2018	IPR018502	Annexin repeat	GO:0005509|GO:0005544
evm.model.scaffold1487.2	a63170dea96629ff0e49155a60cb3b9b	288	PANTHER	PTHR10502		1	288	8.1e-217	T	24-05-2018
evm.model.scaffold1487.2	a63170dea96629ff0e49155a60cb3b9b	288	ProSitePatterns	PS00223	Annexins repeated domain signature.	72	124	-	T	24-05-2018	IPR018252	Annexin repeat, conserved site	GO:0005509|GO:0005544
evm.model.scaffold1487.2	a63170dea96629ff0e49155a60cb3b9b	288	PANTHER	PTHR10502:SF25		1	288	8.1e-217	T	24-05-2018	IPR002390	Annexin, type III	GO:0004859|GO:0005509|GO:0005544
evm.model.scaffold1487.2	a63170dea96629ff0e49155a60cb3b9b	288	Gene3D	G3DSA:1.10.220.10		212	287	2.5e-29	T	24-05-2018	IPR018502	Annexin repeat	GO:0005509|GO:0005544
evm.model.scaffold1487.2	a63170dea96629ff0e49155a60cb3b9b	288	Pfam	PF00191	Annexin	143	208	2.4e-25	T	24-05-2018	IPR018502	Annexin repeat	GO:0005509|GO:0005544
evm.model.scaffold1487.2	a63170dea96629ff0e49155a60cb3b9b	288	Pfam	PF00191	Annexin	220	283	4.5e-23	T	24-05-2018	IPR018502	Annexin repeat	GO:0005509|GO:0005544
evm.model.scaffold1487.2	a63170dea96629ff0e49155a60cb3b9b	288	Pfam	PF00191	Annexin	59	124	3.9e-25	T	24-05-2018	IPR018502	Annexin repeat	GO:0005509|GO:0005544
evm.model.scaffold1487.2	a63170dea96629ff0e49155a60cb3b9b	288	Pfam	PF00191	Annexin	1	52	4e-19	T	24-05-2018	IPR018502	Annexin repeat	GO:0005509|GO:0005544
evm.model.scaffold1487.2	a63170dea96629ff0e49155a60cb3b9b	288	ProSitePatterns	PS00223	Annexins repeated domain signature.	231	283	-	T	24-05-2018	IPR018252	Annexin repeat, conserved site	GO:0005509|GO:0005544
evm.model.scaffold1487.2	a63170dea96629ff0e49155a60cb3b9b	288	Gene3D	G3DSA:1.10.220.10		1	54	2.5e-18	T	24-05-2018	IPR018502	Annexin repeat	GO:0005509|GO:0005544
evm.model.scaffold1487.2	a63170dea96629ff0e49155a60cb3b9b	288	ProSitePatterns	PS00223	Annexins repeated domain signature.	156	208	-	T	24-05-2018	IPR018252	Annexin repeat, conserved site	GO:0005509|GO:0005544
evm.model.scaffold1487.2	a63170dea96629ff0e49155a60cb3b9b	288	SMART	SM00335		231	283	1.6e-22	T	24-05-2018	IPR018502	Annexin repeat	GO:0005509|GO:0005544
evm.model.scaffold1487.2	a63170dea96629ff0e49155a60cb3b9b	288	SMART	SM00335		156	208	1.6e-22	T	24-05-2018	IPR018502	Annexin repeat	GO:0005509|GO:0005544
evm.model.scaffold1487.2	a63170dea96629ff0e49155a60cb3b9b	288	SMART	SM00335		72	124	2.7e-23	T	24-05-2018	IPR018502	Annexin repeat	GO:0005509|GO:0005544
evm.model.scaffold1487.2	a63170dea96629ff0e49155a60cb3b9b	288	SMART	SM00335		1	52	3.1e-23	T	24-05-2018	IPR018502	Annexin repeat	GO:0005509|GO:0005544
evm.model.scaffold1487.2	a63170dea96629ff0e49155a60cb3b9b	288	PRINTS	PR00199	Annexin type III signature	83	102	3e-22	T	24-05-2018	IPR002390	Annexin, type III	GO:0004859|GO:0005509|GO:0005544
evm.model.scaffold1487.2	a63170dea96629ff0e49155a60cb3b9b	288	PRINTS	PR00199	Annexin type III signature	19	28	3e-22	T	24-05-2018	IPR002390	Annexin, type III	GO:0004859|GO:0005509|GO:0005544
evm.model.scaffold1487.2	a63170dea96629ff0e49155a60cb3b9b	288	PRINTS	PR00199	Annexin type III signature	182	191	3e-22	T	24-05-2018	IPR002390	Annexin, type III	GO:0004859|GO:0005509|GO:0005544
evm.model.scaffold1487.2	a63170dea96629ff0e49155a60cb3b9b	288	PRINTS	PR00199	Annexin type III signature	47	59	3e-22	T	24-05-2018	IPR002390	Annexin, type III	GO:0004859|GO:0005509|GO:0005544
evm.model.scaffold146.13	42c316d9f4f1a39f17eb33c99d8f932c	131	ProSiteProfiles	PS50082	Trp-Asp (WD) repeats profile.	44	85	15.354	T	24-05-2018	IPR001680	WD40 repeat	GO:0005515
evm.model.scaffold146.13	42c316d9f4f1a39f17eb33c99d8f932c	131	Gene3D	G3DSA:2.130.10.10		2	123	1.1e-27	T	24-05-2018	IPR015943	WD40/YVTN repeat-like-containing domain	GO:0005515
evm.model.scaffold146.13	42c316d9f4f1a39f17eb33c99d8f932c	131	PANTHER	PTHR19856		1	131	7.6e-81	T	24-05-2018
evm.model.scaffold146.13	42c316d9f4f1a39f17eb33c99d8f932c	131	SUPERFAMILY	SSF50978		2	131	6.23e-27	T	24-05-2018	IPR017986	WD40-repeat-containing domain	GO:0005515
evm.model.scaffold146.13	42c316d9f4f1a39f17eb33c99d8f932c	131	Pfam	PF00400	WD domain, G-beta repeat	2	31	1.2e-05	T	24-05-2018	IPR001680	WD40 repeat	GO:0005515
evm.model.scaffold146.13	42c316d9f4f1a39f17eb33c99d8f932c	131	Pfam	PF00400	WD domain, G-beta repeat	45	76	1.7e-06	T	24-05-2018	IPR001680	WD40 repeat	GO:0005515
evm.model.scaffold146.13	42c316d9f4f1a39f17eb33c99d8f932c	131	ProSiteProfiles	PS50082	Trp-Asp (WD) repeats profile.	1	40	12.48	T	24-05-2018	IPR001680	WD40 repeat	GO:0005515
evm.model.scaffold146.13	42c316d9f4f1a39f17eb33c99d8f932c	131	SMART	SM00320		2	31	0.013	T	24-05-2018	IPR001680	WD40 repeat	GO:0005515
evm.model.scaffold146.13	42c316d9f4f1a39f17eb33c99d8f932c	131	SMART	SM00320		34	76	2.7e-08	T	24-05-2018	IPR001680	WD40 repeat	GO:0005515
evm.model.scaffold146.13	42c316d9f4f1a39f17eb33c99d8f932c	131	ProSitePatterns	PS00678	Trp-Asp (WD) repeats signature.	63	77	-	T	24-05-2018	IPR019775	WD40 repeat, conserved site
evm.model.scaffold146.13	42c316d9f4f1a39f17eb33c99d8f932c	131	ProSiteProfiles	PS50294	Trp-Asp (WD) repeats circular profile.	1	85	21.832	T	24-05-2018	IPR017986	WD40-repeat-containing domain	GO:0005515
evm.model.scaffold1463.3	8ab543c741f6e84df9ee63454e03b471	76	MobiDBLite	mobidb-lite	consensus disorder prediction	1	76	-	T	24-05-2018
evm.model.scaffold1463.3	8ab543c741f6e84df9ee63454e03b471	76	PANTHER	PTHR22909		1	61	3.6e-16	T	24-05-2018
evm.model.scaffold1463.3	8ab543c741f6e84df9ee63454e03b471	76	PANTHER	PTHR22909:SF22		1	61	3.6e-16	T	24-05-2018
evm.model.scaffold1448.7	960803e13fecd08aa136eec7dd5997b0	157	ProSitePatterns	PS00260	Glucagon / GIP / secretin / VIP family signature.	56	78	-	T	24-05-2018	IPR000532	Glucagon/GIP/secretin/VIP	GO:0005179|GO:0005576	Reactome: R-HSA-418555|Reactome: R-HSA-420092
evm.model.scaffold1448.7	960803e13fecd08aa136eec7dd5997b0	157	Pfam	PF00123	Peptide hormone	56	83	4.5e-10	T	24-05-2018	IPR000532	Glucagon/GIP/secretin/VIP	GO:0005179|GO:0005576	Reactome: R-HSA-418555|Reactome: R-HSA-420092
evm.model.scaffold1448.7	960803e13fecd08aa136eec7dd5997b0	157	PANTHER	PTHR15211		12	126	3.7e-42	T	24-05-2018
evm.model.scaffold1448.7	960803e13fecd08aa136eec7dd5997b0	157	SMART	SM00070		56	82	7.9e-09	T	24-05-2018	IPR000532	Glucagon/GIP/secretin/VIP	GO:0005179|GO:0005576	Reactome: R-HSA-418555|Reactome: R-HSA-420092
evm.model.scaffold1489.3	64749642e3274a03125c51fd647459f0	84	PANTHER	PTHR11731		14	84	1.1e-53	T	24-05-2018
evm.model.scaffold1489.3	64749642e3274a03125c51fd647459f0	84	PANTHER	PTHR11731:SF20		14	84	1.1e-53	T	24-05-2018
evm.model.scaffold1489.3	64749642e3274a03125c51fd647459f0	84	MobiDBLite	mobidb-lite	consensus disorder prediction	1	22	-	T	24-05-2018
evm.model.scaffold1448.2	2138fac9311b8b5c6e7b4dfdc698ec23	608	ProSitePatterns	PS00028	Zinc finger C2H2 type domain signature.	361	381	-	T	24-05-2018	IPR007087	Zinc finger, C2H2	GO:0046872
evm.model.scaffold1448.2	2138fac9311b8b5c6e7b4dfdc698ec23	608	ProSiteProfiles	PS50157	Zinc finger C2H2 type domain profile.	359	386	15.48	T	24-05-2018	IPR007087	Zinc finger, C2H2	GO:0046872
evm.model.scaffold1448.2	2138fac9311b8b5c6e7b4dfdc698ec23	608	PANTHER	PTHR24375:SF151		72	79	0	T	24-05-2018
evm.model.scaffold1448.2	2138fac9311b8b5c6e7b4dfdc698ec23	608	ProSiteProfiles	PS50157	Zinc finger C2H2 type domain profile.	415	442	15.459	T	24-05-2018	IPR007087	Zinc finger, C2H2	GO:0046872
evm.model.scaffold1448.2	2138fac9311b8b5c6e7b4dfdc698ec23	608	ProSiteProfiles	PS50157	Zinc finger C2H2 type domain profile.	331	358	12.217	T	24-05-2018	IPR007087	Zinc finger, C2H2	GO:0046872
evm.model.scaffold1448.2	2138fac9311b8b5c6e7b4dfdc698ec23	608	Pfam	PF12874	Zinc-finger of C2H2 type	331	350	0.0075	T	24-05-2018
evm.model.scaffold1448.2	2138fac9311b8b5c6e7b4dfdc698ec23	608	PANTHER	PTHR24375:SF151		247	606	0	T	24-05-2018
evm.model.scaffold1448.2	2138fac9311b8b5c6e7b4dfdc698ec23	608	Gene3D	G3DSA:3.30.160.60		414	439	1.6e-12	T	24-05-2018	IPR013087	Zinc finger C2H2-type/integrase DNA-binding domain	GO:0003676
evm.model.scaffold1448.2	2138fac9311b8b5c6e7b4dfdc698ec23	608	Gene3D	G3DSA:3.30.160.60		329	361	2.9e-07	T	24-05-2018	IPR013087	Zinc finger C2H2-type/integrase DNA-binding domain	GO:0003676
evm.model.scaffold1448.2	2138fac9311b8b5c6e7b4dfdc698ec23	608	ProSitePatterns	PS00028	Zinc finger C2H2 type domain signature.	303	324	-	T	24-05-2018	IPR007087	Zinc finger, C2H2	GO:0046872
evm.model.scaffold1448.2	2138fac9311b8b5c6e7b4dfdc698ec23	608	ProSitePatterns	PS00028	Zinc finger C2H2 type domain signature.	389	409	-	T	24-05-2018	IPR007087	Zinc finger, C2H2	GO:0046872
evm.model.scaffold1448.2	2138fac9311b8b5c6e7b4dfdc698ec23	608	SMART	SM00355		471	491	71	T	24-05-2018	IPR015880	Zinc finger, C2H2-like
evm.model.scaffold1448.2	2138fac9311b8b5c6e7b4dfdc698ec23	608	SMART	SM00355		247	270	0.00094	T	24-05-2018	IPR015880	Zinc finger, C2H2-like
evm.model.scaffold1448.2	2138fac9311b8b5c6e7b4dfdc698ec23	608	SMART	SM00355		359	381	0.0081	T	24-05-2018	IPR015880	Zinc finger, C2H2-like
evm.model.scaffold1448.2	2138fac9311b8b5c6e7b4dfdc698ec23	608	SMART	SM00355		274	294	72	T	24-05-2018	IPR015880	Zinc finger, C2H2-like
evm.model.scaffold1448.2	2138fac9311b8b5c6e7b4dfdc698ec23	608	SMART	SM00355		415	437	0.0022	T	24-05-2018	IPR015880	Zinc finger, C2H2-like
evm.model.scaffold1448.2	2138fac9311b8b5c6e7b4dfdc698ec23	608	SMART	SM00355		387	409	0.0035	T	24-05-2018	IPR015880	Zinc finger, C2H2-like
evm.model.scaffold1448.2	2138fac9311b8b5c6e7b4dfdc698ec23	608	SMART	SM00355		331	353	0.026	T	24-05-2018	IPR015880	Zinc finger, C2H2-like
evm.model.scaffold1448.2	2138fac9311b8b5c6e7b4dfdc698ec23	608	SMART	SM00355		301	324	0.2	T	24-05-2018	IPR015880	Zinc finger, C2H2-like
evm.model.scaffold1448.2	2138fac9311b8b5c6e7b4dfdc698ec23	608	SMART	SM00355		443	465	1.4e-05	T	24-05-2018	IPR015880	Zinc finger, C2H2-like
evm.model.scaffold1448.2	2138fac9311b8b5c6e7b4dfdc698ec23	608	SUPERFAMILY	SSF57667		247	294	2.35e-07	T	24-05-2018
evm.model.scaffold1448.2	2138fac9311b8b5c6e7b4dfdc698ec23	608	ProSiteProfiles	PS50157	Zinc finger C2H2 type domain profile.	443	470	17.35	T	24-05-2018	IPR007087	Zinc finger, C2H2	GO:0046872
evm.model.scaffold1448.2	2138fac9311b8b5c6e7b4dfdc698ec23	608	SUPERFAMILY	SSF57667		340	396	4.49e-16	T	24-05-2018
evm.model.scaffold1448.2	2138fac9311b8b5c6e7b4dfdc698ec23	608	ProSiteProfiles	PS50157	Zinc finger C2H2 type domain profile.	301	329	9.494	T	24-05-2018	IPR007087	Zinc finger, C2H2	GO:0046872
evm.model.scaffold1448.2	2138fac9311b8b5c6e7b4dfdc698ec23	608	SUPERFAMILY	SSF57667		424	480	3.11e-22	T	24-05-2018
evm.model.scaffold1448.2	2138fac9311b8b5c6e7b4dfdc698ec23	608	PANTHER	PTHR24375		72	79	0	T	24-05-2018
evm.model.scaffold1448.2	2138fac9311b8b5c6e7b4dfdc698ec23	608	PANTHER	PTHR24375		247	606	0	T	24-05-2018
evm.model.scaffold1448.2	2138fac9311b8b5c6e7b4dfdc698ec23	608	ProSitePatterns	PS00028	Zinc finger C2H2 type domain signature.	417	437	-	T	24-05-2018	IPR007087	Zinc finger, C2H2	GO:0046872
evm.model.scaffold1448.2	2138fac9311b8b5c6e7b4dfdc698ec23	608	SUPERFAMILY	SSF57667		386	418	5.36e-06	T	24-05-2018
evm.model.scaffold1448.2	2138fac9311b8b5c6e7b4dfdc698ec23	608	ProSiteProfiles	PS50157	Zinc finger C2H2 type domain profile.	247	275	9.473	T	24-05-2018	IPR007087	Zinc finger, C2H2	GO:0046872
evm.model.scaffold1448.2	2138fac9311b8b5c6e7b4dfdc698ec23	608	Gene3D	G3DSA:3.30.160.60		464	490	1.2e-10	T	24-05-2018	IPR013087	Zinc finger C2H2-type/integrase DNA-binding domain	GO:0003676
evm.model.scaffold1448.2	2138fac9311b8b5c6e7b4dfdc698ec23	608	Gene3D	G3DSA:3.30.160.60		440	463	7.8e-17	T	24-05-2018	IPR013087	Zinc finger C2H2-type/integrase DNA-binding domain	GO:0003676
evm.model.scaffold1448.2	2138fac9311b8b5c6e7b4dfdc698ec23	608	Gene3D	G3DSA:3.30.160.60		381	413	7.6e-12	T	24-05-2018	IPR013087	Zinc finger C2H2-type/integrase DNA-binding domain	GO:0003676
evm.model.scaffold1448.2	2138fac9311b8b5c6e7b4dfdc698ec23	608	Pfam	PF00096	Zinc finger, C2H2 type	443	465	1.3e-05	T	24-05-2018	IPR007087	Zinc finger, C2H2	GO:0046872
evm.model.scaffold1448.2	2138fac9311b8b5c6e7b4dfdc698ec23	608	Gene3D	G3DSA:3.30.160.60		362	380	1.3e-11	T	24-05-2018	IPR013087	Zinc finger C2H2-type/integrase DNA-binding domain	GO:0003676
evm.model.scaffold1448.2	2138fac9311b8b5c6e7b4dfdc698ec23	608	ProSiteProfiles	PS50157	Zinc finger C2H2 type domain profile.	387	414	12.445	T	24-05-2018	IPR007087	Zinc finger, C2H2	GO:0046872
evm.model.scaffold1448.2	2138fac9311b8b5c6e7b4dfdc698ec23	608	ProSitePatterns	PS00028	Zinc finger C2H2 type domain signature.	445	465	-	T	24-05-2018	IPR007087	Zinc finger, C2H2	GO:0046872
evm.model.scaffold1448.2	2138fac9311b8b5c6e7b4dfdc698ec23	608	ProSitePatterns	PS00028	Zinc finger C2H2 type domain signature.	333	353	-	T	24-05-2018	IPR007087	Zinc finger, C2H2	GO:0046872
evm.model.scaffold1448.2	2138fac9311b8b5c6e7b4dfdc698ec23	608	ProSiteProfiles	PS50157	Zinc finger C2H2 type domain profile.	471	499	8.683	T	24-05-2018	IPR007087	Zinc finger, C2H2	GO:0046872
evm.model.scaffold1448.2	2138fac9311b8b5c6e7b4dfdc698ec23	608	SUPERFAMILY	SSF57667		300	353	9.64e-09	T	24-05-2018
evm.model.scaffold1448.2	2138fac9311b8b5c6e7b4dfdc698ec23	608	MobiDBLite	mobidb-lite	consensus disorder prediction	62	235	-	T	24-05-2018
evm.model.scaffold1448.2	2138fac9311b8b5c6e7b4dfdc698ec23	608	ProSiteProfiles	PS50157	Zinc finger C2H2 type domain profile.	274	301	8.85	T	24-05-2018	IPR007087	Zinc finger, C2H2	GO:0046872
evm.model.scaffold1448.2	2138fac9311b8b5c6e7b4dfdc698ec23	608	Pfam	PF13912	C2H2-type zinc finger	387	408	0.1	T	24-05-2018	IPR007087	Zinc finger, C2H2	GO:0046872
evm.model.scaffold1448.2	2138fac9311b8b5c6e7b4dfdc698ec23	608	MobiDBLite	mobidb-lite	consensus disorder prediction	1	35	-	T	24-05-2018
evm.model.scaffold1448.2	2138fac9311b8b5c6e7b4dfdc698ec23	608	ProSitePatterns	PS00028	Zinc finger C2H2 type domain signature.	249	270	-	T	24-05-2018	IPR007087	Zinc finger, C2H2	GO:0046872
evm.model.scaffold1468.11	0b7329f52fb664db8ca1d9f518e903b8	712	Pfam	PF08416	Phosphotyrosine-binding domain	579	701	6.1e-27	T	24-05-2018	IPR013625	Tensin/EPS8 phosphotyrosine-binding domain	GO:0005515
evm.model.scaffold1468.11	0b7329f52fb664db8ca1d9f518e903b8	712	PANTHER	PTHR12305		83	712	4.8e-295	T	24-05-2018
evm.model.scaffold1468.11	0b7329f52fb664db8ca1d9f518e903b8	712	Gene3D	G3DSA:2.30.29.30		575	704	1.1e-11	T	24-05-2018	IPR011993	PH domain-like
evm.model.scaffold1468.11	0b7329f52fb664db8ca1d9f518e903b8	712	MobiDBLite	mobidb-lite	consensus disorder prediction	376	432	-	T	24-05-2018
evm.model.scaffold1468.11	0b7329f52fb664db8ca1d9f518e903b8	712	CDD	cd01213	PTB_tensin	577	707	1.42e-79	T	24-05-2018	IPR033929	Tensin, phosphotyrosine-binding domain
evm.model.scaffold1468.11	0b7329f52fb664db8ca1d9f518e903b8	712	SUPERFAMILY	SSF55550		421	551	2.29e-21	T	24-05-2018	IPR000980	SH2 domain
evm.model.scaffold1468.11	0b7329f52fb664db8ca1d9f518e903b8	712	MobiDBLite	mobidb-lite	consensus disorder prediction	154	318	-	T	24-05-2018
evm.model.scaffold1468.11	0b7329f52fb664db8ca1d9f518e903b8	712	MobiDBLite	mobidb-lite	consensus disorder prediction	330	362	-	T	24-05-2018
evm.model.scaffold1468.11	0b7329f52fb664db8ca1d9f518e903b8	712	SUPERFAMILY	SSF50729		568	706	4.37e-45	T	24-05-2018	IPR011993	PH domain-like
evm.model.scaffold1468.11	0b7329f52fb664db8ca1d9f518e903b8	712	MobiDBLite	mobidb-lite	consensus disorder prediction	116	139	-	T	24-05-2018
evm.model.scaffold1468.11	0b7329f52fb664db8ca1d9f518e903b8	712	Pfam	PF00017	SH2 domain	445	534	7.6e-10	T	24-05-2018	IPR000980	SH2 domain
evm.model.scaffold1468.11	0b7329f52fb664db8ca1d9f518e903b8	712	SMART	SM00252		443	543	2.2e-18	T	24-05-2018	IPR000980	SH2 domain
evm.model.scaffold1468.11	0b7329f52fb664db8ca1d9f518e903b8	712	SMART	SM00462		574	712	3e-11	T	24-05-2018	IPR006020	PTB/PI domain	GO:0005515
evm.model.scaffold1468.11	0b7329f52fb664db8ca1d9f518e903b8	712	PANTHER	PTHR12305:SF53		83	712	4.8e-295	T	24-05-2018
evm.model.scaffold1468.11	0b7329f52fb664db8ca1d9f518e903b8	712	ProSiteProfiles	PS50001	Src homology 2 (SH2) domain profile.	445	552	16.218	T	24-05-2018	IPR000980	SH2 domain
evm.model.scaffold1468.11	0b7329f52fb664db8ca1d9f518e903b8	712	Gene3D	G3DSA:3.30.505.10		443	552	1.6e-23	T	24-05-2018	IPR000980	SH2 domain
evm.model.scaffold1450.6	c4d29284898d49da06a227c02e829843	118	ProSiteProfiles	PS50088	Ankyrin repeat profile.	67	99	10.152	T	24-05-2018	IPR002110	Ankyrin repeat	GO:0005515
evm.model.scaffold1450.6	c4d29284898d49da06a227c02e829843	118	PANTHER	PTHR24189:SF26		1	117	6.3e-98	T	24-05-2018
evm.model.scaffold1450.6	c4d29284898d49da06a227c02e829843	118	PRINTS	PR01415	Ankyrin repeat signature	83	97	2.5e-07	T	24-05-2018	IPR002110	Ankyrin repeat	GO:0005515
evm.model.scaffold1450.6	c4d29284898d49da06a227c02e829843	118	PRINTS	PR01415	Ankyrin repeat signature	35	50	2.5e-07	T	24-05-2018	IPR002110	Ankyrin repeat	GO:0005515
evm.model.scaffold1450.6	c4d29284898d49da06a227c02e829843	118	CDD	cd00204	ANK	6	117	3.35e-27	T	24-05-2018
evm.model.scaffold1450.6	c4d29284898d49da06a227c02e829843	118	ProSiteProfiles	PS50088	Ankyrin repeat profile.	34	66	14.613	T	24-05-2018	IPR002110	Ankyrin repeat	GO:0005515
evm.model.scaffold1450.6	c4d29284898d49da06a227c02e829843	118	ProSiteProfiles	PS50297	Ankyrin repeat region circular profile.	6	105	27.451	T	24-05-2018	IPR020683	Ankyrin repeat-containing domain
evm.model.scaffold1450.6	c4d29284898d49da06a227c02e829843	118	Gene3D	G3DSA:1.25.40.20		6	117	3.3e-29	T	24-05-2018	IPR020683	Ankyrin repeat-containing domain
evm.model.scaffold1450.6	c4d29284898d49da06a227c02e829843	118	SMART	SM00248		34	63	1.4e-05	T	24-05-2018	IPR002110	Ankyrin repeat	GO:0005515
evm.model.scaffold1450.6	c4d29284898d49da06a227c02e829843	118	SMART	SM00248		67	96	0.0002	T	24-05-2018	IPR002110	Ankyrin repeat	GO:0005515
evm.model.scaffold1450.6	c4d29284898d49da06a227c02e829843	118	PANTHER	PTHR24189		1	117	6.3e-98	T	24-05-2018
evm.model.scaffold1450.6	c4d29284898d49da06a227c02e829843	118	SUPERFAMILY	SSF48403		2	117	1.71e-35	T	24-05-2018	IPR020683	Ankyrin repeat-containing domain
evm.model.scaffold1450.6	c4d29284898d49da06a227c02e829843	118	Pfam	PF12796	Ankyrin repeats (3 copies)	6	97	1e-15	T	24-05-2018	IPR020683	Ankyrin repeat-containing domain
evm.model.scaffold1459.11	a10ada620021124fccbdecabd18e5026	995	ProSiteProfiles	PS50853	Fibronectin type-III domain profile.	469	562	19.684	T	24-05-2018	IPR003961	Fibronectin type III	GO:0005515
evm.model.scaffold1459.11	a10ada620021124fccbdecabd18e5026	995	CDD	cd00063	FN3	564	657	1.9e-11	T	24-05-2018	IPR003961	Fibronectin type III	GO:0005515
evm.model.scaffold1459.11	a10ada620021124fccbdecabd18e5026	995	PRINTS	PR00014	Fibronectin type III repeat signature	713	731	1.6e-06	T	24-05-2018
evm.model.scaffold1459.11	a10ada620021124fccbdecabd18e5026	995	PRINTS	PR00014	Fibronectin type III repeat signature	593	603	1.6e-06	T	24-05-2018
evm.model.scaffold1459.11	a10ada620021124fccbdecabd18e5026	995	PRINTS	PR00014	Fibronectin type III repeat signature	731	745	1.6e-06	T	24-05-2018
evm.model.scaffold1459.11	a10ada620021124fccbdecabd18e5026	995	PRINTS	PR00014	Fibronectin type III repeat signature	385	394	1.6e-06	T	24-05-2018
evm.model.scaffold1459.11	a10ada620021124fccbdecabd18e5026	995	CDD	cd00063	FN3	371	462	2e-12	T	24-05-2018	IPR003961	Fibronectin type III	GO:0005515
evm.model.scaffold1459.11	a10ada620021124fccbdecabd18e5026	995	CDD	cd00063	FN3	756	848	6.95e-12	T	24-05-2018	IPR003961	Fibronectin type III	GO:0005515
evm.model.scaffold1459.11	a10ada620021124fccbdecabd18e5026	995	ProSiteProfiles	PS50853	Fibronectin type-III domain profile.	863	950	16.955	T	24-05-2018	IPR003961	Fibronectin type III	GO:0005515
evm.model.scaffold1459.11	a10ada620021124fccbdecabd18e5026	995	ProSiteProfiles	PS50853	Fibronectin type-III domain profile.	664	757	19.377	T	24-05-2018	IPR003961	Fibronectin type III	GO:0005515
evm.model.scaffold1459.11	a10ada620021124fccbdecabd18e5026	995	SUPERFAMILY	SSF49265		556	658	4.87e-22	T	24-05-2018	IPR003961	Fibronectin type III	GO:0005515
evm.model.scaffold1459.11	a10ada620021124fccbdecabd18e5026	995	Pfam	PF00041	Fibronectin type III domain	374	455	3e-07	T	24-05-2018	IPR003961	Fibronectin type III	GO:0005515
evm.model.scaffold1459.11	a10ada620021124fccbdecabd18e5026	995	Pfam	PF00041	Fibronectin type III domain	765	841	4e-08	T	24-05-2018	IPR003961	Fibronectin type III	GO:0005515
evm.model.scaffold1459.11	a10ada620021124fccbdecabd18e5026	995	Pfam	PF00041	Fibronectin type III domain	272	359	2.1e-07	T	24-05-2018	IPR003961	Fibronectin type III	GO:0005515
evm.model.scaffold1459.11	a10ada620021124fccbdecabd18e5026	995	Pfam	PF00041	Fibronectin type III domain	875	940	4.3e-09	T	24-05-2018	IPR003961	Fibronectin type III	GO:0005515
evm.model.scaffold1459.11	a10ada620021124fccbdecabd18e5026	995	Pfam	PF00041	Fibronectin type III domain	471	552	4.4e-09	T	24-05-2018	IPR003961	Fibronectin type III	GO:0005515
evm.model.scaffold1459.11	a10ada620021124fccbdecabd18e5026	995	Pfam	PF00041	Fibronectin type III domain	570	648	2.5e-09	T	24-05-2018	IPR003961	Fibronectin type III	GO:0005515
evm.model.scaffold1459.11	a10ada620021124fccbdecabd18e5026	995	Pfam	PF00041	Fibronectin type III domain	675	747	2.7e-11	T	24-05-2018	IPR003961	Fibronectin type III	GO:0005515
evm.model.scaffold1459.11	a10ada620021124fccbdecabd18e5026	995	Gene3D	G3DSA:2.60.40.10		373	460	3.6e-18	T	24-05-2018	IPR013783	Immunoglobulin-like fold
evm.model.scaffold1459.11	a10ada620021124fccbdecabd18e5026	995	Gene3D	G3DSA:2.60.40.10		566	662	2.5e-21	T	24-05-2018	IPR013783	Immunoglobulin-like fold
evm.model.scaffold1459.11	a10ada620021124fccbdecabd18e5026	995	Gene3D	G3DSA:2.60.40.10		663	759	9e-23	T	24-05-2018	IPR013783	Immunoglobulin-like fold
evm.model.scaffold1459.11	a10ada620021124fccbdecabd18e5026	995	Gene3D	G3DSA:2.60.40.10		760	853	3.6e-18	T	24-05-2018	IPR013783	Immunoglobulin-like fold
evm.model.scaffold1459.11	a10ada620021124fccbdecabd18e5026	995	ProSiteProfiles	PS50853	Fibronectin type-III domain profile.	373	465	17.76	T	24-05-2018	IPR003961	Fibronectin type III	GO:0005515
evm.model.scaffold1459.11	a10ada620021124fccbdecabd18e5026	995	ProSiteProfiles	PS50853	Fibronectin type-III domain profile.	566	660	19.637	T	24-05-2018	IPR003961	Fibronectin type III	GO:0005515
evm.model.scaffold1459.11	a10ada620021124fccbdecabd18e5026	995	CDD	cd00063	FN3	678	754	2.15e-12	T	24-05-2018	IPR003961	Fibronectin type III	GO:0005515
evm.model.scaffold1459.11	a10ada620021124fccbdecabd18e5026	995	Gene3D	G3DSA:2.60.40.10		265	372	3.7e-15	T	24-05-2018	IPR013783	Immunoglobulin-like fold
evm.model.scaffold1459.11	a10ada620021124fccbdecabd18e5026	995	ProSiteProfiles	PS50853	Fibronectin type-III domain profile.	951	995	7.369	T	24-05-2018	IPR003961	Fibronectin type III	GO:0005515
evm.model.scaffold1459.11	a10ada620021124fccbdecabd18e5026	995	SUPERFAMILY	SSF49265		661	853	3.89e-42	T	24-05-2018	IPR003961	Fibronectin type III	GO:0005515
evm.model.scaffold1459.11	a10ada620021124fccbdecabd18e5026	995	SMART	SM00060		759	838	1.4e-08	T	24-05-2018	IPR003961	Fibronectin type III	GO:0005515
evm.model.scaffold1459.11	a10ada620021124fccbdecabd18e5026	995	SMART	SM00060		371	452	9e-08	T	24-05-2018	IPR003961	Fibronectin type III	GO:0005515
evm.model.scaffold1459.11	a10ada620021124fccbdecabd18e5026	995	SMART	SM00060		467	549	4.7e-09	T	24-05-2018	IPR003961	Fibronectin type III	GO:0005515
evm.model.scaffold1459.11	a10ada620021124fccbdecabd18e5026	995	SMART	SM00060		662	744	3.2e-08	T	24-05-2018	IPR003961	Fibronectin type III	GO:0005515
evm.model.scaffold1459.11	a10ada620021124fccbdecabd18e5026	995	SMART	SM00060		564	647	9.4e-07	T	24-05-2018	IPR003961	Fibronectin type III	GO:0005515
evm.model.scaffold1459.11	a10ada620021124fccbdecabd18e5026	995	SMART	SM00060		864	937	3.2e-06	T	24-05-2018	IPR003961	Fibronectin type III	GO:0005515
evm.model.scaffold1459.11	a10ada620021124fccbdecabd18e5026	995	SMART	SM00060		266	358	1.9e-06	T	24-05-2018	IPR003961	Fibronectin type III	GO:0005515
evm.model.scaffold1459.11	a10ada620021124fccbdecabd18e5026	995	SUPERFAMILY	SSF49265		267	382	2.38e-18	T	24-05-2018	IPR003961	Fibronectin type III	GO:0005515
evm.model.scaffold1459.11	a10ada620021124fccbdecabd18e5026	995	MobiDBLite	mobidb-lite	consensus disorder prediction	161	255	-	T	24-05-2018
evm.model.scaffold1459.11	a10ada620021124fccbdecabd18e5026	995	Gene3D	G3DSA:2.60.40.10		461	565	1e-20	T	24-05-2018	IPR013783	Immunoglobulin-like fold
evm.model.scaffold1459.11	a10ada620021124fccbdecabd18e5026	995	CDD	cd00063	FN3	875	947	1.99e-10	T	24-05-2018	IPR003961	Fibronectin type III	GO:0005515
evm.model.scaffold1459.11	a10ada620021124fccbdecabd18e5026	995	CDD	cd00063	FN3	267	366	1.05e-10	T	24-05-2018	IPR003961	Fibronectin type III	GO:0005515
evm.model.scaffold1459.11	a10ada620021124fccbdecabd18e5026	995	SUPERFAMILY	SSF49265		875	993	5.28e-20	T	24-05-2018	IPR003961	Fibronectin type III	GO:0005515
evm.model.scaffold1459.11	a10ada620021124fccbdecabd18e5026	995	Gene3D	G3DSA:2.60.40.10		874	955	2.1e-16	T	24-05-2018	IPR013783	Immunoglobulin-like fold
evm.model.scaffold1459.11	a10ada620021124fccbdecabd18e5026	995	SUPERFAMILY	SSF49265		371	564	3.19e-40	T	24-05-2018	IPR003961	Fibronectin type III	GO:0005515
evm.model.scaffold1459.11	a10ada620021124fccbdecabd18e5026	995	CDD	cd00063	FN3	467	559	2.49e-13	T	24-05-2018	IPR003961	Fibronectin type III	GO:0005515
evm.model.scaffold1459.11	a10ada620021124fccbdecabd18e5026	995	ProSiteProfiles	PS50853	Fibronectin type-III domain profile.	761	851	19.4	T	24-05-2018	IPR003961	Fibronectin type III	GO:0005515
evm.model.scaffold1459.11	a10ada620021124fccbdecabd18e5026	995	ProSiteProfiles	PS50853	Fibronectin type-III domain profile.	268	369	16.474	T	24-05-2018	IPR003961	Fibronectin type III	GO:0005515
evm.model.scaffold1459.11	a10ada620021124fccbdecabd18e5026	995	PANTHER	PTHR10489		268	423	8.2e-63	T	24-05-2018
evm.model.scaffold1459.11	a10ada620021124fccbdecabd18e5026	995	PANTHER	PTHR10489		515	958	8.2e-63	T	24-05-2018
evm.model.scaffold1443.5	55159b37cf16351aa9dad13b4bdc6dac	198	SUPERFAMILY	SSF52540		22	197	2.99e-45	T	24-05-2018	IPR027417	P-loop containing nucleoside triphosphate hydrolase
evm.model.scaffold1443.5	55159b37cf16351aa9dad13b4bdc6dac	198	CDD	cd00879	Sar1	3	197	6.1e-130	T	24-05-2018
evm.model.scaffold1443.5	55159b37cf16351aa9dad13b4bdc6dac	198	Gene3D	G3DSA:3.40.50.300		19	197	8.8e-52	T	24-05-2018	IPR027417	P-loop containing nucleoside triphosphate hydrolase
evm.model.scaffold1443.5	55159b37cf16351aa9dad13b4bdc6dac	198	Pfam	PF00025	ADP-ribosylation factor family	12	197	2.1e-63	T	24-05-2018	IPR006689	Small GTPase superfamily, ARF/SAR type	GO:0005525
evm.model.scaffold1443.5	55159b37cf16351aa9dad13b4bdc6dac	198	TIGRFAM	TIGR00231	small_GTP: small GTP-binding protein domain	24	146	1e-16	T	24-05-2018	IPR005225	Small GTP-binding protein domain	GO:0005525
evm.model.scaffold1443.5	55159b37cf16351aa9dad13b4bdc6dac	198	SMART	SM00177		8	196	1.1e-15	T	24-05-2018
evm.model.scaffold1443.5	55159b37cf16351aa9dad13b4bdc6dac	198	PANTHER	PTHR11711:SF175		1	198	3.5e-168	T	24-05-2018
evm.model.scaffold1443.5	55159b37cf16351aa9dad13b4bdc6dac	198	PRINTS	PR00328	GTP-binding SAR1 protein signature	82	107	2.7e-63	T	24-05-2018	IPR006689	Small GTPase superfamily, ARF/SAR type	GO:0005525
evm.model.scaffold1443.5	55159b37cf16351aa9dad13b4bdc6dac	198	PRINTS	PR00328	GTP-binding SAR1 protein signature	27	50	2.7e-63	T	24-05-2018	IPR006689	Small GTPase superfamily, ARF/SAR type	GO:0005525
evm.model.scaffold1443.5	55159b37cf16351aa9dad13b4bdc6dac	198	PRINTS	PR00328	GTP-binding SAR1 protein signature	127	148	2.7e-63	T	24-05-2018	IPR006689	Small GTPase superfamily, ARF/SAR type	GO:0005525
evm.model.scaffold1443.5	55159b37cf16351aa9dad13b4bdc6dac	198	PRINTS	PR00328	GTP-binding SAR1 protein signature	55	79	2.7e-63	T	24-05-2018	IPR006689	Small GTPase superfamily, ARF/SAR type	GO:0005525
evm.model.scaffold1443.5	55159b37cf16351aa9dad13b4bdc6dac	198	PRINTS	PR00328	GTP-binding SAR1 protein signature	171	195	2.7e-63	T	24-05-2018	IPR006689	Small GTPase superfamily, ARF/SAR type	GO:0005525
evm.model.scaffold1443.5	55159b37cf16351aa9dad13b4bdc6dac	198	SMART	SM00178		9	197	1.8e-98	T	24-05-2018
evm.model.scaffold1443.5	55159b37cf16351aa9dad13b4bdc6dac	198	ProSiteProfiles	PS51422	small GTPase SAR1 family profile.	19	197	31.209	T	24-05-2018	IPR006687	Small GTPase superfamily, SAR1-type	GO:0005525|GO:0005622|GO:0006886
evm.model.scaffold1443.5	55159b37cf16351aa9dad13b4bdc6dac	198	PANTHER	PTHR11711		1	198	3.5e-168	T	24-05-2018
evm.model.scaffold1458.6	20f5aca5058b36eebf6043cd1b25b9bd	343	SMART	SM00407		222	293	1.5e-23	T	24-05-2018	IPR003597	Immunoglobulin C1-set
evm.model.scaffold1458.6	20f5aca5058b36eebf6043cd1b25b9bd	343	Coils	Coil		342	343	-	T	24-05-2018
evm.model.scaffold1458.6	20f5aca5058b36eebf6043cd1b25b9bd	343	CDD	cd07698	IgC_MHC_I_alpha3	207	299	2.06e-41	T	24-05-2018
evm.model.scaffold1458.6	20f5aca5058b36eebf6043cd1b25b9bd	343	PANTHER	PTHR16675		3	313	4e-218	T	24-05-2018
evm.model.scaffold1458.6	20f5aca5058b36eebf6043cd1b25b9bd	343	Pfam	PF07654	Immunoglobulin C1-set domain	215	290	1.2e-16	T	24-05-2018	IPR003597	Immunoglobulin C1-set
evm.model.scaffold1458.6	20f5aca5058b36eebf6043cd1b25b9bd	343	Pfam	PF00129	Class I Histocompatibility antigen, domains alpha 1 and 2	26	203	1.6e-93	T	24-05-2018	IPR011161	MHC class I-like antigen recognition-like		Reactome: R-HSA-1236974|Reactome: R-HSA-1236977|Reactome: R-HSA-198933|Reactome: R-HSA-877300|Reactome: R-HSA-909733|Reactome: R-HSA-983170
evm.model.scaffold1458.6	20f5aca5058b36eebf6043cd1b25b9bd	343	ProSiteProfiles	PS50835	Ig-like domain profile.	209	295	10.825	T	24-05-2018	IPR007110	Immunoglobulin-like domain	GO:0005515
evm.model.scaffold1458.6	20f5aca5058b36eebf6043cd1b25b9bd	343	SUPERFAMILY	SSF54452		26	205	1.79e-81	T	24-05-2018	IPR011162	MHC classes I/II-like antigen recognition protein		Reactome: R-HSA-877300
evm.model.scaffold1458.6	20f5aca5058b36eebf6043cd1b25b9bd	343	PANTHER	PTHR16675:SF174		3	313	4e-218	T	24-05-2018
evm.model.scaffold1458.6	20f5aca5058b36eebf6043cd1b25b9bd	343	Gene3D	G3DSA:2.60.40.10		211	309	4e-46	T	24-05-2018	IPR013783	Immunoglobulin-like fold
evm.model.scaffold1458.6	20f5aca5058b36eebf6043cd1b25b9bd	343	SUPERFAMILY	SSF48726		208	300	4.24e-30	T	24-05-2018	IPR007110	Immunoglobulin-like domain	GO:0005515
evm.model.scaffold1458.6	20f5aca5058b36eebf6043cd1b25b9bd	343	ProSitePatterns	PS00290	Immunoglobulins and major histocompatibility complex proteins signature.	281	287	-	T	24-05-2018	IPR003006	Immunoglobulin/major histocompatibility complex, conserved site
evm.model.scaffold1458.6	20f5aca5058b36eebf6043cd1b25b9bd	343	PRINTS	PR01638	MHC class I signature	115	131	3.4e-38	T	24-05-2018	IPR001039	MHC class I alpha chain, alpha1 alpha2 domains		Reactome: R-HSA-1236974|Reactome: R-HSA-1236977|Reactome: R-HSA-198933|Reactome: R-HSA-877300|Reactome: R-HSA-909733|Reactome: R-HSA-983170
evm.model.scaffold1458.6	20f5aca5058b36eebf6043cd1b25b9bd	343	PRINTS	PR01638	MHC class I signature	83	112	3.4e-38	T	24-05-2018	IPR001039	MHC class I alpha chain, alpha1 alpha2 domains		Reactome: R-HSA-1236974|Reactome: R-HSA-1236977|Reactome: R-HSA-198933|Reactome: R-HSA-877300|Reactome: R-HSA-909733|Reactome: R-HSA-983170
evm.model.scaffold1458.6	20f5aca5058b36eebf6043cd1b25b9bd	343	PRINTS	PR01638	MHC class I signature	181	199	3.4e-38	T	24-05-2018	IPR001039	MHC class I alpha chain, alpha1 alpha2 domains		Reactome: R-HSA-1236974|Reactome: R-HSA-1236977|Reactome: R-HSA-198933|Reactome: R-HSA-877300|Reactome: R-HSA-909733|Reactome: R-HSA-983170
evm.model.scaffold1458.6	20f5aca5058b36eebf6043cd1b25b9bd	343	PRINTS	PR01638	MHC class I signature	136	153	3.4e-38	T	24-05-2018	IPR001039	MHC class I alpha chain, alpha1 alpha2 domains		Reactome: R-HSA-1236974|Reactome: R-HSA-1236977|Reactome: R-HSA-198933|Reactome: R-HSA-877300|Reactome: R-HSA-909733|Reactome: R-HSA-983170
evm.model.scaffold1458.6	20f5aca5058b36eebf6043cd1b25b9bd	343	Gene3D	G3DSA:3.30.500.10		21	210	9.1e-100	T	24-05-2018	IPR011161	MHC class I-like antigen recognition-like		Reactome: R-HSA-1236974|Reactome: R-HSA-1236977|Reactome: R-HSA-198933|Reactome: R-HSA-877300|Reactome: R-HSA-909733|Reactome: R-HSA-983170
evm.model.scaffold1459.5	e935a470aafa78511888735588d3fe3f	327	SMART	SM00249		99	150	0.0002	T	24-05-2018	IPR001965	Zinc finger, PHD-type	GO:0005515|GO:0008270
evm.model.scaffold1459.5	e935a470aafa78511888735588d3fe3f	327	PANTHER	PTHR12420:SF4		8	153	6e-180	T	24-05-2018
evm.model.scaffold1459.5	e935a470aafa78511888735588d3fe3f	327	PANTHER	PTHR12420:SF4		171	327	6e-180	T	24-05-2018
evm.model.scaffold1459.5	e935a470aafa78511888735588d3fe3f	327	Pfam	PF13771	PHD-like zinc-binding domain	58	149	8.6e-19	T	24-05-2018
evm.model.scaffold1459.5	e935a470aafa78511888735588d3fe3f	327	Coils	Coil		280	310	-	T	24-05-2018
evm.model.scaffold1459.5	e935a470aafa78511888735588d3fe3f	327	PANTHER	PTHR12420		8	153	6e-180	T	24-05-2018
evm.model.scaffold1459.5	e935a470aafa78511888735588d3fe3f	327	PANTHER	PTHR12420		171	327	6e-180	T	24-05-2018
evm.model.scaffold1459.5	e935a470aafa78511888735588d3fe3f	327	Gene3D	G3DSA:3.30.40.10		87	151	0.00015	T	24-05-2018	IPR013083	Zinc finger, RING/FYVE/PHD-type
evm.model.scaffold1441.13	6512ab8327132d79af4fc01a05cadc01	280	MobiDBLite	mobidb-lite	consensus disorder prediction	253	280	-	T	24-05-2018
evm.model.scaffold1441.13	6512ab8327132d79af4fc01a05cadc01	280	Gene3D	G3DSA:2.40.10.10		6	38	3.3e-24	T	24-05-2018
evm.model.scaffold1441.13	6512ab8327132d79af4fc01a05cadc01	280	SMART	SM00020		4	242	4.2e-91	T	24-05-2018	IPR001254	Serine proteases, trypsin domain	GO:0004252|GO:0006508
evm.model.scaffold1441.13	6512ab8327132d79af4fc01a05cadc01	280	ProSitePatterns	PS00135	Serine proteases, trypsin family, serine active site.	193	204	-	T	24-05-2018	IPR033116	Serine proteases, trypsin family, serine active site
evm.model.scaffold1441.13	6512ab8327132d79af4fc01a05cadc01	280	ProSiteProfiles	PS50240	Serine proteases, trypsin domain profile.	5	247	37.991	T	24-05-2018	IPR001254	Serine proteases, trypsin domain	GO:0004252|GO:0006508
evm.model.scaffold1441.13	6512ab8327132d79af4fc01a05cadc01	280	PANTHER	PTHR24253		1	265	7e-166	T	24-05-2018
evm.model.scaffold1441.13	6512ab8327132d79af4fc01a05cadc01	280	CDD	cd00190	Tryp_SPc	6	245	6.35e-100	T	24-05-2018	IPR001254	Serine proteases, trypsin domain	GO:0004252|GO:0006508
evm.model.scaffold1441.13	6512ab8327132d79af4fc01a05cadc01	280	PANTHER	PTHR24253:SF6		1	265	7e-166	T	24-05-2018
evm.model.scaffold1441.13	6512ab8327132d79af4fc01a05cadc01	280	Pfam	PF00089	Trypsin	6	242	4.8e-67	T	24-05-2018	IPR001254	Serine proteases, trypsin domain	GO:0004252|GO:0006508
evm.model.scaffold1441.13	6512ab8327132d79af4fc01a05cadc01	280	ProSitePatterns	PS00134	Serine proteases, trypsin family, histidine active site.	41	46	-	T	24-05-2018	IPR018114	Serine proteases, trypsin family, histidine active site	GO:0004252|GO:0006508
evm.model.scaffold1441.13	6512ab8327132d79af4fc01a05cadc01	280	Gene3D	G3DSA:2.40.10.10		39	246	4.6e-68	T	24-05-2018
evm.model.scaffold1441.13	6512ab8327132d79af4fc01a05cadc01	280	PRINTS	PR00722	Chymotrypsin serine protease family (S1) signature	31	46	2.8e-16	T	24-05-2018	IPR001314	Peptidase S1A, chymotrypsin family	GO:0004252|GO:0006508
evm.model.scaffold1441.13	6512ab8327132d79af4fc01a05cadc01	280	PRINTS	PR00722	Chymotrypsin serine protease family (S1) signature	192	204	2.8e-16	T	24-05-2018	IPR001314	Peptidase S1A, chymotrypsin family	GO:0004252|GO:0006508
evm.model.scaffold1441.13	6512ab8327132d79af4fc01a05cadc01	280	PRINTS	PR00722	Chymotrypsin serine protease family (S1) signature	90	104	2.8e-16	T	24-05-2018	IPR001314	Peptidase S1A, chymotrypsin family	GO:0004252|GO:0006508
evm.model.scaffold1441.13	6512ab8327132d79af4fc01a05cadc01	280	SUPERFAMILY	SSF50494		3	246	2e-85	T	24-05-2018	IPR009003	Peptidase S1, PA clan
evm.model.scaffold1494.5	8123c72f9bcfd927ae101e1c3e2d9e68	672	Coils	Coil		320	369	-	T	24-05-2018
evm.model.scaffold1494.5	8123c72f9bcfd927ae101e1c3e2d9e68	672	Coils	Coil		469	489	-	T	24-05-2018
evm.model.scaffold1494.5	8123c72f9bcfd927ae101e1c3e2d9e68	672	Coils	Coil		615	635	-	T	24-05-2018
evm.model.scaffold1494.5	8123c72f9bcfd927ae101e1c3e2d9e68	672	Coils	Coil		378	426	-	T	24-05-2018
evm.model.scaffold1494.5	8123c72f9bcfd927ae101e1c3e2d9e68	672	MobiDBLite	mobidb-lite	consensus disorder prediction	634	672	-	T	24-05-2018
evm.model.scaffold1494.5	8123c72f9bcfd927ae101e1c3e2d9e68	672	Pfam	PF06818	Fez1	437	636	8.3e-60	T	24-05-2018
evm.model.scaffold1494.5	8123c72f9bcfd927ae101e1c3e2d9e68	672	PANTHER	PTHR19354:SF6		2	672	0	T	24-05-2018	IPR033295	Leucine zipper putative tumor suppressor 3	GO:0014069
evm.model.scaffold1494.5	8123c72f9bcfd927ae101e1c3e2d9e68	672	MobiDBLite	mobidb-lite	consensus disorder prediction	249	316	-	T	24-05-2018
evm.model.scaffold1494.5	8123c72f9bcfd927ae101e1c3e2d9e68	672	PANTHER	PTHR19354		2	672	0	T	24-05-2018
evm.model.scaffold1494.5	8123c72f9bcfd927ae101e1c3e2d9e68	672	MobiDBLite	mobidb-lite	consensus disorder prediction	1	89	-	T	24-05-2018
evm.model.scaffold1494.5	8123c72f9bcfd927ae101e1c3e2d9e68	672	Coils	Coil		569	589	-	T	24-05-2018
evm.model.scaffold1494.5	8123c72f9bcfd927ae101e1c3e2d9e68	672	MobiDBLite	mobidb-lite	consensus disorder prediction	170	237	-	T	24-05-2018
evm.model.scaffold1494.5	8123c72f9bcfd927ae101e1c3e2d9e68	672	MobiDBLite	mobidb-lite	consensus disorder prediction	101	150	-	T	24-05-2018
evm.model.scaffold1475.4	593a689f1c64188cee4bd8c46c20d365	321	PANTHER	PTHR26450		3	314	3.7e-272	T	24-05-2018
evm.model.scaffold1475.4	593a689f1c64188cee4bd8c46c20d365	321	ProSiteProfiles	PS50262	G-protein coupled receptors family 1 profile.	43	295	26.249	T	24-05-2018	IPR017452	GPCR, rhodopsin-like, 7TM	GO:0016021
evm.model.scaffold1475.4	593a689f1c64188cee4bd8c46c20d365	321	PANTHER	PTHR26450:SF74		3	314	3.7e-272	T	24-05-2018
evm.model.scaffold1475.4	593a689f1c64188cee4bd8c46c20d365	321	Pfam	PF13853	Olfactory receptor	33	310	9.9e-108	T	24-05-2018
evm.model.scaffold1475.4	593a689f1c64188cee4bd8c46c20d365	321	SUPERFAMILY	SSF81321		1	316	1.56e-76	T	24-05-2018
evm.model.scaffold1475.4	593a689f1c64188cee4bd8c46c20d365	321	PRINTS	PR00237	Rhodopsin-like GPCR superfamily signature	28	52	2.2e-07	T	24-05-2018	IPR000276	G protein-coupled receptor, rhodopsin-like	GO:0004930|GO:0007186|GO:0016021
evm.model.scaffold1475.4	593a689f1c64188cee4bd8c46c20d365	321	PRINTS	PR00237	Rhodopsin-like GPCR superfamily signature	277	303	2.2e-07	T	24-05-2018	IPR000276	G protein-coupled receptor, rhodopsin-like	GO:0004930|GO:0007186|GO:0016021
evm.model.scaffold1475.4	593a689f1c64188cee4bd8c46c20d365	321	PRINTS	PR00237	Rhodopsin-like GPCR superfamily signature	106	128	2.2e-07	T	24-05-2018	IPR000276	G protein-coupled receptor, rhodopsin-like	GO:0004930|GO:0007186|GO:0016021
evm.model.scaffold1475.4	593a689f1c64188cee4bd8c46c20d365	321	PRINTS	PR00237	Rhodopsin-like GPCR superfamily signature	61	82	2.2e-07	T	24-05-2018	IPR000276	G protein-coupled receptor, rhodopsin-like	GO:0004930|GO:0007186|GO:0016021
evm.model.scaffold1475.4	593a689f1c64188cee4bd8c46c20d365	321	Gene3D	G3DSA:1.20.1070.10		3	312	4.4e-56	T	24-05-2018
evm.model.scaffold1475.4	593a689f1c64188cee4bd8c46c20d365	321	PRINTS	PR00245	Olfactory receptor signature	94	105	4.6e-18	T	24-05-2018	IPR000725	Olfactory receptor	GO:0004984|GO:0007186|GO:0016021	Reactome: R-HSA-381753
evm.model.scaffold1475.4	593a689f1c64188cee4bd8c46c20d365	321	PRINTS	PR00245	Olfactory receptor signature	238	247	4.6e-18	T	24-05-2018	IPR000725	Olfactory receptor	GO:0004984|GO:0007186|GO:0016021	Reactome: R-HSA-381753
evm.model.scaffold1475.4	593a689f1c64188cee4bd8c46c20d365	321	PRINTS	PR00245	Olfactory receptor signature	288	299	4.6e-18	T	24-05-2018	IPR000725	Olfactory receptor	GO:0004984|GO:0007186|GO:0016021	Reactome: R-HSA-381753
evm.model.scaffold1475.4	593a689f1c64188cee4bd8c46c20d365	321	PRINTS	PR00245	Olfactory receptor signature	131	143	4.6e-18	T	24-05-2018	IPR000725	Olfactory receptor	GO:0004984|GO:0007186|GO:0016021	Reactome: R-HSA-381753
evm.model.scaffold1475.4	593a689f1c64188cee4bd8c46c20d365	321	PRINTS	PR00245	Olfactory receptor signature	178	194	4.6e-18	T	24-05-2018	IPR000725	Olfactory receptor	GO:0004984|GO:0007186|GO:0016021	Reactome: R-HSA-381753
evm.model.scaffold1475.4	593a689f1c64188cee4bd8c46c20d365	321	ProSitePatterns	PS00237	G-protein coupled receptors family 1 signature.	112	128	-	T	24-05-2018	IPR000276	G protein-coupled receptor, rhodopsin-like	GO:0004930|GO:0007186|GO:0016021
evm.model.scaffold1475.3	22c2d829f196e1ef07336c1099cabf76	327	Pfam	PF13853	Olfactory receptor	33	311	3.3e-104	T	24-05-2018
evm.model.scaffold1475.3	22c2d829f196e1ef07336c1099cabf76	327	SUPERFAMILY	SSF81321		1	316	4.21e-73	T	24-05-2018
evm.model.scaffold1475.3	22c2d829f196e1ef07336c1099cabf76	327	PANTHER	PTHR26450:SF109		3	314	1.8e-278	T	24-05-2018
evm.model.scaffold1475.3	22c2d829f196e1ef07336c1099cabf76	327	ProSiteProfiles	PS50262	G-protein coupled receptors family 1 profile.	43	295	27.012	T	24-05-2018	IPR017452	GPCR, rhodopsin-like, 7TM	GO:0016021
evm.model.scaffold1475.3	22c2d829f196e1ef07336c1099cabf76	327	PANTHER	PTHR26450		3	314	1.8e-278	T	24-05-2018
evm.model.scaffold1475.3	22c2d829f196e1ef07336c1099cabf76	327	Gene3D	G3DSA:1.20.1070.10		2	312	1.8e-52	T	24-05-2018
evm.model.scaffold1475.3	22c2d829f196e1ef07336c1099cabf76	327	ProSitePatterns	PS00237	G-protein coupled receptors family 1 signature.	112	128	-	T	24-05-2018	IPR000276	G protein-coupled receptor, rhodopsin-like	GO:0004930|GO:0007186|GO:0016021
evm.model.scaffold1475.3	22c2d829f196e1ef07336c1099cabf76	327	PRINTS	PR00245	Olfactory receptor signature	131	143	9.8e-18	T	24-05-2018	IPR000725	Olfactory receptor	GO:0004984|GO:0007186|GO:0016021	Reactome: R-HSA-381753
evm.model.scaffold1475.3	22c2d829f196e1ef07336c1099cabf76	327	PRINTS	PR00245	Olfactory receptor signature	288	299	9.8e-18	T	24-05-2018	IPR000725	Olfactory receptor	GO:0004984|GO:0007186|GO:0016021	Reactome: R-HSA-381753
evm.model.scaffold1475.3	22c2d829f196e1ef07336c1099cabf76	327	PRINTS	PR00245	Olfactory receptor signature	94	105	9.8e-18	T	24-05-2018	IPR000725	Olfactory receptor	GO:0004984|GO:0007186|GO:0016021	Reactome: R-HSA-381753
evm.model.scaffold1475.3	22c2d829f196e1ef07336c1099cabf76	327	PRINTS	PR00245	Olfactory receptor signature	238	247	9.8e-18	T	24-05-2018	IPR000725	Olfactory receptor	GO:0004984|GO:0007186|GO:0016021	Reactome: R-HSA-381753
evm.model.scaffold1475.3	22c2d829f196e1ef07336c1099cabf76	327	PRINTS	PR00245	Olfactory receptor signature	178	194	9.8e-18	T	24-05-2018	IPR000725	Olfactory receptor	GO:0004984|GO:0007186|GO:0016021	Reactome: R-HSA-381753
evm.model.scaffold1475.3	22c2d829f196e1ef07336c1099cabf76	327	PRINTS	PR00237	Rhodopsin-like GPCR superfamily signature	28	52	3e-07	T	24-05-2018	IPR000276	G protein-coupled receptor, rhodopsin-like	GO:0004930|GO:0007186|GO:0016021
evm.model.scaffold1475.3	22c2d829f196e1ef07336c1099cabf76	327	PRINTS	PR00237	Rhodopsin-like GPCR superfamily signature	277	303	3e-07	T	24-05-2018	IPR000276	G protein-coupled receptor, rhodopsin-like	GO:0004930|GO:0007186|GO:0016021
evm.model.scaffold1475.3	22c2d829f196e1ef07336c1099cabf76	327	PRINTS	PR00237	Rhodopsin-like GPCR superfamily signature	61	82	3e-07	T	24-05-2018	IPR000276	G protein-coupled receptor, rhodopsin-like	GO:0004930|GO:0007186|GO:0016021
evm.model.scaffold1475.3	22c2d829f196e1ef07336c1099cabf76	327	PRINTS	PR00237	Rhodopsin-like GPCR superfamily signature	106	128	3e-07	T	24-05-2018	IPR000276	G protein-coupled receptor, rhodopsin-like	GO:0004930|GO:0007186|GO:0016021
evm.model.scaffold1468.9	ed6462e1e588e6b14574dd52b3ca1bb6	1532	Pfam	PF00204	DNA gyrase B	266	426	3.5e-27	T	24-05-2018	IPR013506	DNA topoisomerase, type IIA, subunit B, domain 2	GO:0003677|GO:0003918|GO:0005524|GO:0006265	Reactome: R-HSA-4615885
evm.model.scaffold1468.9	ed6462e1e588e6b14574dd52b3ca1bb6	1532	Pfam	PF00521	DNA gyrase/topoisomerase IV, subunit A	713	1171	1e-133	T	24-05-2018	IPR002205	DNA topoisomerase, type IIA, subunit A/C-terminal	GO:0003677|GO:0003918|GO:0005524|GO:0006265	Reactome: R-HSA-4615885
evm.model.scaffold1468.9	ed6462e1e588e6b14574dd52b3ca1bb6	1532	Gene3D	G3DSA:3.30.565.10		38	278	3.2e-90	T	24-05-2018	IPR003594	Histidine kinase-like ATPase, C-terminal domain
evm.model.scaffold1468.9	ed6462e1e588e6b14574dd52b3ca1bb6	1532	PRINTS	PR00418	DNA topoisomerase II family signature	80	95	1.5e-57	T	24-05-2018	IPR001241	DNA topoisomerase, type IIA	GO:0003677|GO:0003918|GO:0005524|GO:0006265	Reactome: R-HSA-4615885
evm.model.scaffold1468.9	ed6462e1e588e6b14574dd52b3ca1bb6	1532	PRINTS	PR00418	DNA topoisomerase II family signature	457	471	1.5e-57	T	24-05-2018	IPR001241	DNA topoisomerase, type IIA	GO:0003677|GO:0003918|GO:0005524|GO:0006265	Reactome: R-HSA-4615885
evm.model.scaffold1468.9	ed6462e1e588e6b14574dd52b3ca1bb6	1532	PRINTS	PR00418	DNA topoisomerase II family signature	160	174	1.5e-57	T	24-05-2018	IPR001241	DNA topoisomerase, type IIA	GO:0003677|GO:0003918|GO:0005524|GO:0006265	Reactome: R-HSA-4615885
evm.model.scaffold1468.9	ed6462e1e588e6b14574dd52b3ca1bb6	1532	PRINTS	PR00418	DNA topoisomerase II family signature	117	130	1.5e-57	T	24-05-2018	IPR001241	DNA topoisomerase, type IIA	GO:0003677|GO:0003918|GO:0005524|GO:0006265	Reactome: R-HSA-4615885
evm.model.scaffold1468.9	ed6462e1e588e6b14574dd52b3ca1bb6	1532	PRINTS	PR00418	DNA topoisomerase II family signature	548	565	1.5e-57	T	24-05-2018	IPR001241	DNA topoisomerase, type IIA	GO:0003677|GO:0003918|GO:0005524|GO:0006265	Reactome: R-HSA-4615885
evm.model.scaffold1468.9	ed6462e1e588e6b14574dd52b3ca1bb6	1532	PRINTS	PR00418	DNA topoisomerase II family signature	312	325	1.5e-57	T	24-05-2018	IPR001241	DNA topoisomerase, type IIA	GO:0003677|GO:0003918|GO:0005524|GO:0006265	Reactome: R-HSA-4615885
evm.model.scaffold1468.9	ed6462e1e588e6b14574dd52b3ca1bb6	1532	PRINTS	PR00418	DNA topoisomerase II family signature	530	546	1.5e-57	T	24-05-2018	IPR001241	DNA topoisomerase, type IIA	GO:0003677|GO:0003918|GO:0005524|GO:0006265	Reactome: R-HSA-4615885
evm.model.scaffold1468.9	ed6462e1e588e6b14574dd52b3ca1bb6	1532	PRINTS	PR00418	DNA topoisomerase II family signature	568	580	1.5e-57	T	24-05-2018	IPR001241	DNA topoisomerase, type IIA	GO:0003677|GO:0003918|GO:0005524|GO:0006265	Reactome: R-HSA-4615885
evm.model.scaffold1468.9	ed6462e1e588e6b14574dd52b3ca1bb6	1532	PRINTS	PR00418	DNA topoisomerase II family signature	610	626	1.5e-57	T	24-05-2018	IPR001241	DNA topoisomerase, type IIA	GO:0003677|GO:0003918|GO:0005524|GO:0006265	Reactome: R-HSA-4615885
evm.model.scaffold1468.9	ed6462e1e588e6b14574dd52b3ca1bb6	1532	ProSitePatterns	PS00177	DNA topoisomerase II signature.	459	467	-	T	24-05-2018	IPR018522	DNA topoisomerase, type IIA, conserved site	GO:0003677|GO:0003918|GO:0005524|GO:0006265	Reactome: R-HSA-4615885
evm.model.scaffold1468.9	ed6462e1e588e6b14574dd52b3ca1bb6	1532	Gene3D	G3DSA:1.10.268.10		1014	1188	7.4e-54	T	24-05-2018	IPR013757	Type IIA DNA topoisomerase subunit A, alpha-helical domain	GO:0003677|GO:0003918|GO:0005524|GO:0006265	Reactome: R-HSA-4615885
evm.model.scaffold1468.9	ed6462e1e588e6b14574dd52b3ca1bb6	1532	Pfam	PF01751	Toprim domain	457	558	3.8e-09	T	24-05-2018	IPR006171	Toprim domain
evm.model.scaffold1468.9	ed6462e1e588e6b14574dd52b3ca1bb6	1532	PANTHER	PTHR10169		6	1311	0	T	24-05-2018
evm.model.scaffold1468.9	ed6462e1e588e6b14574dd52b3ca1bb6	1532	CDD	cd00187	TOP4c	711	1174	5.84e-171	T	24-05-2018
evm.model.scaffold1468.9	ed6462e1e588e6b14574dd52b3ca1bb6	1532	PRINTS	PR01158	Topoisomerase II signature	1007	1033	1e-102	T	24-05-2018	IPR001154	DNA topoisomerase II, eukaryotic-type	GO:0003677|GO:0003918|GO:0005524|GO:0006265	Reactome: R-HSA-4615885
evm.model.scaffold1468.9	ed6462e1e588e6b14574dd52b3ca1bb6	1532	PRINTS	PR01158	Topoisomerase II signature	440	450	1e-102	T	24-05-2018	IPR001154	DNA topoisomerase II, eukaryotic-type	GO:0003677|GO:0003918|GO:0005524|GO:0006265	Reactome: R-HSA-4615885
evm.model.scaffold1468.9	ed6462e1e588e6b14574dd52b3ca1bb6	1532	PRINTS	PR01158	Topoisomerase II signature	923	937	1e-102	T	24-05-2018	IPR001154	DNA topoisomerase II, eukaryotic-type	GO:0003677|GO:0003918|GO:0005524|GO:0006265	Reactome: R-HSA-4615885
evm.model.scaffold1468.9	ed6462e1e588e6b14574dd52b3ca1bb6	1532	PRINTS	PR01158	Topoisomerase II signature	741	764	1e-102	T	24-05-2018	IPR001154	DNA topoisomerase II, eukaryotic-type	GO:0003677|GO:0003918|GO:0005524|GO:0006265	Reactome: R-HSA-4615885
evm.model.scaffold1468.9	ed6462e1e588e6b14574dd52b3ca1bb6	1532	PRINTS	PR01158	Topoisomerase II signature	569	580	1e-102	T	24-05-2018	IPR001154	DNA topoisomerase II, eukaryotic-type	GO:0003677|GO:0003918|GO:0005524|GO:0006265	Reactome: R-HSA-4615885
evm.model.scaffold1468.9	ed6462e1e588e6b14574dd52b3ca1bb6	1532	PRINTS	PR01158	Topoisomerase II signature	503	516	1e-102	T	24-05-2018	IPR001154	DNA topoisomerase II, eukaryotic-type	GO:0003677|GO:0003918|GO:0005524|GO:0006265	Reactome: R-HSA-4615885
evm.model.scaffold1468.9	ed6462e1e588e6b14574dd52b3ca1bb6	1532	PRINTS	PR01158	Topoisomerase II signature	549	564	1e-102	T	24-05-2018	IPR001154	DNA topoisomerase II, eukaryotic-type	GO:0003677|GO:0003918|GO:0005524|GO:0006265	Reactome: R-HSA-4615885
evm.model.scaffold1468.9	ed6462e1e588e6b14574dd52b3ca1bb6	1532	PRINTS	PR01158	Topoisomerase II signature	616	628	1e-102	T	24-05-2018	IPR001154	DNA topoisomerase II, eukaryotic-type	GO:0003677|GO:0003918|GO:0005524|GO:0006265	Reactome: R-HSA-4615885
evm.model.scaffold1468.9	ed6462e1e588e6b14574dd52b3ca1bb6	1532	PRINTS	PR01158	Topoisomerase II signature	455	462	1e-102	T	24-05-2018	IPR001154	DNA topoisomerase II, eukaryotic-type	GO:0003677|GO:0003918|GO:0005524|GO:0006265	Reactome: R-HSA-4615885
evm.model.scaffold1468.9	ed6462e1e588e6b14574dd52b3ca1bb6	1532	PRINTS	PR01158	Topoisomerase II signature	788	810	1e-102	T	24-05-2018	IPR001154	DNA topoisomerase II, eukaryotic-type	GO:0003677|GO:0003918|GO:0005524|GO:0006265	Reactome: R-HSA-4615885
evm.model.scaffold1468.9	ed6462e1e588e6b14574dd52b3ca1bb6	1532	PRINTS	PR01158	Topoisomerase II signature	818	838	1e-102	T	24-05-2018	IPR001154	DNA topoisomerase II, eukaryotic-type	GO:0003677|GO:0003918|GO:0005524|GO:0006265	Reactome: R-HSA-4615885
evm.model.scaffold1468.9	ed6462e1e588e6b14574dd52b3ca1bb6	1532	Gene3D	G3DSA:3.30.230.10		288	417	1.1e-67	T	24-05-2018	IPR014721	Ribosomal protein S5 domain 2-type fold, subgroup
evm.model.scaffold1468.9	ed6462e1e588e6b14574dd52b3ca1bb6	1532	MobiDBLite	mobidb-lite	consensus disorder prediction	1	23	-	T	24-05-2018
evm.model.scaffold1468.9	ed6462e1e588e6b14574dd52b3ca1bb6	1532	MobiDBLite	mobidb-lite	consensus disorder prediction	1090	1124	-	T	24-05-2018
evm.model.scaffold1468.9	ed6462e1e588e6b14574dd52b3ca1bb6	1532	CDD	cd03365	TOPRIM_TopoIIA	455	575	3.02e-77	T	24-05-2018
evm.model.scaffold1468.9	ed6462e1e588e6b14574dd52b3ca1bb6	1532	Gene3D	G3DSA:3.30.1490.30		595	628	5.5e-22	T	24-05-2018
evm.model.scaffold1468.9	ed6462e1e588e6b14574dd52b3ca1bb6	1532	Gene3D	G3DSA:3.30.1360.40		895	998	8.8e-39	T	24-05-2018	IPR024946	Arginine repressor C-terminal-like domain
evm.model.scaffold1468.9	ed6462e1e588e6b14574dd52b3ca1bb6	1532	Gene3D	G3DSA:3.40.50.670		426	594	7e-63	T	24-05-2018	IPR013759	DNA topoisomerase, type IIA, central domain	GO:0003677|GO:0003918|GO:0005524|GO:0006265	Reactome: R-HSA-4615885
evm.model.scaffold1468.9	ed6462e1e588e6b14574dd52b3ca1bb6	1532	Pfam	PF08070	DTHCT (NUC029) region	1436	1523	1.6e-18	T	24-05-2018	IPR012542	DTHCT	GO:0003677|GO:0003918|GO:0005524|GO:0005634	Reactome: R-HSA-4615885
evm.model.scaffold1468.9	ed6462e1e588e6b14574dd52b3ca1bb6	1532	Pfam	PF16898	C-terminal associated domain of TOPRIM	573	711	1e-49	T	24-05-2018	IPR031660	C-terminal associated domain of TOPRIM		Reactome: R-HSA-4615885
evm.model.scaffold1468.9	ed6462e1e588e6b14574dd52b3ca1bb6	1532	ProSiteProfiles	PS50880	Toprim domain profile.	455	572	17.793	T	24-05-2018	IPR006171	Toprim domain
evm.model.scaffold1468.9	ed6462e1e588e6b14574dd52b3ca1bb6	1532	PANTHER	PTHR10169:SF46		6	1311	0	T	24-05-2018	IPR028466	DNA topoisomerase II-alpha	GO:0000287|GO:0003918|GO:0005634|GO:0006265|GO:0008301	Reactome: R-HSA-1538133|Reactome: R-HSA-4615885
evm.model.scaffold1468.9	ed6462e1e588e6b14574dd52b3ca1bb6	1532	Coils	Coil		1141	1161	-	T	24-05-2018
evm.model.scaffold1468.9	ed6462e1e588e6b14574dd52b3ca1bb6	1532	CDD	cd03481	TopoIIA_Trans_ScTopoIIA	265	417	3.93e-89	T	24-05-2018
evm.model.scaffold1468.9	ed6462e1e588e6b14574dd52b3ca1bb6	1532	SUPERFAMILY	SSF56719		431	1183	8.76e-248	T	24-05-2018	IPR013760	DNA topoisomerase, type IIA-like domain	GO:0003918|GO:0005524	Reactome: R-HSA-4615885
evm.model.scaffold1468.9	ed6462e1e588e6b14574dd52b3ca1bb6	1532	CDD	cd00075	HATPase_c	81	182	1.96e-06	T	24-05-2018
evm.model.scaffold1468.9	ed6462e1e588e6b14574dd52b3ca1bb6	1532	Gene3D	G3DSA:3.90.199.10		715	888	1.1e-65	T	24-05-2018	IPR013758	DNA topoisomerase, type IIA, subunit A/ C-terminal, alpha-beta	GO:0003677|GO:0003918|GO:0005524|GO:0006259|GO:0006265	Reactome: R-HSA-4615885
evm.model.scaffold1468.9	ed6462e1e588e6b14574dd52b3ca1bb6	1532	Pfam	PF02518	Histidine kinase-, DNA gyrase B-, and HSP90-like ATPase	79	224	1.8e-15	T	24-05-2018	IPR003594	Histidine kinase-like ATPase, C-terminal domain
evm.model.scaffold1468.9	ed6462e1e588e6b14574dd52b3ca1bb6	1532	MobiDBLite	mobidb-lite	consensus disorder prediction	1184	1518	-	T	24-05-2018
evm.model.scaffold1468.9	ed6462e1e588e6b14574dd52b3ca1bb6	1532	SMART	SM00433		80	670	0	T	24-05-2018	IPR001241	DNA topoisomerase, type IIA	GO:0003677|GO:0003918|GO:0005524|GO:0006265	Reactome: R-HSA-4615885
evm.model.scaffold1468.9	ed6462e1e588e6b14574dd52b3ca1bb6	1532	SUPERFAMILY	SSF54211		255	416	2.47e-41	T	24-05-2018	IPR020568	Ribosomal protein S5 domain 2-type fold
evm.model.scaffold1468.9	ed6462e1e588e6b14574dd52b3ca1bb6	1532	SUPERFAMILY	SSF55874		32	264	4.98e-64	T	24-05-2018	IPR003594	Histidine kinase-like ATPase, C-terminal domain
evm.model.scaffold1468.9	ed6462e1e588e6b14574dd52b3ca1bb6	1532	SMART	SM00434		693	1169	2.1e-233	T	24-05-2018	IPR002205	DNA topoisomerase, type IIA, subunit A/C-terminal	GO:0003677|GO:0003918|GO:0005524|GO:0006265	Reactome: R-HSA-4615885
evm.model.scaffold1449.3	c6093e72190928f5314c6d0d6a467a6f	314	PANTHER	PTHR19303		53	313	5.9e-206	T	24-05-2018
evm.model.scaffold1449.3	c6093e72190928f5314c6d0d6a467a6f	314	Pfam	PF04218	CENP-B N-terminal DNA-binding domain	1	40	1.5e-06	T	24-05-2018	IPR007889	DNA binding HTH domain, Psq-type	GO:0003677
evm.model.scaffold1449.3	c6093e72190928f5314c6d0d6a467a6f	314	Pfam	PF03221	Tc5 transposase DNA-binding domain	63	124	1.4e-13	T	24-05-2018	IPR006600	HTH CenpB-type DNA-binding domain
evm.model.scaffold1449.3	c6093e72190928f5314c6d0d6a467a6f	314	ProSiteProfiles	PS51253	CENPB-type HTH domain profile.	53	124	16.175	T	24-05-2018	IPR006600	HTH CenpB-type DNA-binding domain
evm.model.scaffold1449.3	c6093e72190928f5314c6d0d6a467a6f	314	Gene3D	G3DSA:1.10.10.60		1	45	0.00011	T	24-05-2018	IPR009057	Homeodomain-like	GO:0003677
evm.model.scaffold1449.3	c6093e72190928f5314c6d0d6a467a6f	314	ProSiteProfiles	PS50960	Psq-type HTH domain profile.	1	37	17.145	T	24-05-2018	IPR007889	DNA binding HTH domain, Psq-type	GO:0003677
evm.model.scaffold1449.3	c6093e72190928f5314c6d0d6a467a6f	314	SMART	SM00674		59	124	5.9e-10	T	24-05-2018	IPR006600	HTH CenpB-type DNA-binding domain
evm.model.scaffold1449.3	c6093e72190928f5314c6d0d6a467a6f	314	PANTHER	PTHR19303:SF224		1	32	5.9e-206	T	24-05-2018
evm.model.scaffold1449.3	c6093e72190928f5314c6d0d6a467a6f	314	PANTHER	PTHR19303:SF224		53	313	5.9e-206	T	24-05-2018
evm.model.scaffold1449.3	c6093e72190928f5314c6d0d6a467a6f	314	SUPERFAMILY	SSF46689		55	118	1.88e-14	T	24-05-2018	IPR009057	Homeodomain-like	GO:0003677
evm.model.scaffold1449.3	c6093e72190928f5314c6d0d6a467a6f	314	SUPERFAMILY	SSF46689		1	45	2.75e-07	T	24-05-2018	IPR009057	Homeodomain-like	GO:0003677
evm.model.scaffold1449.3	c6093e72190928f5314c6d0d6a467a6f	314	Pfam	PF03184	DDE superfamily endonuclease	192	313	1.8e-22	T	24-05-2018	IPR004875	DDE superfamily endonuclease domain	GO:0003676
evm.model.scaffold1449.3	c6093e72190928f5314c6d0d6a467a6f	314	Coils	Coil		131	151	-	T	24-05-2018
evm.model.scaffold1449.3	c6093e72190928f5314c6d0d6a467a6f	314	PANTHER	PTHR19303		1	32	5.9e-206	T	24-05-2018
evm.model.scaffold1449.3	c6093e72190928f5314c6d0d6a467a6f	314	Gene3D	G3DSA:1.10.10.60		61	118	5.1e-19	T	24-05-2018	IPR009057	Homeodomain-like	GO:0003677
evm.model.scaffold1473.5	c5c7ca9624e6d0c99a9667afef6e3d44	358	SUPERFAMILY	SSF46565		22	120	1.11e-35	T	24-05-2018	IPR001623	DnaJ domain
evm.model.scaffold1473.5	c5c7ca9624e6d0c99a9667afef6e3d44	358	Pfam	PF00226	DnaJ domain	25	87	3.5e-28	T	24-05-2018	IPR001623	DnaJ domain
evm.model.scaffold1473.5	c5c7ca9624e6d0c99a9667afef6e3d44	358	ProSiteProfiles	PS50076	dnaJ domain profile.	25	90	24.419	T	24-05-2018	IPR001623	DnaJ domain
evm.model.scaffold1473.5	c5c7ca9624e6d0c99a9667afef6e3d44	358	SUPERFAMILY	SSF49493		251	329	2.22e-19	T	24-05-2018	IPR008971	HSP40/DnaJ peptide-binding	GO:0006457|GO:0051082
evm.model.scaffold1473.5	c5c7ca9624e6d0c99a9667afef6e3d44	358	PANTHER	PTHR24078		1	358	3e-288	T	24-05-2018
evm.model.scaffold1473.5	c5c7ca9624e6d0c99a9667afef6e3d44	358	ProSitePatterns	PS00636	Nt-dnaJ domain signature.	67	86	-	T	24-05-2018	IPR018253	DnaJ domain, conserved site
evm.model.scaffold1473.5	c5c7ca9624e6d0c99a9667afef6e3d44	358	SMART	SM00271		24	82	1.8e-31	T	24-05-2018	IPR001623	DnaJ domain
evm.model.scaffold1473.5	c5c7ca9624e6d0c99a9667afef6e3d44	358	SUPERFAMILY	SSF49493		129	152	1.15e-14	T	24-05-2018	IPR008971	HSP40/DnaJ peptide-binding	GO:0006457|GO:0051082
evm.model.scaffold1473.5	c5c7ca9624e6d0c99a9667afef6e3d44	358	SUPERFAMILY	SSF49493		193	252	1.15e-14	T	24-05-2018	IPR008971	HSP40/DnaJ peptide-binding	GO:0006457|GO:0051082
evm.model.scaffold1473.5	c5c7ca9624e6d0c99a9667afef6e3d44	358	PANTHER	PTHR24078:SF206		1	358	3e-288	T	24-05-2018
evm.model.scaffold1473.5	c5c7ca9624e6d0c99a9667afef6e3d44	358	CDD	cd06257	DnaJ	25	79	1.87e-27	T	24-05-2018	IPR001623	DnaJ domain
evm.model.scaffold1473.5	c5c7ca9624e6d0c99a9667afef6e3d44	358	Gene3D	G3DSA:2.60.260.20		248	328	1.8e-23	T	24-05-2018
evm.model.scaffold1473.5	c5c7ca9624e6d0c99a9667afef6e3d44	358	Gene3D	G3DSA:1.10.287.110		18	114	2.1e-35	T	24-05-2018	IPR001623	DnaJ domain
evm.model.scaffold1473.5	c5c7ca9624e6d0c99a9667afef6e3d44	358	Gene3D	G3DSA:2.60.260.20		128	161	1.3e-17	T	24-05-2018
evm.model.scaffold1473.5	c5c7ca9624e6d0c99a9667afef6e3d44	358	Gene3D	G3DSA:2.60.260.20		202	246	1.3e-17	T	24-05-2018
evm.model.scaffold1473.5	c5c7ca9624e6d0c99a9667afef6e3d44	358	CDD	cd10747	DnaJ_C	132	329	3.41e-45	T	24-05-2018
evm.model.scaffold1473.5	c5c7ca9624e6d0c99a9667afef6e3d44	358	PRINTS	PR00625	DnaJ domain signature	27	45	1.5e-27	T	24-05-2018	IPR001623	DnaJ domain
evm.model.scaffold1473.5	c5c7ca9624e6d0c99a9667afef6e3d44	358	PRINTS	PR00625	DnaJ domain signature	82	101	1.5e-27	T	24-05-2018	IPR001623	DnaJ domain
evm.model.scaffold1473.5	c5c7ca9624e6d0c99a9667afef6e3d44	358	PRINTS	PR00625	DnaJ domain signature	62	82	1.5e-27	T	24-05-2018	IPR001623	DnaJ domain
evm.model.scaffold1473.5	c5c7ca9624e6d0c99a9667afef6e3d44	358	PRINTS	PR00625	DnaJ domain signature	45	60	1.5e-27	T	24-05-2018	IPR001623	DnaJ domain
evm.model.scaffold1473.5	c5c7ca9624e6d0c99a9667afef6e3d44	358	Pfam	PF01556	DnaJ C terminal domain	135	327	4.1e-33	T	24-05-2018	IPR002939	Chaperone DnaJ, C-terminal
evm.model.scaffold1460.2	36f64064fcc9b4c863d33a3ea6485f5a	53	Gene3D	G3DSA:3.30.740.10		1	53	4.1e-20	T	24-05-2018	IPR001372	Dynein light chain, type 1/2	GO:0007017|GO:0030286
evm.model.scaffold1460.2	36f64064fcc9b4c863d33a3ea6485f5a	53	SMART	SM01375		1	53	1.4e-14	T	24-05-2018	IPR001372	Dynein light chain, type 1/2	GO:0007017|GO:0030286
evm.model.scaffold1460.2	36f64064fcc9b4c863d33a3ea6485f5a	53	PANTHER	PTHR11886		1	53	2.3e-36	T	24-05-2018	IPR001372	Dynein light chain, type 1/2	GO:0007017|GO:0030286
evm.model.scaffold1460.2	36f64064fcc9b4c863d33a3ea6485f5a	53	Pfam	PF01221	Dynein light chain type 1	5	53	2.3e-16	T	24-05-2018	IPR001372	Dynein light chain, type 1/2	GO:0007017|GO:0030286
evm.model.scaffold1460.2	36f64064fcc9b4c863d33a3ea6485f5a	53	SUPERFAMILY	SSF54648		2	53	7.72e-18	T	24-05-2018
evm.model.scaffold1460.2	36f64064fcc9b4c863d33a3ea6485f5a	53	PANTHER	PTHR11886:SF52		1	53	2.3e-36	T	24-05-2018
evm.model.scaffold1490.6	d378b40603089e2a2a4c0be3a8455803	324	Gene3D	G3DSA:3.30.450.40		183	296	6.4e-36	T	24-05-2018	IPR029016	GAF domain-like
evm.model.scaffold1490.6	d378b40603089e2a2a4c0be3a8455803	324	SUPERFAMILY	SSF55781		191	296	1.77e-14	T	24-05-2018	IPR029016	GAF domain-like
evm.model.scaffold1490.6	d378b40603089e2a2a4c0be3a8455803	324	PANTHER	PTHR11347		135	296	2.5e-111	T	24-05-2018
evm.model.scaffold1490.6	d378b40603089e2a2a4c0be3a8455803	324	PANTHER	PTHR11347:SF130		135	296	2.5e-111	T	24-05-2018
evm.model.scaffold1490.6	d378b40603089e2a2a4c0be3a8455803	324	MobiDBLite	mobidb-lite	consensus disorder prediction	36	116	-	T	24-05-2018
evm.model.scaffold1475.1	142e40078778bbed79f1cadcde517759	112	PANTHER	PTHR22923		6	112	8.1e-91	T	24-05-2018
evm.model.scaffold1475.1	142e40078778bbed79f1cadcde517759	112	SMART	SM00110		3	112	1.3e-32	T	24-05-2018	IPR001073	C1q domain
evm.model.scaffold1475.1	142e40078778bbed79f1cadcde517759	112	Gene3D	G3DSA:2.60.120.40		7	111	2.3e-30	T	24-05-2018	IPR008983	Tumour necrosis factor-like domain	GO:0005515
evm.model.scaffold1475.1	142e40078778bbed79f1cadcde517759	112	Pfam	PF00386	C1q domain	7	109	3.3e-22	T	24-05-2018	IPR001073	C1q domain
evm.model.scaffold1475.1	142e40078778bbed79f1cadcde517759	112	PRINTS	PR00007	Complement C1Q domain signature	23	42	4.4e-13	T	24-05-2018	IPR001073	C1q domain
evm.model.scaffold1475.1	142e40078778bbed79f1cadcde517759	112	PRINTS	PR00007	Complement C1Q domain signature	70	91	4.4e-13	T	24-05-2018	IPR001073	C1q domain
evm.model.scaffold1475.1	142e40078778bbed79f1cadcde517759	112	PRINTS	PR00007	Complement C1Q domain signature	100	110	4.4e-13	T	24-05-2018	IPR001073	C1q domain
evm.model.scaffold1475.1	142e40078778bbed79f1cadcde517759	112	PANTHER	PTHR22923:SF50		6	112	8.1e-91	T	24-05-2018
evm.model.scaffold1475.1	142e40078778bbed79f1cadcde517759	112	SUPERFAMILY	SSF49842		7	111	2.45e-27	T	24-05-2018	IPR008983	Tumour necrosis factor-like domain	GO:0005515
evm.model.scaffold1475.1	142e40078778bbed79f1cadcde517759	112	ProSiteProfiles	PS50871	C1q domain profile.	1	112	35.542	T	24-05-2018	IPR001073	C1q domain
evm.model.scaffold15.29	900a8bfc55d6ab7e2ebae25641b22e8f	368	SUPERFAMILY	SSF141255		170	200	8.63e-12	T	24-05-2018	IPR011722	Hemimethylated DNA-binding domain	GO:0003677
evm.model.scaffold15.29	900a8bfc55d6ab7e2ebae25641b22e8f	368	SUPERFAMILY	SSF141255		76	143	8.63e-12	T	24-05-2018	IPR011722	Hemimethylated DNA-binding domain	GO:0003677
evm.model.scaffold15.29	900a8bfc55d6ab7e2ebae25641b22e8f	368	ProSiteProfiles	PS51087	ApaG domain profile.	235	360	38.555	T	24-05-2018	IPR007474	ApaG domain
evm.model.scaffold15.29	900a8bfc55d6ab7e2ebae25641b22e8f	368	SMART	SM00992		74	210	1.2e-41	T	24-05-2018	IPR011722	Hemimethylated DNA-binding domain	GO:0003677
evm.model.scaffold15.29	900a8bfc55d6ab7e2ebae25641b22e8f	368	MobiDBLite	mobidb-lite	consensus disorder prediction	32	55	-	T	24-05-2018
evm.model.scaffold15.29	900a8bfc55d6ab7e2ebae25641b22e8f	368	Pfam	PF08755	Hemimethylated DNA-binding protein YccV like	76	200	1.1e-12	T	24-05-2018	IPR011722	Hemimethylated DNA-binding domain	GO:0003677
evm.model.scaffold15.29	900a8bfc55d6ab7e2ebae25641b22e8f	368	SUPERFAMILY	SSF110069		237	355	1.44e-36	T	24-05-2018	IPR007474	ApaG domain
evm.model.scaffold15.29	900a8bfc55d6ab7e2ebae25641b22e8f	368	Pfam	PF04379	ApaG domain	255	337	7.6e-27	T	24-05-2018	IPR007474	ApaG domain
evm.model.scaffold15.29	900a8bfc55d6ab7e2ebae25641b22e8f	368	PANTHER	PTHR14289		2	368	1.3e-208	T	24-05-2018
evm.model.scaffold15.29	900a8bfc55d6ab7e2ebae25641b22e8f	368	Gene3D	G3DSA:2.60.40.1470		235	356	1.6e-42	T	24-05-2018	IPR007474	ApaG domain
evm.model.scaffold15.29	900a8bfc55d6ab7e2ebae25641b22e8f	368	PANTHER	PTHR14289:SF20		2	368	1.3e-208	T	24-05-2018
evm.model.scaffold146.19	bf7eae15e3486b0cfef1ef326e898b7b	1218	Gene3D	G3DSA:2.60.120.200		592	603	3.2e-06	T	24-05-2018	IPR013320	Concanavalin A-like lectin/glucanase domain
evm.model.scaffold146.19	bf7eae15e3486b0cfef1ef326e898b7b	1218	Gene3D	G3DSA:2.60.120.200		147	274	3.2e-06	T	24-05-2018	IPR013320	Concanavalin A-like lectin/glucanase domain
evm.model.scaffold146.19	bf7eae15e3486b0cfef1ef326e898b7b	1218	SUPERFAMILY	SSF103647		880	1001	4.71e-37	T	24-05-2018	IPR028974	TSP type-3 repeat	GO:0005509	Reactome: R-HSA-186797
evm.model.scaffold146.19	bf7eae15e3486b0cfef1ef326e898b7b	1218	SUPERFAMILY	SSF82895		539	591	2.75e-17	T	24-05-2018	IPR000884	Thrombospondin type-1 (TSP1) repeat
evm.model.scaffold146.19	bf7eae15e3486b0cfef1ef326e898b7b	1218	PANTHER	PTHR10199		64	1218	0	T	24-05-2018
evm.model.scaffold146.19	bf7eae15e3486b0cfef1ef326e898b7b	1218	SUPERFAMILY	SSF103647		811	882	2.22e-14	T	24-05-2018	IPR028974	TSP type-3 repeat	GO:0005509	Reactome: R-HSA-186797
evm.model.scaffold146.19	bf7eae15e3486b0cfef1ef326e898b7b	1218	SMART	SM00181		598	635	0.037	T	24-05-2018	IPR000742	EGF-like domain	GO:0005515
evm.model.scaffold146.19	bf7eae15e3486b0cfef1ef326e898b7b	1218	SMART	SM00181		697	738	0.095	T	24-05-2018	IPR000742	EGF-like domain	GO:0005515
evm.model.scaffold146.19	bf7eae15e3486b0cfef1ef326e898b7b	1218	SMART	SM00181		639	693	25	T	24-05-2018	IPR000742	EGF-like domain	GO:0005515
evm.model.scaffold146.19	bf7eae15e3486b0cfef1ef326e898b7b	1218	ProSitePatterns	PS01186	EGF-like domain signature 2.	724	737	-	T	24-05-2018	IPR013032	EGF-like, conserved site
evm.model.scaffold146.19	bf7eae15e3486b0cfef1ef326e898b7b	1218	ProSiteProfiles	PS50026	EGF-like domain profile.	694	738	10.948	T	24-05-2018	IPR000742	EGF-like domain	GO:0005515
evm.model.scaffold146.19	bf7eae15e3486b0cfef1ef326e898b7b	1218	ProSiteProfiles	PS51234	Thrombospondin type-3 (TSP3) repeat profile.	834	869	16.452	T	24-05-2018	IPR017897	Thrombospondin, type 3 repeat		Reactome: R-HSA-186797
evm.model.scaffold146.19	bf7eae15e3486b0cfef1ef326e898b7b	1218	ProSiteProfiles	PS51234	Thrombospondin type-3 (TSP3) repeat profile.	893	930	14.147	T	24-05-2018	IPR017897	Thrombospondin, type 3 repeat		Reactome: R-HSA-186797
evm.model.scaffold146.19	bf7eae15e3486b0cfef1ef326e898b7b	1218	Gene3D	G3DSA:4.10.1080.10		739	866	1e-24	T	24-05-2018	IPR028974	TSP type-3 repeat	GO:0005509	Reactome: R-HSA-186797
evm.model.scaffold146.19	bf7eae15e3486b0cfef1ef326e898b7b	1218	Gene3D	G3DSA:4.10.1080.10		870	1001	3.8e-36	T	24-05-2018	IPR028974	TSP type-3 repeat	GO:0005509	Reactome: R-HSA-186797
evm.model.scaffold146.19	bf7eae15e3486b0cfef1ef326e898b7b	1218	SMART	SM00214		366	420	1.6e-19	T	24-05-2018	IPR001007	VWFC domain	GO:0005515
evm.model.scaffold146.19	bf7eae15e3486b0cfef1ef326e898b7b	1218	Gene3D	G3DSA:2.10.25.10		639	674	3.8e-06	T	24-05-2018
evm.model.scaffold146.19	bf7eae15e3486b0cfef1ef326e898b7b	1218	Gene3D	G3DSA:2.20.100.10		482	537	3.9e-19	T	24-05-2018
evm.model.scaffold146.19	bf7eae15e3486b0cfef1ef326e898b7b	1218	Gene3D	G3DSA:2.20.100.10		427	476	2e-13	T	24-05-2018
evm.model.scaffold146.19	bf7eae15e3486b0cfef1ef326e898b7b	1218	Gene3D	G3DSA:2.20.100.10		540	591	3.3e-20	T	24-05-2018
evm.model.scaffold146.19	bf7eae15e3486b0cfef1ef326e898b7b	1218	ProSiteProfiles	PS51234	Thrombospondin type-3 (TSP3) repeat profile.	811	833	11.836	T	24-05-2018	IPR017897	Thrombospondin, type 3 repeat		Reactome: R-HSA-186797
evm.model.scaffold146.19	bf7eae15e3486b0cfef1ef326e898b7b	1218	Gene3D	G3DSA:2.60.120.200		1007	1217	6.1e-111	T	24-05-2018	IPR013320	Concanavalin A-like lectin/glucanase domain
evm.model.scaffold146.19	bf7eae15e3486b0cfef1ef326e898b7b	1218	Gene3D	G3DSA:2.10.25.10		604	638	3.6e-05	T	24-05-2018
evm.model.scaffold146.19	bf7eae15e3486b0cfef1ef326e898b7b	1218	SMART	SM00179		636	693	0.00034	T	24-05-2018	IPR001881	EGF-like calcium-binding domain	GO:0005509
evm.model.scaffold146.19	bf7eae15e3486b0cfef1ef326e898b7b	1218	SMART	SM00179		590	635	0.064	T	24-05-2018	IPR001881	EGF-like calcium-binding domain	GO:0005509
evm.model.scaffold146.19	bf7eae15e3486b0cfef1ef326e898b7b	1218	PRINTS	PR01705	Thrombospondin type 1 repeat signature	521	532	6.2e-06	T	24-05-2018
evm.model.scaffold146.19	bf7eae15e3486b0cfef1ef326e898b7b	1218	PRINTS	PR01705	Thrombospondin type 1 repeat signature	502	513	6.2e-06	T	24-05-2018
evm.model.scaffold146.19	bf7eae15e3486b0cfef1ef326e898b7b	1218	PRINTS	PR01705	Thrombospondin type 1 repeat signature	484	497	6.2e-06	T	24-05-2018
evm.model.scaffold146.19	bf7eae15e3486b0cfef1ef326e898b7b	1218	SUPERFAMILY	SSF49899		1003	1217	3.32e-107	T	24-05-2018	IPR013320	Concanavalin A-like lectin/glucanase domain
evm.model.scaffold146.19	bf7eae15e3486b0cfef1ef326e898b7b	1218	ProSiteProfiles	PS51234	Thrombospondin type-3 (TSP3) repeat profile.	870	892	12.341	T	24-05-2018	IPR017897	Thrombospondin, type 3 repeat		Reactome: R-HSA-186797
evm.model.scaffold146.19	bf7eae15e3486b0cfef1ef326e898b7b	1218	Pfam	PF02412	Thrombospondin type 3 repeat	811	833	0.014	T	24-05-2018	IPR003367	Thrombospondin, type 3-like repeat	GO:0005509|GO:0007155	Reactome: R-HSA-186797
evm.model.scaffold146.19	bf7eae15e3486b0cfef1ef326e898b7b	1218	Pfam	PF02412	Thrombospondin type 3 repeat	894	930	1.5e-12	T	24-05-2018	IPR003367	Thrombospondin, type 3-like repeat	GO:0005509|GO:0007155	Reactome: R-HSA-186797
evm.model.scaffold146.19	bf7eae15e3486b0cfef1ef326e898b7b	1218	Pfam	PF02412	Thrombospondin type 3 repeat	869	892	0.00043	T	24-05-2018	IPR003367	Thrombospondin, type 3-like repeat	GO:0005509|GO:0007155	Reactome: R-HSA-186797
evm.model.scaffold146.19	bf7eae15e3486b0cfef1ef326e898b7b	1218	Pfam	PF02412	Thrombospondin type 3 repeat	932	966	5.4e-10	T	24-05-2018	IPR003367	Thrombospondin, type 3-like repeat	GO:0005509|GO:0007155	Reactome: R-HSA-186797
evm.model.scaffold146.19	bf7eae15e3486b0cfef1ef326e898b7b	1218	Pfam	PF02412	Thrombospondin type 3 repeat	835	869	9.7e-11	T	24-05-2018	IPR003367	Thrombospondin, type 3-like repeat	GO:0005509|GO:0007155	Reactome: R-HSA-186797
evm.model.scaffold146.19	bf7eae15e3486b0cfef1ef326e898b7b	1218	Pfam	PF02412	Thrombospondin type 3 repeat	775	810	3.8e-09	T	24-05-2018	IPR003367	Thrombospondin, type 3-like repeat	GO:0005509|GO:0007155	Reactome: R-HSA-186797
evm.model.scaffold146.19	bf7eae15e3486b0cfef1ef326e898b7b	1218	Pfam	PF02412	Thrombospondin type 3 repeat	967	998	1.6e-07	T	24-05-2018	IPR003367	Thrombospondin, type 3-like repeat	GO:0005509|GO:0007155	Reactome: R-HSA-186797
evm.model.scaffold146.19	bf7eae15e3486b0cfef1ef326e898b7b	1218	SUPERFAMILY	SSF103647		739	823	3.01e-12	T	24-05-2018	IPR028974	TSP type-3 repeat	GO:0005509	Reactome: R-HSA-186797
evm.model.scaffold146.19	bf7eae15e3486b0cfef1ef326e898b7b	1218	ProSiteProfiles	PS51236	Thrombospondin C-terminal domain profile.	1006	1218	99.43	T	24-05-2018	IPR008859	Thrombospondin, C-terminal	GO:0005509|GO:0005576|GO:0007155	Reactome: R-HSA-186797
evm.model.scaffold146.19	bf7eae15e3486b0cfef1ef326e898b7b	1218	MobiDBLite	mobidb-lite	consensus disorder prediction	887	992	-	T	24-05-2018
evm.model.scaffold146.19	bf7eae15e3486b0cfef1ef326e898b7b	1218	Pfam	PF00093	von Willebrand factor type C domain	366	420	1.8e-12	T	24-05-2018	IPR001007	VWFC domain	GO:0005515
evm.model.scaffold146.19	bf7eae15e3486b0cfef1ef326e898b7b	1218	ProSiteProfiles	PS50092	Thrombospondin type-1 (TSP1) repeat profile.	540	595	14.399	T	24-05-2018	IPR000884	Thrombospondin type-1 (TSP1) repeat
evm.model.scaffold146.19	bf7eae15e3486b0cfef1ef326e898b7b	1218	ProSiteProfiles	PS50092	Thrombospondin type-1 (TSP1) repeat profile.	427	477	13.029	T	24-05-2018	IPR000884	Thrombospondin type-1 (TSP1) repeat
evm.model.scaffold146.19	bf7eae15e3486b0cfef1ef326e898b7b	1218	ProSiteProfiles	PS50092	Thrombospondin type-1 (TSP1) repeat profile.	483	538	14.889	T	24-05-2018	IPR000884	Thrombospondin type-1 (TSP1) repeat
evm.model.scaffold146.19	bf7eae15e3486b0cfef1ef326e898b7b	1218	SUPERFAMILY	SSF49899		77	281	2.07e-39	T	24-05-2018	IPR013320	Concanavalin A-like lectin/glucanase domain
evm.model.scaffold146.19	bf7eae15e3486b0cfef1ef326e898b7b	1218	SUPERFAMILY	SSF57603		365	422	4.5e-13	T	24-05-2018
evm.model.scaffold146.19	bf7eae15e3486b0cfef1ef326e898b7b	1218	SUPERFAMILY	SSF82895		483	532	3.66e-16	T	24-05-2018	IPR000884	Thrombospondin type-1 (TSP1) repeat
evm.model.scaffold146.19	bf7eae15e3486b0cfef1ef326e898b7b	1218	SUPERFAMILY	SSF82895		427	476	3.53e-11	T	24-05-2018	IPR000884	Thrombospondin type-1 (TSP1) repeat
evm.model.scaffold146.19	bf7eae15e3486b0cfef1ef326e898b7b	1218	Coils	Coil		339	359	-	T	24-05-2018
evm.model.scaffold146.19	bf7eae15e3486b0cfef1ef326e898b7b	1218	Pfam	PF05735	Thrombospondin C-terminal region	1020	1217	5.3e-97	T	24-05-2018	IPR008859	Thrombospondin, C-terminal	GO:0005509|GO:0005576|GO:0007155	Reactome: R-HSA-186797
evm.model.scaffold146.19	bf7eae15e3486b0cfef1ef326e898b7b	1218	SMART	SM00210		72	269	2e-72	T	24-05-2018	IPR001791	Laminin G domain
evm.model.scaffold146.19	bf7eae15e3486b0cfef1ef326e898b7b	1218	PANTHER	PTHR10199:SF78		64	1218	0	T	24-05-2018	IPR028499	Thrombospondin-1	GO:0005615|GO:0006954|GO:0008201|GO:0016525|GO:0050840	Reactome: R-HSA-114608|Reactome: R-HSA-186797|Reactome: R-HSA-216083|Reactome: R-HSA-3000170|Reactome: R-HSA-5083635|Reactome: R-HSA-5173214
evm.model.scaffold146.19	bf7eae15e3486b0cfef1ef326e898b7b	1218	ProSiteProfiles	PS51234	Thrombospondin type-3 (TSP3) repeat profile.	967	1002	16.421	T	24-05-2018	IPR017897	Thrombospondin, type 3 repeat		Reactome: R-HSA-186797
evm.model.scaffold146.19	bf7eae15e3486b0cfef1ef326e898b7b	1218	SMART	SM00209		486	538	1.2e-17	T	24-05-2018	IPR000884	Thrombospondin type-1 (TSP1) repeat
evm.model.scaffold146.19	bf7eae15e3486b0cfef1ef326e898b7b	1218	SMART	SM00209		430	477	2.9e-12	T	24-05-2018	IPR000884	Thrombospondin type-1 (TSP1) repeat
evm.model.scaffold146.19	bf7eae15e3486b0cfef1ef326e898b7b	1218	SMART	SM00209		543	595	3.8e-18	T	24-05-2018	IPR000884	Thrombospondin type-1 (TSP1) repeat
evm.model.scaffold146.19	bf7eae15e3486b0cfef1ef326e898b7b	1218	ProSiteProfiles	PS51234	Thrombospondin type-3 (TSP3) repeat profile.	739	774	12.986	T	24-05-2018	IPR017897	Thrombospondin, type 3 repeat		Reactome: R-HSA-186797
evm.model.scaffold146.19	bf7eae15e3486b0cfef1ef326e898b7b	1218	ProSiteProfiles	PS50026	EGF-like domain profile.	595	635	8.818	T	24-05-2018	IPR000742	EGF-like domain	GO:0005515
evm.model.scaffold146.19	bf7eae15e3486b0cfef1ef326e898b7b	1218	Pfam	PF00090	Thrombospondin type 1 domain	431	476	4.1e-14	T	24-05-2018	IPR000884	Thrombospondin type-1 (TSP1) repeat
evm.model.scaffold146.19	bf7eae15e3486b0cfef1ef326e898b7b	1218	Pfam	PF00090	Thrombospondin type 1 domain	544	594	4.2e-17	T	24-05-2018	IPR000884	Thrombospondin type-1 (TSP1) repeat
evm.model.scaffold146.19	bf7eae15e3486b0cfef1ef326e898b7b	1218	Pfam	PF00090	Thrombospondin type 1 domain	487	537	5e-17	T	24-05-2018	IPR000884	Thrombospondin type-1 (TSP1) repeat
evm.model.scaffold146.19	bf7eae15e3486b0cfef1ef326e898b7b	1218	ProSitePatterns	PS01208	VWFC domain signature.	384	420	-	T	24-05-2018	IPR001007	VWFC domain	GO:0005515
evm.model.scaffold146.19	bf7eae15e3486b0cfef1ef326e898b7b	1218	ProSiteProfiles	PS51234	Thrombospondin type-3 (TSP3) repeat profile.	775	810	17.948	T	24-05-2018	IPR017897	Thrombospondin, type 3 repeat		Reactome: R-HSA-186797
evm.model.scaffold146.19	bf7eae15e3486b0cfef1ef326e898b7b	1218	Gene3D	G3DSA:2.10.70.10		366	399	5.3e-06	T	24-05-2018
evm.model.scaffold146.19	bf7eae15e3486b0cfef1ef326e898b7b	1218	ProSiteProfiles	PS50184	VWFC domain profile.	364	421	13.675	T	24-05-2018	IPR001007	VWFC domain	GO:0005515
evm.model.scaffold146.19	bf7eae15e3486b0cfef1ef326e898b7b	1218	ProSiteProfiles	PS51234	Thrombospondin type-3 (TSP3) repeat profile.	931	966	18.021	T	24-05-2018	IPR017897	Thrombospondin, type 3 repeat		Reactome: R-HSA-186797
evm.model.scaffold146.19	bf7eae15e3486b0cfef1ef326e898b7b	1218	SUPERFAMILY	SSF57196		595	649	7.12e-06	T	24-05-2018
evm.model.scaffold1477.1	b9e42dc2c5268b420d16d850066ae5ab	224	Gene3D	G3DSA:3.40.30.10		6	165	1e-51	T	24-05-2018	IPR012336	Thioredoxin-like fold
evm.model.scaffold1477.1	b9e42dc2c5268b420d16d850066ae5ab	224	SFLD	SFLDS00024	Peroxiredoxin	8	173	2.9e-34	T	24-05-2018
evm.model.scaffold1477.1	b9e42dc2c5268b420d16d850066ae5ab	224	SUPERFAMILY	SSF52833		5	222	2.24e-60	T	24-05-2018	IPR012336	Thioredoxin-like fold
evm.model.scaffold1477.1	b9e42dc2c5268b420d16d850066ae5ab	224	ProSiteProfiles	PS51352	Thioredoxin domain profile.	5	169	14.401	T	24-05-2018	IPR013766	Thioredoxin domain	GO:0045454
evm.model.scaffold1477.1	b9e42dc2c5268b420d16d850066ae5ab	224	CDD	cd03016	PRX_1cys	7	222	6.76e-120	T	24-05-2018
evm.model.scaffold1477.1	b9e42dc2c5268b420d16d850066ae5ab	224	Pfam	PF10417	C-terminal domain of 1-Cys peroxiredoxin	166	205	2.3e-11	T	24-05-2018	IPR019479	Peroxiredoxin, C-terminal	GO:0051920|GO:0055114	KEGG: 00480+1.11.1.15|Reactome: R-HSA-3299685
evm.model.scaffold1477.1	b9e42dc2c5268b420d16d850066ae5ab	224	Pfam	PF00578	AhpC/TSA family	8	144	1.4e-25	T	24-05-2018	IPR000866	Alkyl hydroperoxide reductase subunit C/ Thiol specific antioxidant	GO:0016209|GO:0016491|GO:0055114	KEGG: 00480+1.11.1.15|Reactome: R-HSA-3299685
evm.model.scaffold1477.1	b9e42dc2c5268b420d16d850066ae5ab	224	PIRSF	PIRSF000239		2	223	7.2e-68	T	24-05-2018	IPR024706	Peroxiredoxin, AhpC-type		KEGG: 00480+1.11.1.15|Reactome: R-HSA-3299685
evm.model.scaffold1477.1	b9e42dc2c5268b420d16d850066ae5ab	224	PANTHER	PTHR10681		5	224	1.8e-92	T	24-05-2018
evm.model.scaffold1477.1	b9e42dc2c5268b420d16d850066ae5ab	224	Gene3D	G3DSA:3.30.1020.10		166	224	3.7e-30	T	24-05-2018
evm.model.scaffold1497.10	3d653d8b9f398b709ba93d050abf208d	308	CDD	cd12591	RRM2_p54nrb	109	188	3.78e-55	T	24-05-2018
evm.model.scaffold1497.10	3d653d8b9f398b709ba93d050abf208d	308	Pfam	PF00076	RNA recognition motif. (a.k.a. RRM, RBD, or RNP domain)	36	100	3.5e-16	T	24-05-2018	IPR000504	RNA recognition motif domain	GO:0003676
evm.model.scaffold1497.10	3d653d8b9f398b709ba93d050abf208d	308	Pfam	PF00076	RNA recognition motif. (a.k.a. RRM, RBD, or RNP domain)	110	170	2.1e-13	T	24-05-2018	IPR000504	RNA recognition motif domain	GO:0003676
evm.model.scaffold1497.10	3d653d8b9f398b709ba93d050abf208d	308	Pfam	PF08075	NOPS (NUC059) domain	181	222	1.3e-12	T	24-05-2018	IPR012975	NOPS
evm.model.scaffold1497.10	3d653d8b9f398b709ba93d050abf208d	308	Coils	Coil		263	307	-	T	24-05-2018
evm.model.scaffold1497.10	3d653d8b9f398b709ba93d050abf208d	308	SUPERFAMILY	SSF54928		34	167	3.18e-34	T	24-05-2018	IPR012677	Nucleotide-binding alpha-beta plait domain	GO:0000166
evm.model.scaffold1497.10	3d653d8b9f398b709ba93d050abf208d	308	SMART	SM00360		109	185	1.6e-09	T	24-05-2018	IPR000504	RNA recognition motif domain	GO:0003676
evm.model.scaffold1497.10	3d653d8b9f398b709ba93d050abf208d	308	SMART	SM00360		35	102	1.4e-20	T	24-05-2018	IPR000504	RNA recognition motif domain	GO:0003676
evm.model.scaffold1497.10	3d653d8b9f398b709ba93d050abf208d	308	ProSiteProfiles	PS50102	Eukaryotic RNA Recognition Motif (RRM) profile.	108	189	13.669	T	24-05-2018	IPR000504	RNA recognition motif domain	GO:0003676
evm.model.scaffold1497.10	3d653d8b9f398b709ba93d050abf208d	308	MobiDBLite	mobidb-lite	consensus disorder prediction	277	308	-	T	24-05-2018
evm.model.scaffold1497.10	3d653d8b9f398b709ba93d050abf208d	308	PANTHER	PTHR23189:SF15		1	305	3.4e-228	T	24-05-2018
evm.model.scaffold1497.10	3d653d8b9f398b709ba93d050abf208d	308	CDD	cd12588	RRM1_p54nrb	33	103	1.18e-39	T	24-05-2018
evm.model.scaffold1497.10	3d653d8b9f398b709ba93d050abf208d	308	PANTHER	PTHR23189		1	305	3.4e-228	T	24-05-2018
evm.model.scaffold1497.10	3d653d8b9f398b709ba93d050abf208d	308	ProSiteProfiles	PS50102	Eukaryotic RNA Recognition Motif (RRM) profile.	34	106	17.643	T	24-05-2018	IPR000504	RNA recognition motif domain	GO:0003676
evm.model.scaffold1497.10	3d653d8b9f398b709ba93d050abf208d	308	Gene3D	G3DSA:3.30.70.330		109	184	7e-14	T	24-05-2018	IPR012677	Nucleotide-binding alpha-beta plait domain	GO:0000166
evm.model.scaffold1497.10	3d653d8b9f398b709ba93d050abf208d	308	Coils	Coil		225	256	-	T	24-05-2018
evm.model.scaffold1497.10	3d653d8b9f398b709ba93d050abf208d	308	Gene3D	G3DSA:3.30.70.330		26	105	2.5e-20	T	24-05-2018	IPR012677	Nucleotide-binding alpha-beta plait domain	GO:0000166
evm.model.scaffold1499.1	2495f0377eeb1006b3106fb3b94d2c37	176	SMART	SM00356		99	125	9.4e-08	T	24-05-2018	IPR000571	Zinc finger, CCCH-type	GO:0046872
evm.model.scaffold1499.1	2495f0377eeb1006b3106fb3b94d2c37	176	MobiDBLite	mobidb-lite	consensus disorder prediction	53	73	-	T	24-05-2018
evm.model.scaffold1499.1	2495f0377eeb1006b3106fb3b94d2c37	176	MobiDBLite	mobidb-lite	consensus disorder prediction	1	21	-	T	24-05-2018
evm.model.scaffold1499.1	2495f0377eeb1006b3106fb3b94d2c37	176	SUPERFAMILY	SSF90229		100	124	8.63e-08	T	24-05-2018	IPR000571	Zinc finger, CCCH-type	GO:0046872
evm.model.scaffold1499.1	2495f0377eeb1006b3106fb3b94d2c37	176	PANTHER	PTHR12681:SF5		1	173	5.5e-132	T	24-05-2018
evm.model.scaffold1499.1	2495f0377eeb1006b3106fb3b94d2c37	176	Coils	Coil		60	80	-	T	24-05-2018
evm.model.scaffold1499.1	2495f0377eeb1006b3106fb3b94d2c37	176	ProSiteProfiles	PS50103	Zinc finger C3H1-type profile.	99	126	16.812	T	24-05-2018	IPR000571	Zinc finger, CCCH-type	GO:0046872
evm.model.scaffold1499.1	2495f0377eeb1006b3106fb3b94d2c37	176	PANTHER	PTHR12681		1	173	5.5e-132	T	24-05-2018
evm.model.scaffold1499.1	2495f0377eeb1006b3106fb3b94d2c37	176	Pfam	PF00642	Zinc finger C-x8-C-x5-C-x3-H type (and similar)	100	124	8.2e-07	T	24-05-2018	IPR000571	Zinc finger, CCCH-type	GO:0046872
evm.model.scaffold1499.1	2495f0377eeb1006b3106fb3b94d2c37	176	Coils	Coil		158	176	-	T	24-05-2018
evm.model.scaffold1499.1	2495f0377eeb1006b3106fb3b94d2c37	176	Gene3D	G3DSA:4.10.1000.10		101	124	1.6e-06	T	24-05-2018	IPR000571	Zinc finger, CCCH-type	GO:0046872
evm.model.scaffold144.18	92558c0d7000795997cff1694e5e168d	217	Pfam	PF00447	HSF-type DNA-binding	97	147	1.3e-07	T	24-05-2018	IPR000232	Heat shock factor (HSF)-type, DNA-binding	GO:0003700|GO:0005634|GO:0006355|GO:0043565
evm.model.scaffold144.18	92558c0d7000795997cff1694e5e168d	217	PANTHER	PTHR10015:SF142		42	167	1.7e-32	T	24-05-2018
evm.model.scaffold144.18	92558c0d7000795997cff1694e5e168d	217	PANTHER	PTHR10015		42	167	1.7e-32	T	24-05-2018	IPR027725	Heat shock transcription factor family
evm.model.scaffold144.18	92558c0d7000795997cff1694e5e168d	217	Gene3D	G3DSA:1.10.10.10		98	147	3.4e-06	T	24-05-2018	IPR011991	Winged helix-turn-helix DNA-binding domain
evm.model.scaffold144.18	92558c0d7000795997cff1694e5e168d	217	SUPERFAMILY	SSF46785		90	148	2.86e-08	T	24-05-2018	IPR011991	Winged helix-turn-helix DNA-binding domain
evm.model.scaffold147.23	351d6d655a6fcee55bdd2a9d8750a2ea	899	ProSiteProfiles	PS50103	Zinc finger C3H1-type profile.	173	194	8.559	T	24-05-2018	IPR000571	Zinc finger, CCCH-type	GO:0046872
evm.model.scaffold147.23	351d6d655a6fcee55bdd2a9d8750a2ea	899	CDD	cd01439	TCCD_inducible_PARP_like	778	886	2.94e-44	T	24-05-2018
evm.model.scaffold147.23	351d6d655a6fcee55bdd2a9d8750a2ea	899	MobiDBLite	mobidb-lite	consensus disorder prediction	360	394	-	T	24-05-2018
evm.model.scaffold147.23	351d6d655a6fcee55bdd2a9d8750a2ea	899	ProSiteProfiles	PS51059	PARP catalytic domain profile.	708	899	45.152	T	24-05-2018	IPR012317	Poly(ADP-ribose) polymerase, catalytic domain	GO:0003950
evm.model.scaffold147.23	351d6d655a6fcee55bdd2a9d8750a2ea	899	MobiDBLite	mobidb-lite	consensus disorder prediction	298	330	-	T	24-05-2018
evm.model.scaffold147.23	351d6d655a6fcee55bdd2a9d8750a2ea	899	ProSiteProfiles	PS50918	WWE domain profile.	589	674	16.101	T	24-05-2018	IPR004170	WWE domain
evm.model.scaffold147.23	351d6d655a6fcee55bdd2a9d8750a2ea	899	Pfam	PF02825	WWE domain	600	674	7.6e-11	T	24-05-2018	IPR004170	WWE domain
evm.model.scaffold147.23	351d6d655a6fcee55bdd2a9d8750a2ea	899	MobiDBLite	mobidb-lite	consensus disorder prediction	440	476	-	T	24-05-2018
evm.model.scaffold147.23	351d6d655a6fcee55bdd2a9d8750a2ea	899	SUPERFAMILY	SSF117839		587	678	3.14e-12	T	24-05-2018
evm.model.scaffold147.23	351d6d655a6fcee55bdd2a9d8750a2ea	899	MobiDBLite	mobidb-lite	consensus disorder prediction	222	286	-	T	24-05-2018
evm.model.scaffold147.23	351d6d655a6fcee55bdd2a9d8750a2ea	899	PANTHER	PTHR14453:SF58		700	891	0	T	24-05-2018
evm.model.scaffold147.23	351d6d655a6fcee55bdd2a9d8750a2ea	899	PANTHER	PTHR14453:SF58		60	684	0	T	24-05-2018
evm.model.scaffold147.23	351d6d655a6fcee55bdd2a9d8750a2ea	899	Coils	Coil		757	777	-	T	24-05-2018
evm.model.scaffold147.23	351d6d655a6fcee55bdd2a9d8750a2ea	899	Gene3D	G3DSA:3.90.228.10		722	888	4.1e-37	T	24-05-2018	IPR012317	Poly(ADP-ribose) polymerase, catalytic domain	GO:0003950
evm.model.scaffold147.23	351d6d655a6fcee55bdd2a9d8750a2ea	899	SUPERFAMILY	SSF56399		721	887	3.26e-38	T	24-05-2018
evm.model.scaffold147.23	351d6d655a6fcee55bdd2a9d8750a2ea	899	ProSiteProfiles	PS50103	Zinc finger C3H1-type profile.	87	113	6.183	T	24-05-2018	IPR000571	Zinc finger, CCCH-type	GO:0046872
evm.model.scaffold147.23	351d6d655a6fcee55bdd2a9d8750a2ea	899	Pfam	PF00644	Poly(ADP-ribose) polymerase catalytic domain	726	887	5e-23	T	24-05-2018	IPR012317	Poly(ADP-ribose) polymerase, catalytic domain	GO:0003950
evm.model.scaffold147.23	351d6d655a6fcee55bdd2a9d8750a2ea	899	PANTHER	PTHR14453		700	891	0	T	24-05-2018
evm.model.scaffold147.23	351d6d655a6fcee55bdd2a9d8750a2ea	899	PANTHER	PTHR14453		60	684	0	T	24-05-2018
evm.model.scaffold1460.8	b29bf85124817c58629473b60dab4b9c	424	ProSiteProfiles	PS50088	Ankyrin repeat profile.	133	165	10.446	T	24-05-2018	IPR002110	Ankyrin repeat	GO:0005515
evm.model.scaffold1460.8	b29bf85124817c58629473b60dab4b9c	424	ProSiteProfiles	PS50088	Ankyrin repeat profile.	233	256	9.912	T	24-05-2018	IPR002110	Ankyrin repeat	GO:0005515
evm.model.scaffold1460.8	b29bf85124817c58629473b60dab4b9c	424	SUPERFAMILY	SSF48403		98	372	5.99e-54	T	24-05-2018	IPR020683	Ankyrin repeat-containing domain
evm.model.scaffold1460.8	b29bf85124817c58629473b60dab4b9c	424	PANTHER	PTHR24173		63	371	2.3e-200	T	24-05-2018
evm.model.scaffold1460.8	b29bf85124817c58629473b60dab4b9c	424	PRINTS	PR01415	Ankyrin repeat signature	234	249	8.8e-08	T	24-05-2018	IPR002110	Ankyrin repeat	GO:0005515
evm.model.scaffold1460.8	b29bf85124817c58629473b60dab4b9c	424	PRINTS	PR01415	Ankyrin repeat signature	352	366	8.8e-08	T	24-05-2018	IPR002110	Ankyrin repeat	GO:0005515
evm.model.scaffold1460.8	b29bf85124817c58629473b60dab4b9c	424	ProSiteProfiles	PS50297	Ankyrin repeat region circular profile.	99	368	57.379	T	24-05-2018	IPR020683	Ankyrin repeat-containing domain
evm.model.scaffold1460.8	b29bf85124817c58629473b60dab4b9c	424	Gene3D	G3DSA:1.25.40.20		278	371	1.2e-24	T	24-05-2018	IPR020683	Ankyrin repeat-containing domain
evm.model.scaffold1460.8	b29bf85124817c58629473b60dab4b9c	424	Pfam	PF12796	Ankyrin repeats (3 copies)	99	160	1.1e-10	T	24-05-2018	IPR020683	Ankyrin repeat-containing domain
evm.model.scaffold1460.8	b29bf85124817c58629473b60dab4b9c	424	Pfam	PF12796	Ankyrin repeats (3 copies)	204	295	2.3e-14	T	24-05-2018	IPR020683	Ankyrin repeat-containing domain
evm.model.scaffold1460.8	b29bf85124817c58629473b60dab4b9c	424	Pfam	PF12796	Ankyrin repeats (3 copies)	301	367	3.4e-10	T	24-05-2018	IPR020683	Ankyrin repeat-containing domain
evm.model.scaffold1460.8	b29bf85124817c58629473b60dab4b9c	424	PANTHER	PTHR24173:SF34		63	371	2.3e-200	T	24-05-2018
evm.model.scaffold1460.8	b29bf85124817c58629473b60dab4b9c	424	Pfam	PF00023	Ankyrin repeat	168	197	4.2e-06	T	24-05-2018	IPR002110	Ankyrin repeat	GO:0005515
evm.model.scaffold1460.8	b29bf85124817c58629473b60dab4b9c	424	Gene3D	G3DSA:1.25.40.20		86	277	1.3e-52	T	24-05-2018	IPR020683	Ankyrin repeat-containing domain
evm.model.scaffold1460.8	b29bf85124817c58629473b60dab4b9c	424	CDD	cd00204	ANK	100	220	2.23e-31	T	24-05-2018
evm.model.scaffold1460.8	b29bf85124817c58629473b60dab4b9c	424	SMART	SM00248		267	296	0.48	T	24-05-2018	IPR002110	Ankyrin repeat	GO:0005515
evm.model.scaffold1460.8	b29bf85124817c58629473b60dab4b9c	424	SMART	SM00248		336	365	0.00015	T	24-05-2018	IPR002110	Ankyrin repeat	GO:0005515
evm.model.scaffold1460.8	b29bf85124817c58629473b60dab4b9c	424	SMART	SM00248		199	230	130	T	24-05-2018	IPR002110	Ankyrin repeat	GO:0005515
evm.model.scaffold1460.8	b29bf85124817c58629473b60dab4b9c	424	SMART	SM00248		99	129	0.79	T	24-05-2018	IPR002110	Ankyrin repeat	GO:0005515
evm.model.scaffold1460.8	b29bf85124817c58629473b60dab4b9c	424	SMART	SM00248		133	162	0.0014	T	24-05-2018	IPR002110	Ankyrin repeat	GO:0005515
evm.model.scaffold1460.8	b29bf85124817c58629473b60dab4b9c	424	SMART	SM00248		233	263	0.0036	T	24-05-2018	IPR002110	Ankyrin repeat	GO:0005515
evm.model.scaffold1460.8	b29bf85124817c58629473b60dab4b9c	424	SMART	SM00248		301	331	150	T	24-05-2018	IPR002110	Ankyrin repeat	GO:0005515
evm.model.scaffold1460.8	b29bf85124817c58629473b60dab4b9c	424	SMART	SM00248		166	195	0.0024	T	24-05-2018	IPR002110	Ankyrin repeat	GO:0005515
evm.model.scaffold1460.8	b29bf85124817c58629473b60dab4b9c	424	CDD	cd00204	ANK	234	357	8.28e-27	T	24-05-2018
evm.model.scaffold1460.8	b29bf85124817c58629473b60dab4b9c	424	ProSiteProfiles	PS50088	Ankyrin repeat profile.	166	198	10.232	T	24-05-2018	IPR002110	Ankyrin repeat	GO:0005515
evm.model.scaffold1460.8	b29bf85124817c58629473b60dab4b9c	424	ProSiteProfiles	PS50088	Ankyrin repeat profile.	336	368	13.945	T	24-05-2018	IPR002110	Ankyrin repeat	GO:0005515
evm.model.scaffold1484.10	21f68f93dc496c2f51ff7cc9e9a75fcc	315	Gene3D	G3DSA:3.30.710.10		34	130	6.5e-25	T	24-05-2018
evm.model.scaffold1484.10	21f68f93dc496c2f51ff7cc9e9a75fcc	315	SUPERFAMILY	SSF54695		32	126	1.96e-27	T	24-05-2018	IPR011333	SKP1/BTB/POZ domain
evm.model.scaffold1484.10	21f68f93dc496c2f51ff7cc9e9a75fcc	315	PANTHER	PTHR11145:SF14		1	315	2.5e-274	T	24-05-2018
evm.model.scaffold1484.10	21f68f93dc496c2f51ff7cc9e9a75fcc	315	Pfam	PF02214	BTB/POZ domain	34	124	4.9e-21	T	24-05-2018	IPR003131	Potassium channel tetramerisation-type BTB domain	GO:0051260
evm.model.scaffold1484.10	21f68f93dc496c2f51ff7cc9e9a75fcc	315	SMART	SM00225		32	132	4e-19	T	24-05-2018	IPR000210	BTB/POZ domain	GO:0005515
evm.model.scaffold1484.10	21f68f93dc496c2f51ff7cc9e9a75fcc	315	MobiDBLite	mobidb-lite	consensus disorder prediction	269	294	-	T	24-05-2018
evm.model.scaffold1484.10	21f68f93dc496c2f51ff7cc9e9a75fcc	315	ProSiteProfiles	PS50097	BTB domain profile.	32	100	9.475	T	24-05-2018	IPR000210	BTB/POZ domain	GO:0005515
evm.model.scaffold1484.10	21f68f93dc496c2f51ff7cc9e9a75fcc	315	PANTHER	PTHR11145		1	315	2.5e-274	T	24-05-2018
evm.model.scaffold144.10	a5032f6399303850f60618f30e68d9ea	227	PANTHER	PTHR16515		1	212	3.6e-167	T	24-05-2018
evm.model.scaffold144.10	a5032f6399303850f60618f30e68d9ea	227	Pfam	PF00856	SET domain	118	181	4e-05	T	24-05-2018	IPR001214	SET domain	GO:0005515
evm.model.scaffold144.10	a5032f6399303850f60618f30e68d9ea	227	ProSiteProfiles	PS50280	SET domain profile.	67	181	14.234	T	24-05-2018	IPR001214	SET domain	GO:0005515
evm.model.scaffold144.10	a5032f6399303850f60618f30e68d9ea	227	Gene3D	G3DSA:2.170.270.10		54	179	2.7e-48	T	24-05-2018
evm.model.scaffold144.10	a5032f6399303850f60618f30e68d9ea	227	Pfam	PF09514	SSXRD motif	1	24	1.6e-12	T	24-05-2018	IPR019041	SSXRD motif	GO:0005634|GO:0006355
evm.model.scaffold144.10	a5032f6399303850f60618f30e68d9ea	227	PANTHER	PTHR16515:SF10		1	212	3.6e-167	T	24-05-2018
evm.model.scaffold144.10	a5032f6399303850f60618f30e68d9ea	227	SUPERFAMILY	SSF82199		69	193	8.67e-06	T	24-05-2018
evm.model.scaffold144.10	a5032f6399303850f60618f30e68d9ea	227	MobiDBLite	mobidb-lite	consensus disorder prediction	202	227	-	T	24-05-2018
evm.model.scaffold1455.3	be96173367ec3aee82ce64178885d6dd	516	PANTHER	PTHR16777		1	71	4.6e-269	T	24-05-2018	IPR026817	Guanine nucleotide exchange factor Ect2	GO:0000902|GO:0000910|GO:0005085|GO:0005096|GO:0005634|GO:0005737|GO:0045666	Reactome: R-HSA-193648|Reactome: R-HSA-194840|Reactome: R-HSA-416482
evm.model.scaffold1455.3	be96173367ec3aee82ce64178885d6dd	516	ProSiteProfiles	PS50010	Dbl homology (DH) domain profile.	452	516	14.249	T	24-05-2018	IPR000219	Dbl homology (DH) domain	GO:0005089|GO:0035023
evm.model.scaffold1455.3	be96173367ec3aee82ce64178885d6dd	516	Pfam	PF00621	RhoGEF domain	456	513	7.3e-11	T	24-05-2018	IPR000219	Dbl homology (DH) domain	GO:0005089|GO:0035023
evm.model.scaffold1455.3	be96173367ec3aee82ce64178885d6dd	516	SUPERFAMILY	SSF48065		433	515	1.7e-14	T	24-05-2018	IPR000219	Dbl homology (DH) domain	GO:0005089|GO:0035023
evm.model.scaffold1455.3	be96173367ec3aee82ce64178885d6dd	516	PANTHER	PTHR16777:SF2		102	516	4.6e-269	T	24-05-2018
evm.model.scaffold1455.3	be96173367ec3aee82ce64178885d6dd	516	PANTHER	PTHR16777:SF2		1	71	4.6e-269	T	24-05-2018
evm.model.scaffold1455.3	be96173367ec3aee82ce64178885d6dd	516	Gene3D	G3DSA:3.40.50.10190		273	356	1.3e-09	T	24-05-2018	IPR001357	BRCT domain
evm.model.scaffold1455.3	be96173367ec3aee82ce64178885d6dd	516	Gene3D	G3DSA:1.20.900.10		433	514	4.9e-14	T	24-05-2018	IPR000219	Dbl homology (DH) domain	GO:0005089|GO:0035023
evm.model.scaffold1455.3	be96173367ec3aee82ce64178885d6dd	516	Pfam	PF12738	twin BRCT domain	179	242	6.6e-19	T	24-05-2018	IPR001357	BRCT domain
evm.model.scaffold1455.3	be96173367ec3aee82ce64178885d6dd	516	SUPERFAMILY	SSF52113		221	354	2.62e-23	T	24-05-2018	IPR001357	BRCT domain
evm.model.scaffold1455.3	be96173367ec3aee82ce64178885d6dd	516	CDD	cd00027	BRCT	178	248	6.59e-12	T	24-05-2018	IPR001357	BRCT domain
evm.model.scaffold1455.3	be96173367ec3aee82ce64178885d6dd	516	Gene3D	G3DSA:3.40.50.10190		173	251	8.9e-14	T	24-05-2018	IPR001357	BRCT domain
evm.model.scaffold1455.3	be96173367ec3aee82ce64178885d6dd	516	ProSiteProfiles	PS50172	BRCT domain profile.	176	251	15.565	T	24-05-2018	IPR001357	BRCT domain
evm.model.scaffold1455.3	be96173367ec3aee82ce64178885d6dd	516	SUPERFAMILY	SSF52113		138	250	8.05e-20	T	24-05-2018	IPR001357	BRCT domain
evm.model.scaffold1455.3	be96173367ec3aee82ce64178885d6dd	516	PANTHER	PTHR16777		102	516	4.6e-269	T	24-05-2018	IPR026817	Guanine nucleotide exchange factor Ect2	GO:0000902|GO:0000910|GO:0005085|GO:0005096|GO:0005634|GO:0005737|GO:0045666	Reactome: R-HSA-193648|Reactome: R-HSA-194840|Reactome: R-HSA-416482
evm.model.scaffold1455.3	be96173367ec3aee82ce64178885d6dd	516	CDD	cd00027	BRCT	273	342	5.15e-05	T	24-05-2018	IPR001357	BRCT domain
evm.model.scaffold1455.3	be96173367ec3aee82ce64178885d6dd	516	MobiDBLite	mobidb-lite	consensus disorder prediction	390	451	-	T	24-05-2018
evm.model.scaffold1455.3	be96173367ec3aee82ce64178885d6dd	516	SMART	SM00292		174	250	9.7e-11	T	24-05-2018	IPR001357	BRCT domain
evm.model.scaffold1455.3	be96173367ec3aee82ce64178885d6dd	516	SMART	SM00292		268	344	1.4e-09	T	24-05-2018	IPR001357	BRCT domain
evm.model.scaffold1455.3	be96173367ec3aee82ce64178885d6dd	516	ProSiteProfiles	PS50172	BRCT domain profile.	266	354	13.201	T	24-05-2018	IPR001357	BRCT domain
evm.model.scaffold1455.3	be96173367ec3aee82ce64178885d6dd	516	Pfam	PF00533	BRCA1 C Terminus (BRCT) domain	266	340	1.9e-08	T	24-05-2018	IPR001357	BRCT domain
evm.model.scaffold1460.6	9caec5428c4e12f87210693f4980a9ab	333	PANTHER	PTHR10698		1	333	7.5e-196	T	24-05-2018	IPR004908	ATPase, V1 complex, subunit H	GO:0000221|GO:0015991|GO:0046961	Reactome: R-HSA-1222556|Reactome: R-HSA-167590|Reactome: R-HSA-182218|Reactome: R-HSA-77387|Reactome: R-HSA-917977|Reactome: R-HSA-983712
evm.model.scaffold1460.6	9caec5428c4e12f87210693f4980a9ab	333	Gene3D	G3DSA:1.25.40.150		234	333	6.7e-43	T	24-05-2018	IPR011987	ATPase, V1 complex, subunit H, C-terminal	GO:0000221|GO:0015991|GO:0016820	Reactome: R-HSA-1222556|Reactome: R-HSA-167590|Reactome: R-HSA-182218|Reactome: R-HSA-77387|Reactome: R-HSA-917977|Reactome: R-HSA-983712
evm.model.scaffold1460.6	9caec5428c4e12f87210693f4980a9ab	333	Coils	Coil		252	272	-	T	24-05-2018
evm.model.scaffold1460.6	9caec5428c4e12f87210693f4980a9ab	333	Pfam	PF03224	V-ATPase subunit H	1	213	3.6e-65	T	24-05-2018
evm.model.scaffold1460.6	9caec5428c4e12f87210693f4980a9ab	333	SUPERFAMILY	SSF48371		2	333	2.91e-112	T	24-05-2018	IPR016024	Armadillo-type fold	GO:0005488
evm.model.scaffold1460.6	9caec5428c4e12f87210693f4980a9ab	333	Gene3D	G3DSA:1.25.10.10		1	222	4.5e-76	T	24-05-2018	IPR011989	Armadillo-like helical
evm.model.scaffold1460.6	9caec5428c4e12f87210693f4980a9ab	333	Pfam	PF11698	V-ATPase subunit H	221	333	8.2e-43	T	24-05-2018	IPR011987	ATPase, V1 complex, subunit H, C-terminal	GO:0000221|GO:0015991|GO:0016820	Reactome: R-HSA-1222556|Reactome: R-HSA-167590|Reactome: R-HSA-182218|Reactome: R-HSA-77387|Reactome: R-HSA-917977|Reactome: R-HSA-983712
evm.model.scaffold145.2	5405285b280b15596b80e1fe2a55b31e	1499	ProSiteProfiles	PS51183	JmjN domain profile.	14	55	17.638	T	24-05-2018	IPR003349	JmjN domain		Reactome: R-HSA-3214842
evm.model.scaffold145.2	5405285b280b15596b80e1fe2a55b31e	1499	Gene3D	G3DSA:1.10.150.60		76	144	5.4e-16	T	24-05-2018	IPR001606	ARID DNA-binding domain	GO:0003677
evm.model.scaffold145.2	5405285b280b15596b80e1fe2a55b31e	1499	Pfam	PF00628	PHD-finger	285	331	5.1e-12	T	24-05-2018	IPR019787	Zinc finger, PHD-finger	GO:0005515
evm.model.scaffold145.2	5405285b280b15596b80e1fe2a55b31e	1499	Pfam	PF08429	PLU-1-like protein	731	1058	5.8e-88	T	24-05-2018	IPR013637	Lysine-specific demethylase-like domain	GO:0016706|GO:0055114	Reactome: R-HSA-3214842
evm.model.scaffold145.2	5405285b280b15596b80e1fe2a55b31e	1499	Gene3D	G3DSA:3.30.40.10		268	340	2.1e-17	T	24-05-2018	IPR013083	Zinc finger, RING/FYVE/PHD-type
evm.model.scaffold145.2	5405285b280b15596b80e1fe2a55b31e	1499	PANTHER	PTHR10694		1	168	0	T	24-05-2018
evm.model.scaffold145.2	5405285b280b15596b80e1fe2a55b31e	1499	ProSiteProfiles	PS51011	ARID domain profile.	24	128	17.502	T	24-05-2018	IPR001606	ARID DNA-binding domain	GO:0003677
evm.model.scaffold145.2	5405285b280b15596b80e1fe2a55b31e	1499	MobiDBLite	mobidb-lite	consensus disorder prediction	1400	1483	-	T	24-05-2018
evm.model.scaffold145.2	5405285b280b15596b80e1fe2a55b31e	1499	ProSiteProfiles	PS50016	Zinc finger PHD-type profile.	283	333	10.487	T	24-05-2018	IPR019787	Zinc finger, PHD-finger	GO:0005515
evm.model.scaffold145.2	5405285b280b15596b80e1fe2a55b31e	1499	SUPERFAMILY	SSF57903		271	338	3.77e-17	T	24-05-2018	IPR011011	Zinc finger, FYVE/PHD-type
evm.model.scaffold145.2	5405285b280b15596b80e1fe2a55b31e	1499	MobiDBLite	mobidb-lite	consensus disorder prediction	1274	1327	-	T	24-05-2018
evm.model.scaffold145.2	5405285b280b15596b80e1fe2a55b31e	1499	Pfam	PF02375	jmjN domain	15	48	9.7e-16	T	24-05-2018	IPR003349	JmjN domain		Reactome: R-HSA-3214842
evm.model.scaffold145.2	5405285b280b15596b80e1fe2a55b31e	1499	Pfam	PF01388	ARID/BRIGHT DNA binding domain	77	124	9.4e-08	T	24-05-2018	IPR001606	ARID DNA-binding domain	GO:0003677
evm.model.scaffold145.2	5405285b280b15596b80e1fe2a55b31e	1499	SMART	SM00558		427	593	6.8e-64	T	24-05-2018	IPR003347	JmjC domain
evm.model.scaffold145.2	5405285b280b15596b80e1fe2a55b31e	1499	SMART	SM00501		25	129	1.1e-06	T	24-05-2018	IPR001606	ARID DNA-binding domain	GO:0003677
evm.model.scaffold145.2	5405285b280b15596b80e1fe2a55b31e	1499	SMART	SM01014		21	124	1.1e-11	T	24-05-2018
evm.model.scaffold145.2	5405285b280b15596b80e1fe2a55b31e	1499	PANTHER	PTHR10694:SF43		1	168	0	T	24-05-2018
evm.model.scaffold145.2	5405285b280b15596b80e1fe2a55b31e	1499	ProSitePatterns	PS01359	Zinc finger PHD-type signature.	1147	1206	-	T	24-05-2018	IPR019786	Zinc finger, PHD-type, conserved site
evm.model.scaffold145.2	5405285b280b15596b80e1fe2a55b31e	1499	Pfam	PF02928	C5HC2 zinc finger	666	718	9.1e-16	T	24-05-2018	IPR004198	Zinc finger, C5HC2-type		Reactome: R-HSA-3214842
evm.model.scaffold145.2	5405285b280b15596b80e1fe2a55b31e	1499	Pfam	PF02373	JmjC domain, hydroxylase	460	576	2.8e-43	T	24-05-2018	IPR003347	JmjC domain
evm.model.scaffold145.2	5405285b280b15596b80e1fe2a55b31e	1499	ProSitePatterns	PS01359	Zinc finger PHD-type signature.	286	330	-	T	24-05-2018	IPR019786	Zinc finger, PHD-type, conserved site
evm.model.scaffold145.2	5405285b280b15596b80e1fe2a55b31e	1499	Coils	Coil		925	945	-	T	24-05-2018
evm.model.scaffold145.2	5405285b280b15596b80e1fe2a55b31e	1499	PANTHER	PTHR10694		338	1177	0	T	24-05-2018
evm.model.scaffold145.2	5405285b280b15596b80e1fe2a55b31e	1499	PANTHER	PTHR10694		1194	1457	0	T	24-05-2018
evm.model.scaffold145.2	5405285b280b15596b80e1fe2a55b31e	1499	Gene3D	G3DSA:3.30.40.10		1143	1220	1.2e-13	T	24-05-2018	IPR013083	Zinc finger, RING/FYVE/PHD-type
evm.model.scaffold145.2	5405285b280b15596b80e1fe2a55b31e	1499	SMART	SM00249		1146	1207	6.2e-08	T	24-05-2018	IPR001965	Zinc finger, PHD-type	GO:0005515|GO:0008270
evm.model.scaffold145.2	5405285b280b15596b80e1fe2a55b31e	1499	SMART	SM00249		285	331	7.4e-13	T	24-05-2018	IPR001965	Zinc finger, PHD-type	GO:0005515|GO:0008270
evm.model.scaffold145.2	5405285b280b15596b80e1fe2a55b31e	1499	SMART	SM00545		13	54	4e-23	T	24-05-2018	IPR003349	JmjN domain		Reactome: R-HSA-3214842
evm.model.scaffold145.2	5405285b280b15596b80e1fe2a55b31e	1499	MobiDBLite	mobidb-lite	consensus disorder prediction	142	186	-	T	24-05-2018
evm.model.scaffold145.2	5405285b280b15596b80e1fe2a55b31e	1499	PANTHER	PTHR10694:SF43		338	1177	0	T	24-05-2018
evm.model.scaffold145.2	5405285b280b15596b80e1fe2a55b31e	1499	PANTHER	PTHR10694:SF43		1194	1457	0	T	24-05-2018
evm.model.scaffold145.2	5405285b280b15596b80e1fe2a55b31e	1499	SUPERFAMILY	SSF57903		1139	1213	9.75e-12	T	24-05-2018	IPR011011	Zinc finger, FYVE/PHD-type
evm.model.scaffold145.2	5405285b280b15596b80e1fe2a55b31e	1499	ProSiteProfiles	PS51184	JmjC domain profile.	427	593	38.406	T	24-05-2018	IPR003347	JmjC domain
evm.model.scaffold145.2	5405285b280b15596b80e1fe2a55b31e	1499	CDD	cd15604	PHD1_KDM5C_5D	285	330	1.41e-29	T	24-05-2018
evm.model.scaffold145.2	5405285b280b15596b80e1fe2a55b31e	1499	SUPERFAMILY	SSF46774		60	140	3.4e-15	T	24-05-2018	IPR001606	ARID DNA-binding domain	GO:0003677
evm.model.scaffold145.2	5405285b280b15596b80e1fe2a55b31e	1499	MobiDBLite	mobidb-lite	consensus disorder prediction	216	262	-	T	24-05-2018
evm.model.scaffold145.2	5405285b280b15596b80e1fe2a55b31e	1499	SUPERFAMILY	SSF51197		344	395	4.67e-37	T	24-05-2018
evm.model.scaffold145.2	5405285b280b15596b80e1fe2a55b31e	1499	SUPERFAMILY	SSF51197		424	624	4.67e-37	T	24-05-2018
evm.model.scaffold1438.9	098fdc3828adab5d6e0b715a5e04ceda	122	PANTHER	PTHR12984:SF3		2	63	2.9e-20	T	24-05-2018
evm.model.scaffold1438.9	098fdc3828adab5d6e0b715a5e04ceda	122	PANTHER	PTHR12984		2	63	2.9e-20	T	24-05-2018
evm.model.scaffold1438.9	098fdc3828adab5d6e0b715a5e04ceda	122	MobiDBLite	mobidb-lite	consensus disorder prediction	102	122	-	T	24-05-2018
evm.model.scaffold1438.3	edffcbd13c0d2333dae508ffa6bd9ca3	2890	CDD	cd00176	SPEC	12	215	9.48e-09	T	24-05-2018
evm.model.scaffold1438.3	edffcbd13c0d2333dae508ffa6bd9ca3	2890	CDD	cd00176	SPEC	1970	2165	1.85e-18	T	24-05-2018
evm.model.scaffold1438.3	edffcbd13c0d2333dae508ffa6bd9ca3	2890	SUPERFAMILY	SSF46966		2239	2390	6.15e-20	T	24-05-2018
evm.model.scaffold1438.3	edffcbd13c0d2333dae508ffa6bd9ca3	2890	PANTHER	PTHR11915		1971	2626	0	T	24-05-2018
evm.model.scaffold1438.3	edffcbd13c0d2333dae508ffa6bd9ca3	2890	MobiDBLite	mobidb-lite	consensus disorder prediction	1494	1518	-	T	24-05-2018
evm.model.scaffold1438.3	edffcbd13c0d2333dae508ffa6bd9ca3	2890	Coils	Coil		1234	1261	-	T	24-05-2018
evm.model.scaffold1438.3	edffcbd13c0d2333dae508ffa6bd9ca3	2890	Coils	Coil		948	968	-	T	24-05-2018
evm.model.scaffold1438.3	edffcbd13c0d2333dae508ffa6bd9ca3	2890	SUPERFAMILY	SSF46966		272	390	1.8e-12	T	24-05-2018
evm.model.scaffold1438.3	edffcbd13c0d2333dae508ffa6bd9ca3	2890	CDD	cd00176	SPEC	846	1058	6.66e-22	T	24-05-2018
evm.model.scaffold1438.3	edffcbd13c0d2333dae508ffa6bd9ca3	2890	Coils	Coil		2492	2512	-	T	24-05-2018
evm.model.scaffold1438.3	edffcbd13c0d2333dae508ffa6bd9ca3	2890	Gene3D	G3DSA:1.20.58.60		1550	1648	1.2e-10	T	24-05-2018
evm.model.scaffold1438.3	edffcbd13c0d2333dae508ffa6bd9ca3	2890	Gene3D	G3DSA:1.20.58.60		2391	2449	0.0002	T	24-05-2018
evm.model.scaffold1438.3	edffcbd13c0d2333dae508ffa6bd9ca3	2890	Gene3D	G3DSA:1.20.58.60		429	534	1.7e-17	T	24-05-2018
evm.model.scaffold1438.3	edffcbd13c0d2333dae508ffa6bd9ca3	2890	Coils	Coil		993	1013	-	T	24-05-2018
evm.model.scaffold1438.3	edffcbd13c0d2333dae508ffa6bd9ca3	2890	SUPERFAMILY	SSF46966		604	731	3.27e-21	T	24-05-2018
evm.model.scaffold1438.3	edffcbd13c0d2333dae508ffa6bd9ca3	2890	SUPERFAMILY	SSF46966		1799	1943	1.06e-21	T	24-05-2018
evm.model.scaffold1438.3	edffcbd13c0d2333dae508ffa6bd9ca3	2890	PANTHER	PTHR11915		1531	1649	0	T	24-05-2018
evm.model.scaffold1438.3	edffcbd13c0d2333dae508ffa6bd9ca3	2890	Gene3D	G3DSA:1.20.58.60		2180	2287	1.6e-13	T	24-05-2018
evm.model.scaffold1438.3	edffcbd13c0d2333dae508ffa6bd9ca3	2890	Coils	Coil		89	109	-	T	24-05-2018
evm.model.scaffold1438.3	edffcbd13c0d2333dae508ffa6bd9ca3	2890	Gene3D	G3DSA:1.20.58.60		2558	2628	1.6e-11	T	24-05-2018
evm.model.scaffold1438.3	edffcbd13c0d2333dae508ffa6bd9ca3	2890	SUPERFAMILY	SSF46966		1709	1838	5.01e-17	T	24-05-2018
evm.model.scaffold1438.3	edffcbd13c0d2333dae508ffa6bd9ca3	2890	CDD	cd00176	SPEC	156	322	4.83e-10	T	24-05-2018
evm.model.scaffold1438.3	edffcbd13c0d2333dae508ffa6bd9ca3	2890	CDD	cd00176	SPEC	325	529	2.04e-21	T	24-05-2018
evm.model.scaffold1438.3	edffcbd13c0d2333dae508ffa6bd9ca3	2890	CDD	cd00176	SPEC	637	842	1.49e-23	T	24-05-2018
evm.model.scaffold1438.3	edffcbd13c0d2333dae508ffa6bd9ca3	2890	Gene3D	G3DSA:1.20.58.60		1237	1311	2.7e-06	T	24-05-2018
evm.model.scaffold1438.3	edffcbd13c0d2333dae508ffa6bd9ca3	2890	Gene3D	G3DSA:1.20.58.60		216	327	2.9e-10	T	24-05-2018
evm.model.scaffold1438.3	edffcbd13c0d2333dae508ffa6bd9ca3	2890	Gene3D	G3DSA:1.20.58.60		1765	1844	7.8e-10	T	24-05-2018
evm.model.scaffold1438.3	edffcbd13c0d2333dae508ffa6bd9ca3	2890	Gene3D	G3DSA:1.20.58.60		1175	1223	4.5e-07	T	24-05-2018
evm.model.scaffold1438.3	edffcbd13c0d2333dae508ffa6bd9ca3	2890	Gene3D	G3DSA:1.20.58.60		539	640	1.9e-07	T	24-05-2018
evm.model.scaffold1438.3	edffcbd13c0d2333dae508ffa6bd9ca3	2890	Gene3D	G3DSA:1.20.58.60		1060	1124	4.5e-07	T	24-05-2018
evm.model.scaffold1438.3	edffcbd13c0d2333dae508ffa6bd9ca3	2890	SUPERFAMILY	SSF46966		2555	2621	4.46e-09	T	24-05-2018
evm.model.scaffold1438.3	edffcbd13c0d2333dae508ffa6bd9ca3	2890	Gene3D	G3DSA:1.20.58.60		2453	2551	2.7e-16	T	24-05-2018
evm.model.scaffold1438.3	edffcbd13c0d2333dae508ffa6bd9ca3	2890	Gene3D	G3DSA:1.20.58.60		954	1055	1.3e-11	T	24-05-2018
evm.model.scaffold1438.3	edffcbd13c0d2333dae508ffa6bd9ca3	2890	Gene3D	G3DSA:1.20.58.60		1845	1943	1.1e-13	T	24-05-2018
evm.model.scaffold1438.3	edffcbd13c0d2333dae508ffa6bd9ca3	2890	Gene3D	G3DSA:1.20.58.60		328	426	2.6e-14	T	24-05-2018
evm.model.scaffold1438.3	edffcbd13c0d2333dae508ffa6bd9ca3	2890	Gene3D	G3DSA:1.20.58.60		2288	2390	8e-15	T	24-05-2018
evm.model.scaffold1438.3	edffcbd13c0d2333dae508ffa6bd9ca3	2890	Gene3D	G3DSA:1.20.58.60		743	842	1.2e-16	T	24-05-2018
evm.model.scaffold1438.3	edffcbd13c0d2333dae508ffa6bd9ca3	2890	Gene3D	G3DSA:1.20.58.60		1415	1502	1.8e-09	T	24-05-2018
evm.model.scaffold1438.3	edffcbd13c0d2333dae508ffa6bd9ca3	2890	Gene3D	G3DSA:1.20.58.60		2079	2179	9.5e-22	T	24-05-2018
evm.model.scaffold1438.3	edffcbd13c0d2333dae508ffa6bd9ca3	2890	CDD	cd00176	SPEC	1552	1760	1.35e-17	T	24-05-2018
evm.model.scaffold1438.3	edffcbd13c0d2333dae508ffa6bd9ca3	2890	CDD	cd00176	SPEC	431	635	2.4e-14	T	24-05-2018
evm.model.scaffold1438.3	edffcbd13c0d2333dae508ffa6bd9ca3	2890	SUPERFAMILY	SSF46966		1221	1303	4.8e-06	T	24-05-2018
evm.model.scaffold1438.3	edffcbd13c0d2333dae508ffa6bd9ca3	2890	SUPERFAMILY	SSF46966		955	1062	4.97e-15	T	24-05-2018
evm.model.scaffold1438.3	edffcbd13c0d2333dae508ffa6bd9ca3	2890	Coils	Coil		1819	1839	-	T	24-05-2018
evm.model.scaffold1438.3	edffcbd13c0d2333dae508ffa6bd9ca3	2890	Coils	Coil		1103	1123	-	T	24-05-2018
evm.model.scaffold1438.3	edffcbd13c0d2333dae508ffa6bd9ca3	2890	MobiDBLite	mobidb-lite	consensus disorder prediction	265	291	-	T	24-05-2018
evm.model.scaffold1438.3	edffcbd13c0d2333dae508ffa6bd9ca3	2890	Coils	Coil		1577	1611	-	T	24-05-2018
evm.model.scaffold1438.3	edffcbd13c0d2333dae508ffa6bd9ca3	2890	CDD	cd00176	SPEC	2078	2289	1.1e-19	T	24-05-2018
evm.model.scaffold1438.3	edffcbd13c0d2333dae508ffa6bd9ca3	2890	CDD	cd00176	SPEC	1311	1502	7.83e-20	T	24-05-2018
evm.model.scaffold1438.3	edffcbd13c0d2333dae508ffa6bd9ca3	2890	SMART	SM00150		848	949	5e-15	T	24-05-2018	IPR018159	Spectrin/alpha-actinin
evm.model.scaffold1438.3	edffcbd13c0d2333dae508ffa6bd9ca3	2890	SMART	SM00150		1061	1213	2.4	T	24-05-2018	IPR018159	Spectrin/alpha-actinin
evm.model.scaffold1438.3	edffcbd13c0d2333dae508ffa6bd9ca3	2890	SMART	SM00150		639	738	4.1e-17	T	24-05-2018	IPR018159	Spectrin/alpha-actinin
evm.model.scaffold1438.3	edffcbd13c0d2333dae508ffa6bd9ca3	2890	SMART	SM00150		13	111	1.4e-10	T	24-05-2018	IPR018159	Spectrin/alpha-actinin
evm.model.scaffold1438.3	edffcbd13c0d2333dae508ffa6bd9ca3	2890	SMART	SM00150		117	213	6.4	T	24-05-2018	IPR018159	Spectrin/alpha-actinin
evm.model.scaffold1438.3	edffcbd13c0d2333dae508ffa6bd9ca3	2890	SMART	SM00150		1219	1303	0.18	T	24-05-2018	IPR018159	Spectrin/alpha-actinin
evm.model.scaffold1438.3	edffcbd13c0d2333dae508ffa6bd9ca3	2890	SMART	SM00150		433	532	9.4e-18	T	24-05-2018	IPR018159	Spectrin/alpha-actinin
evm.model.scaffold1438.3	edffcbd13c0d2333dae508ffa6bd9ca3	2890	SMART	SM00150		955	1055	4.6e-12	T	24-05-2018	IPR018159	Spectrin/alpha-actinin
evm.model.scaffold1438.3	edffcbd13c0d2333dae508ffa6bd9ca3	2890	SMART	SM00150		2453	2553	3e-17	T	24-05-2018	IPR018159	Spectrin/alpha-actinin
evm.model.scaffold1438.3	edffcbd13c0d2333dae508ffa6bd9ca3	2890	SMART	SM00150		2559	2641	3	T	24-05-2018	IPR018159	Spectrin/alpha-actinin
evm.model.scaffold1438.3	edffcbd13c0d2333dae508ffa6bd9ca3	2890	SMART	SM00150		2292	2393	4.5e-10	T	24-05-2018	IPR018159	Spectrin/alpha-actinin
evm.model.scaffold1438.3	edffcbd13c0d2333dae508ffa6bd9ca3	2890	SMART	SM00150		1972	2074	1.7e-07	T	24-05-2018	IPR018159	Spectrin/alpha-actinin
evm.model.scaffold1438.3	edffcbd13c0d2333dae508ffa6bd9ca3	2890	SMART	SM00150		1657	1757	1.3e-15	T	24-05-2018	IPR018159	Spectrin/alpha-actinin
evm.model.scaffold1438.3	edffcbd13c0d2333dae508ffa6bd9ca3	2890	SMART	SM00150		2080	2180	4.7e-25	T	24-05-2018	IPR018159	Spectrin/alpha-actinin
evm.model.scaffold1438.3	edffcbd13c0d2333dae508ffa6bd9ca3	2890	SMART	SM00150		1758	1837	0.77	T	24-05-2018	IPR018159	Spectrin/alpha-actinin
evm.model.scaffold1438.3	edffcbd13c0d2333dae508ffa6bd9ca3	2890	SMART	SM00150		538	633	0.00098	T	24-05-2018	IPR018159	Spectrin/alpha-actinin
evm.model.scaffold1438.3	edffcbd13c0d2333dae508ffa6bd9ca3	2890	SMART	SM00150		327	427	3.5e-13	T	24-05-2018	IPR018159	Spectrin/alpha-actinin
evm.model.scaffold1438.3	edffcbd13c0d2333dae508ffa6bd9ca3	2890	SMART	SM00150		1309	1409	2.7e-21	T	24-05-2018	IPR018159	Spectrin/alpha-actinin
evm.model.scaffold1438.3	edffcbd13c0d2333dae508ffa6bd9ca3	2890	SMART	SM00150		1552	1651	3.4e-05	T	24-05-2018	IPR018159	Spectrin/alpha-actinin
evm.model.scaffold1438.3	edffcbd13c0d2333dae508ffa6bd9ca3	2890	SMART	SM00150		215	321	2.8e-08	T	24-05-2018	IPR018159	Spectrin/alpha-actinin
evm.model.scaffold1438.3	edffcbd13c0d2333dae508ffa6bd9ca3	2890	SMART	SM00150		744	842	3.1e-18	T	24-05-2018	IPR018159	Spectrin/alpha-actinin
evm.model.scaffold1438.3	edffcbd13c0d2333dae508ffa6bd9ca3	2890	SMART	SM00150		1843	1942	1.8e-14	T	24-05-2018	IPR018159	Spectrin/alpha-actinin
evm.model.scaffold1438.3	edffcbd13c0d2333dae508ffa6bd9ca3	2890	SMART	SM00150		1415	1546	0.0001	T	24-05-2018	IPR018159	Spectrin/alpha-actinin
evm.model.scaffold1438.3	edffcbd13c0d2333dae508ffa6bd9ca3	2890	SMART	SM00150		2186	2286	6.1e-10	T	24-05-2018	IPR018159	Spectrin/alpha-actinin
evm.model.scaffold1438.3	edffcbd13c0d2333dae508ffa6bd9ca3	2890	SUPERFAMILY	SSF46966		1415	1502	2.3e-09	T	24-05-2018
evm.model.scaffold1438.3	edffcbd13c0d2333dae508ffa6bd9ca3	2890	MobiDBLite	mobidb-lite	consensus disorder prediction	2852	2890	-	T	24-05-2018
evm.model.scaffold1438.3	edffcbd13c0d2333dae508ffa6bd9ca3	2890	SUPERFAMILY	SSF46966		1	110	5.37e-14	T	24-05-2018
evm.model.scaffold1438.3	edffcbd13c0d2333dae508ffa6bd9ca3	2890	SUPERFAMILY	SSF46966		66	210	1.31e-10	T	24-05-2018
evm.model.scaffold1438.3	edffcbd13c0d2333dae508ffa6bd9ca3	2890	Coils	Coil		2591	2625	-	T	24-05-2018
evm.model.scaffold1438.3	edffcbd13c0d2333dae508ffa6bd9ca3	2890	SUPERFAMILY	SSF46966		539	635	4.75e-09	T	24-05-2018
evm.model.scaffold1438.3	edffcbd13c0d2333dae508ffa6bd9ca3	2890	SUPERFAMILY	SSF46966		1526	1648	7.92e-15	T	24-05-2018
evm.model.scaffold1438.3	edffcbd13c0d2333dae508ffa6bd9ca3	2890	CDD	cd00176	SPEC	1735	1945	1.24e-16	T	24-05-2018
evm.model.scaffold1438.3	edffcbd13c0d2333dae508ffa6bd9ca3	2890	CDD	cd00176	SPEC	2453	2620	4.39e-20	T	24-05-2018
evm.model.scaffold1438.3	edffcbd13c0d2333dae508ffa6bd9ca3	2890	Coils	Coil		2112	2132	-	T	24-05-2018
evm.model.scaffold1438.3	edffcbd13c0d2333dae508ffa6bd9ca3	2890	SUPERFAMILY	SSF46966		381	533	1.3e-28	T	24-05-2018
evm.model.scaffold1438.3	edffcbd13c0d2333dae508ffa6bd9ca3	2890	PANTHER	PTHR11915:SF265		1971	2626	0	T	24-05-2018
evm.model.scaffold1438.3	edffcbd13c0d2333dae508ffa6bd9ca3	2890	Coils	Coil		159	179	-	T	24-05-2018
evm.model.scaffold1438.3	edffcbd13c0d2333dae508ffa6bd9ca3	2890	Gene3D	G3DSA:1.20.58.60		641	742	1e-16	T	24-05-2018
evm.model.scaffold1438.3	edffcbd13c0d2333dae508ffa6bd9ca3	2890	Gene3D	G3DSA:1.20.58.60		11	110	2.5e-10	T	24-05-2018
evm.model.scaffold1438.3	edffcbd13c0d2333dae508ffa6bd9ca3	2890	Gene3D	G3DSA:1.20.58.60		1312	1411	1.8e-18	T	24-05-2018
evm.model.scaffold1438.3	edffcbd13c0d2333dae508ffa6bd9ca3	2890	Gene3D	G3DSA:1.20.58.60		1653	1763	5.9e-15	T	24-05-2018
evm.model.scaffold1438.3	edffcbd13c0d2333dae508ffa6bd9ca3	2890	Gene3D	G3DSA:1.20.58.60		1972	2074	5.6e-10	T	24-05-2018
evm.model.scaffold1438.3	edffcbd13c0d2333dae508ffa6bd9ca3	2890	Coils	Coil		1037	1057	-	T	24-05-2018
evm.model.scaffold1438.3	edffcbd13c0d2333dae508ffa6bd9ca3	2890	Coils	Coil		2275	2295	-	T	24-05-2018
evm.model.scaffold1438.3	edffcbd13c0d2333dae508ffa6bd9ca3	2890	Coils	Coil		1913	1933	-	T	24-05-2018
evm.model.scaffold1438.3	edffcbd13c0d2333dae508ffa6bd9ca3	2890	PANTHER	PTHR11915		1731	1946	0	T	24-05-2018
evm.model.scaffold1438.3	edffcbd13c0d2333dae508ffa6bd9ca3	2890	PANTHER	PTHR11915:SF265		1184	1502	0	T	24-05-2018
evm.model.scaffold1438.3	edffcbd13c0d2333dae508ffa6bd9ca3	2890	Pfam	PF00435	Spectrin repeat	638	739	2.5e-12	T	24-05-2018	IPR002017	Spectrin repeat	GO:0005515
evm.model.scaffold1438.3	edffcbd13c0d2333dae508ffa6bd9ca3	2890	Pfam	PF00435	Spectrin repeat	1413	1502	3.7e-06	T	24-05-2018	IPR002017	Spectrin repeat	GO:0005515
evm.model.scaffold1438.3	edffcbd13c0d2333dae508ffa6bd9ca3	2890	Pfam	PF00435	Spectrin repeat	2454	2552	1.4e-11	T	24-05-2018	IPR002017	Spectrin repeat	GO:0005515
evm.model.scaffold1438.3	edffcbd13c0d2333dae508ffa6bd9ca3	2890	Pfam	PF00435	Spectrin repeat	956	1055	4.2e-10	T	24-05-2018	IPR002017	Spectrin repeat	GO:0005515
evm.model.scaffold1438.3	edffcbd13c0d2333dae508ffa6bd9ca3	2890	Pfam	PF00435	Spectrin repeat	1551	1648	2.9e-09	T	24-05-2018	IPR002017	Spectrin repeat	GO:0005515
evm.model.scaffold1438.3	edffcbd13c0d2333dae508ffa6bd9ca3	2890	Pfam	PF00435	Spectrin repeat	2558	2620	1.3e-06	T	24-05-2018	IPR002017	Spectrin repeat	GO:0005515
evm.model.scaffold1438.3	edffcbd13c0d2333dae508ffa6bd9ca3	2890	Pfam	PF00435	Spectrin repeat	2184	2287	1.5e-09	T	24-05-2018	IPR002017	Spectrin repeat	GO:0005515
evm.model.scaffold1438.3	edffcbd13c0d2333dae508ffa6bd9ca3	2890	Pfam	PF00435	Spectrin repeat	12	110	7.3e-09	T	24-05-2018	IPR002017	Spectrin repeat	GO:0005515
evm.model.scaffold1438.3	edffcbd13c0d2333dae508ffa6bd9ca3	2890	Pfam	PF00435	Spectrin repeat	1766	1838	2.6e-06	T	24-05-2018	IPR002017	Spectrin repeat	GO:0005515
evm.model.scaffold1438.3	edffcbd13c0d2333dae508ffa6bd9ca3	2890	Pfam	PF00435	Spectrin repeat	846	949	1.3e-12	T	24-05-2018	IPR002017	Spectrin repeat	GO:0005515
evm.model.scaffold1438.3	edffcbd13c0d2333dae508ffa6bd9ca3	2890	Pfam	PF00435	Spectrin repeat	743	842	8.9e-14	T	24-05-2018	IPR002017	Spectrin repeat	GO:0005515
evm.model.scaffold1438.3	edffcbd13c0d2333dae508ffa6bd9ca3	2890	Pfam	PF00435	Spectrin repeat	1841	1943	8.7e-11	T	24-05-2018	IPR002017	Spectrin repeat	GO:0005515
evm.model.scaffold1438.3	edffcbd13c0d2333dae508ffa6bd9ca3	2890	Pfam	PF00435	Spectrin repeat	1310	1410	1.4e-15	T	24-05-2018	IPR002017	Spectrin repeat	GO:0005515
evm.model.scaffold1438.3	edffcbd13c0d2333dae508ffa6bd9ca3	2890	Pfam	PF00435	Spectrin repeat	325	427	3e-12	T	24-05-2018	IPR002017	Spectrin repeat	GO:0005515
evm.model.scaffold1438.3	edffcbd13c0d2333dae508ffa6bd9ca3	2890	Pfam	PF00435	Spectrin repeat	214	322	1.6e-08	T	24-05-2018	IPR002017	Spectrin repeat	GO:0005515
evm.model.scaffold1438.3	edffcbd13c0d2333dae508ffa6bd9ca3	2890	Pfam	PF00435	Spectrin repeat	2290	2391	8.2e-16	T	24-05-2018	IPR002017	Spectrin repeat	GO:0005515
evm.model.scaffold1438.3	edffcbd13c0d2333dae508ffa6bd9ca3	2890	Pfam	PF00435	Spectrin repeat	1973	2074	4e-08	T	24-05-2018	IPR002017	Spectrin repeat	GO:0005515
evm.model.scaffold1438.3	edffcbd13c0d2333dae508ffa6bd9ca3	2890	Pfam	PF00435	Spectrin repeat	2078	2181	1e-18	T	24-05-2018	IPR002017	Spectrin repeat	GO:0005515
evm.model.scaffold1438.3	edffcbd13c0d2333dae508ffa6bd9ca3	2890	Pfam	PF00435	Spectrin repeat	1655	1758	7.1e-11	T	24-05-2018	IPR002017	Spectrin repeat	GO:0005515
evm.model.scaffold1438.3	edffcbd13c0d2333dae508ffa6bd9ca3	2890	Pfam	PF00435	Spectrin repeat	431	533	2.6e-17	T	24-05-2018	IPR002017	Spectrin repeat	GO:0005515
evm.model.scaffold1438.3	edffcbd13c0d2333dae508ffa6bd9ca3	2890	Gene3D	G3DSA:1.20.58.60		845	948	4.6e-17	T	24-05-2018
evm.model.scaffold1438.3	edffcbd13c0d2333dae508ffa6bd9ca3	2890	PANTHER	PTHR11915		1184	1502	0	T	24-05-2018
evm.model.scaffold1438.3	edffcbd13c0d2333dae508ffa6bd9ca3	2890	PANTHER	PTHR11915		1	1131	0	T	24-05-2018
evm.model.scaffold1438.3	edffcbd13c0d2333dae508ffa6bd9ca3	2890	Coils	Coil		2386	2406	-	T	24-05-2018
evm.model.scaffold1438.3	edffcbd13c0d2333dae508ffa6bd9ca3	2890	PANTHER	PTHR11915:SF265		1531	1649	0	T	24-05-2018
evm.model.scaffold1438.3	edffcbd13c0d2333dae508ffa6bd9ca3	2890	PANTHER	PTHR11915:SF265		1	1131	0	T	24-05-2018
evm.model.scaffold1438.3	edffcbd13c0d2333dae508ffa6bd9ca3	2890	SUPERFAMILY	SSF46966		810	948	1.31e-20	T	24-05-2018
evm.model.scaffold1438.3	edffcbd13c0d2333dae508ffa6bd9ca3	2890	Coils	Coil		1686	1706	-	T	24-05-2018
evm.model.scaffold1438.3	edffcbd13c0d2333dae508ffa6bd9ca3	2890	SUPERFAMILY	SSF46966		2032	2179	3.02e-27	T	24-05-2018
evm.model.scaffold1438.3	edffcbd13c0d2333dae508ffa6bd9ca3	2890	PANTHER	PTHR11915:SF265		1731	1946	0	T	24-05-2018
evm.model.scaffold1438.3	edffcbd13c0d2333dae508ffa6bd9ca3	2890	Coils	Coil		517	564	-	T	24-05-2018
evm.model.scaffold1438.3	edffcbd13c0d2333dae508ffa6bd9ca3	2890	SUPERFAMILY	SSF46966		2135	2282	8.51e-21	T	24-05-2018
evm.model.scaffold1438.3	edffcbd13c0d2333dae508ffa6bd9ca3	2890	SUPERFAMILY	SSF46966		1277	1410	8.53e-24	T	24-05-2018
evm.model.scaffold1438.3	edffcbd13c0d2333dae508ffa6bd9ca3	2890	Coils	Coil		2151	2185	-	T	24-05-2018
evm.model.scaffold1438.3	edffcbd13c0d2333dae508ffa6bd9ca3	2890	Coils	Coil		820	840	-	T	24-05-2018
evm.model.scaffold1438.3	edffcbd13c0d2333dae508ffa6bd9ca3	2890	SUPERFAMILY	SSF46966		690	824	2.75e-25	T	24-05-2018
evm.model.scaffold1438.3	edffcbd13c0d2333dae508ffa6bd9ca3	2890	SUPERFAMILY	SSF46966		1176	1222	7.2e-14	T	24-05-2018
evm.model.scaffold1438.3	edffcbd13c0d2333dae508ffa6bd9ca3	2890	SUPERFAMILY	SSF46966		1053	1130	7.2e-14	T	24-05-2018
evm.model.scaffold1438.3	edffcbd13c0d2333dae508ffa6bd9ca3	2890	CDD	cd00176	SPEC	2184	2396	4.8e-18	T	24-05-2018
evm.model.scaffold1438.3	edffcbd13c0d2333dae508ffa6bd9ca3	2890	SUPERFAMILY	SSF46966		2400	2554	9.17e-23	T	24-05-2018
evm.model.scaffold1442.1	2c2f1276088c70f6138baa5265acc9a8	605	MobiDBLite	mobidb-lite	consensus disorder prediction	1	24	-	T	24-05-2018
evm.model.scaffold1442.1	2c2f1276088c70f6138baa5265acc9a8	605	Pfam	PF00632	HECT-domain (ubiquitin-transferase)	405	605	3e-67	T	24-05-2018	IPR000569	HECT domain	GO:0004842	Reactome: R-HSA-983168
evm.model.scaffold1442.1	2c2f1276088c70f6138baa5265acc9a8	605	Pfam	PF10226	CCDC85 family	28	218	4e-95	T	24-05-2018	IPR019359	CCDC85 family
evm.model.scaffold1442.1	2c2f1276088c70f6138baa5265acc9a8	605	ProSiteProfiles	PS50237	HECT domain profile.	410	605	59.684	T	24-05-2018	IPR000569	HECT domain	GO:0004842	Reactome: R-HSA-983168
evm.model.scaffold1442.1	2c2f1276088c70f6138baa5265acc9a8	605	PANTHER	PTHR13546:SF16		1	404	0	T	24-05-2018
evm.model.scaffold1442.1	2c2f1276088c70f6138baa5265acc9a8	605	MobiDBLite	mobidb-lite	consensus disorder prediction	198	421	-	T	24-05-2018
evm.model.scaffold1442.1	2c2f1276088c70f6138baa5265acc9a8	605	PANTHER	PTHR13546		1	404	0	T	24-05-2018
evm.model.scaffold1442.1	2c2f1276088c70f6138baa5265acc9a8	605	SMART	SM00119		292	605	6.2e-64	T	24-05-2018	IPR000569	HECT domain	GO:0004842	Reactome: R-HSA-983168
evm.model.scaffold1442.1	2c2f1276088c70f6138baa5265acc9a8	605	Gene3D	G3DSA:3.30.2160.10		403	440	4.1e-09	T	24-05-2018
evm.model.scaffold1442.1	2c2f1276088c70f6138baa5265acc9a8	605	Coils	Coil		82	102	-	T	24-05-2018
evm.model.scaffold1442.1	2c2f1276088c70f6138baa5265acc9a8	605	SUPERFAMILY	SSF56204		405	599	1.14e-64	T	24-05-2018	IPR000569	HECT domain	GO:0004842	Reactome: R-HSA-983168
evm.model.scaffold1442.1	2c2f1276088c70f6138baa5265acc9a8	605	Coils	Coil		135	162	-	T	24-05-2018
evm.model.scaffold1468.12	f86cea5042bac2f092030f2f46896f89	379	PANTHER	PTHR10489		13	379	4.2e-248	T	24-05-2018
evm.model.scaffold1468.12	f86cea5042bac2f092030f2f46896f89	379	PRINTS	PR00641	C-C chemokine receptor type 7 signature	24	48	5.6e-85	T	24-05-2018	IPR001718	CC chemokine receptor 7	GO:0006935|GO:0006954|GO:0006955|GO:0007186|GO:0016021|GO:0016493	Reactome: R-HSA-380108|Reactome: R-HSA-418594
evm.model.scaffold1468.12	f86cea5042bac2f092030f2f46896f89	379	PRINTS	PR00641	C-C chemokine receptor type 7 signature	2	22	5.6e-85	T	24-05-2018	IPR001718	CC chemokine receptor 7	GO:0006935|GO:0006954|GO:0006955|GO:0007186|GO:0016021|GO:0016493	Reactome: R-HSA-380108|Reactome: R-HSA-418594
evm.model.scaffold1468.12	f86cea5042bac2f092030f2f46896f89	379	PRINTS	PR00641	C-C chemokine receptor type 7 signature	210	227	5.6e-85	T	24-05-2018	IPR001718	CC chemokine receptor 7	GO:0006935|GO:0006954|GO:0006955|GO:0007186|GO:0016021|GO:0016493	Reactome: R-HSA-380108|Reactome: R-HSA-418594
evm.model.scaffold1468.12	f86cea5042bac2f092030f2f46896f89	379	PRINTS	PR00641	C-C chemokine receptor type 7 signature	158	175	5.6e-85	T	24-05-2018	IPR001718	CC chemokine receptor 7	GO:0006935|GO:0006954|GO:0006955|GO:0007186|GO:0016021|GO:0016493	Reactome: R-HSA-380108|Reactome: R-HSA-418594
evm.model.scaffold1468.12	f86cea5042bac2f092030f2f46896f89	379	PRINTS	PR00641	C-C chemokine receptor type 7 signature	192	209	5.6e-85	T	24-05-2018	IPR001718	CC chemokine receptor 7	GO:0006935|GO:0006954|GO:0006955|GO:0007186|GO:0016021|GO:0016493	Reactome: R-HSA-380108|Reactome: R-HSA-418594
evm.model.scaffold1468.12	f86cea5042bac2f092030f2f46896f89	379	PRINTS	PR00641	C-C chemokine receptor type 7 signature	363	378	5.6e-85	T	24-05-2018	IPR001718	CC chemokine receptor 7	GO:0006935|GO:0006954|GO:0006955|GO:0007186|GO:0016021|GO:0016493	Reactome: R-HSA-380108|Reactome: R-HSA-418594
evm.model.scaffold1468.12	f86cea5042bac2f092030f2f46896f89	379	PRINTS	PR00641	C-C chemokine receptor type 7 signature	299	316	5.6e-85	T	24-05-2018	IPR001718	CC chemokine receptor 7	GO:0006935|GO:0006954|GO:0006955|GO:0007186|GO:0016021|GO:0016493	Reactome: R-HSA-380108|Reactome: R-HSA-418594
evm.model.scaffold1468.12	f86cea5042bac2f092030f2f46896f89	379	PRINTS	PR00641	C-C chemokine receptor type 7 signature	349	363	5.6e-85	T	24-05-2018	IPR001718	CC chemokine receptor 7	GO:0006935|GO:0006954|GO:0006955|GO:0007186|GO:0016021|GO:0016493	Reactome: R-HSA-380108|Reactome: R-HSA-418594
evm.model.scaffold1468.12	f86cea5042bac2f092030f2f46896f89	379	Gene3D	G3DSA:1.20.1070.10		50	362	6.9e-61	T	24-05-2018
evm.model.scaffold1468.12	f86cea5042bac2f092030f2f46896f89	379	PRINTS	PR00657	Chemokine receptor signature	305	319	9.2e-19	T	24-05-2018	IPR000355	Chemokine receptor family	GO:0004950|GO:0006935|GO:0007186|GO:0016021	Reactome: R-HSA-380108|Reactome: R-HSA-418594
evm.model.scaffold1468.12	f86cea5042bac2f092030f2f46896f89	379	PRINTS	PR00657	Chemokine receptor signature	329	343	9.2e-19	T	24-05-2018	IPR000355	Chemokine receptor family	GO:0004950|GO:0006935|GO:0007186|GO:0016021	Reactome: R-HSA-380108|Reactome: R-HSA-418594
evm.model.scaffold1468.12	f86cea5042bac2f092030f2f46896f89	379	PRINTS	PR00657	Chemokine receptor signature	83	96	9.2e-19	T	24-05-2018	IPR000355	Chemokine receptor family	GO:0004950|GO:0006935|GO:0007186|GO:0016021	Reactome: R-HSA-380108|Reactome: R-HSA-418594
evm.model.scaffold1468.12	f86cea5042bac2f092030f2f46896f89	379	PRINTS	PR00657	Chemokine receptor signature	133	146	9.2e-19	T	24-05-2018	IPR000355	Chemokine receptor family	GO:0004950|GO:0006935|GO:0007186|GO:0016021	Reactome: R-HSA-380108|Reactome: R-HSA-418594
evm.model.scaffold1468.12	f86cea5042bac2f092030f2f46896f89	379	PRINTS	PR00657	Chemokine receptor signature	48	66	9.2e-19	T	24-05-2018	IPR000355	Chemokine receptor family	GO:0004950|GO:0006935|GO:0007186|GO:0016021	Reactome: R-HSA-380108|Reactome: R-HSA-418594
evm.model.scaffold1468.12	f86cea5042bac2f092030f2f46896f89	379	PRINTS	PR00657	Chemokine receptor signature	107	117	9.2e-19	T	24-05-2018	IPR000355	Chemokine receptor family	GO:0004950|GO:0006935|GO:0007186|GO:0016021	Reactome: R-HSA-380108|Reactome: R-HSA-418594
evm.model.scaffold1468.12	f86cea5042bac2f092030f2f46896f89	379	ProSitePatterns	PS00237	G-protein coupled receptors family 1 signature.	142	158	-	T	24-05-2018	IPR000276	G protein-coupled receptor, rhodopsin-like	GO:0004930|GO:0007186|GO:0016021
evm.model.scaffold1468.12	f86cea5042bac2f092030f2f46896f89	379	PRINTS	PR00237	Rhodopsin-like GPCR superfamily signature	136	158	5.5e-46	T	24-05-2018	IPR000276	G protein-coupled receptor, rhodopsin-like	GO:0004930|GO:0007186|GO:0016021
evm.model.scaffold1468.12	f86cea5042bac2f092030f2f46896f89	379	PRINTS	PR00237	Rhodopsin-like GPCR superfamily signature	224	247	5.5e-46	T	24-05-2018	IPR000276	G protein-coupled receptor, rhodopsin-like	GO:0004930|GO:0007186|GO:0016021
evm.model.scaffold1468.12	f86cea5042bac2f092030f2f46896f89	379	PRINTS	PR00237	Rhodopsin-like GPCR superfamily signature	309	335	5.5e-46	T	24-05-2018	IPR000276	G protein-coupled receptor, rhodopsin-like	GO:0004930|GO:0007186|GO:0016021
evm.model.scaffold1468.12	f86cea5042bac2f092030f2f46896f89	379	PRINTS	PR00237	Rhodopsin-like GPCR superfamily signature	93	114	5.5e-46	T	24-05-2018	IPR000276	G protein-coupled receptor, rhodopsin-like	GO:0004930|GO:0007186|GO:0016021
evm.model.scaffold1468.12	f86cea5042bac2f092030f2f46896f89	379	PRINTS	PR00237	Rhodopsin-like GPCR superfamily signature	261	285	5.5e-46	T	24-05-2018	IPR000276	G protein-coupled receptor, rhodopsin-like	GO:0004930|GO:0007186|GO:0016021
evm.model.scaffold1468.12	f86cea5042bac2f092030f2f46896f89	379	PRINTS	PR00237	Rhodopsin-like GPCR superfamily signature	60	84	5.5e-46	T	24-05-2018	IPR000276	G protein-coupled receptor, rhodopsin-like	GO:0004930|GO:0007186|GO:0016021
evm.model.scaffold1468.12	f86cea5042bac2f092030f2f46896f89	379	PRINTS	PR00237	Rhodopsin-like GPCR superfamily signature	174	195	5.5e-46	T	24-05-2018	IPR000276	G protein-coupled receptor, rhodopsin-like	GO:0004930|GO:0007186|GO:0016021
evm.model.scaffold1468.12	f86cea5042bac2f092030f2f46896f89	379	Pfam	PF00001	7 transmembrane receptor (rhodopsin family)	75	327	4.2e-47	T	24-05-2018	IPR000276	G protein-coupled receptor, rhodopsin-like	GO:0004930|GO:0007186|GO:0016021
evm.model.scaffold1468.12	f86cea5042bac2f092030f2f46896f89	379	SUPERFAMILY	SSF81321		30	360	3.94e-63	T	24-05-2018
evm.model.scaffold1468.12	f86cea5042bac2f092030f2f46896f89	379	PANTHER	PTHR10489:SF635		13	379	4.2e-248	T	24-05-2018
evm.model.scaffold1468.12	f86cea5042bac2f092030f2f46896f89	379	ProSiteProfiles	PS50262	G-protein coupled receptors family 1 profile.	75	327	41.395	T	24-05-2018	IPR017452	GPCR, rhodopsin-like, 7TM	GO:0016021
evm.model.scaffold1444.1	30f79f579d705878191a16d5ae3a10a4	524	TIGRFAM	TIGR00763	lon: endopeptidase La	2	507	1.6e-218	T	24-05-2018	IPR004815	Lon protease, bacterial/eukaryotic-type	GO:0004176|GO:0005524|GO:0006508
evm.model.scaffold1444.1	30f79f579d705878191a16d5ae3a10a4	524	SUPERFAMILY	SSF54211		326	507	8.34e-50	T	24-05-2018	IPR020568	Ribosomal protein S5 domain 2-type fold
evm.model.scaffold1444.1	30f79f579d705878191a16d5ae3a10a4	524	CDD	cd00009	AAA	24	185	3.24e-12	T	24-05-2018
evm.model.scaffold1444.1	30f79f579d705878191a16d5ae3a10a4	524	PANTHER	PTHR10046		1	512	0	T	24-05-2018	IPR027065	Lon protease	GO:0004176|GO:0004252|GO:0005524|GO:0030163
evm.model.scaffold1444.1	30f79f579d705878191a16d5ae3a10a4	524	SMART	SM00382		39	184	6.4e-10	T	24-05-2018	IPR003593	AAA+ ATPase domain
evm.model.scaffold1444.1	30f79f579d705878191a16d5ae3a10a4	524	Gene3D	G3DSA:3.40.50.300		7	191	1.7e-34	T	24-05-2018	IPR027417	P-loop containing nucleoside triphosphate hydrolase
evm.model.scaffold1444.1	30f79f579d705878191a16d5ae3a10a4	524	Pfam	PF00004	ATPase family associated with various cellular activities (AAA)	43	180	9.3e-22	T	24-05-2018	IPR003959	ATPase, AAA-type, core	GO:0005524
evm.model.scaffold1444.1	30f79f579d705878191a16d5ae3a10a4	524	ProSitePatterns	PS01046	ATP-dependent serine proteases, lon family, serine active site.	412	420	-	T	24-05-2018	IPR008268	Peptidase S16, active site	GO:0004176|GO:0004252|GO:0006508
evm.model.scaffold1444.1	30f79f579d705878191a16d5ae3a10a4	524	Pfam	PF05362	Lon protease (S16) C-terminal proteolytic domain	301	507	1.4e-81	T	24-05-2018	IPR008269	Peptidase S16, Lon C-terminal	GO:0004176|GO:0004252|GO:0006508
evm.model.scaffold1444.1	30f79f579d705878191a16d5ae3a10a4	524	PANTHER	PTHR10046:SF24		1	512	0	T	24-05-2018
evm.model.scaffold1444.1	30f79f579d705878191a16d5ae3a10a4	524	Gene3D	G3DSA:1.10.8.60		192	254	1.8e-30	T	24-05-2018
evm.model.scaffold1444.1	30f79f579d705878191a16d5ae3a10a4	524	Gene3D	G3DSA:1.10.8.60		294	315	1.8e-30	T	24-05-2018
evm.model.scaffold1444.1	30f79f579d705878191a16d5ae3a10a4	524	Gene3D	G3DSA:3.30.230.10		321	507	1e-68	T	24-05-2018	IPR014721	Ribosomal protein S5 domain 2-type fold, subgroup
evm.model.scaffold1444.1	30f79f579d705878191a16d5ae3a10a4	524	SUPERFAMILY	SSF52540		6	247	1.49e-45	T	24-05-2018	IPR027417	P-loop containing nucleoside triphosphate hydrolase
evm.model.scaffold1444.1	30f79f579d705878191a16d5ae3a10a4	524	PRINTS	PR00830	Endopeptidase La (Lon) serine protease (S16) signature	439	458	4.7e-51	T	24-05-2018
evm.model.scaffold1444.1	30f79f579d705878191a16d5ae3a10a4	524	PRINTS	PR00830	Endopeptidase La (Lon) serine protease (S16) signature	326	342	4.7e-51	T	24-05-2018
evm.model.scaffold1444.1	30f79f579d705878191a16d5ae3a10a4	524	PRINTS	PR00830	Endopeptidase La (Lon) serine protease (S16) signature	409	428	4.7e-51	T	24-05-2018
evm.model.scaffold1444.1	30f79f579d705878191a16d5ae3a10a4	524	PRINTS	PR00830	Endopeptidase La (Lon) serine protease (S16) signature	47	66	4.7e-51	T	24-05-2018
evm.model.scaffold1444.1	30f79f579d705878191a16d5ae3a10a4	524	PRINTS	PR00830	Endopeptidase La (Lon) serine protease (S16) signature	462	480	4.7e-51	T	24-05-2018
evm.model.scaffold1448.1	3adece227e06588f4d75a6b2aec4d177	272	Coils	Coil		186	206	-	T	24-05-2018
evm.model.scaffold1448.1	3adece227e06588f4d75a6b2aec4d177	272	CDD	cd03401	SPFH_prohibitin	27	221	2.87e-90	T	24-05-2018	IPR000163	Prohibitin	GO:0016020
evm.model.scaffold1448.1	3adece227e06588f4d75a6b2aec4d177	272	PANTHER	PTHR23222		1	272	3.4e-208	T	24-05-2018	IPR000163	Prohibitin	GO:0016020
evm.model.scaffold1448.1	3adece227e06588f4d75a6b2aec4d177	272	Pfam	PF01145	SPFH domain / Band 7 family	29	205	6.6e-27	T	24-05-2018	IPR001107	Band 7 domain
evm.model.scaffold1448.1	3adece227e06588f4d75a6b2aec4d177	272	SMART	SM00244		26	187	1.6e-48	T	24-05-2018	IPR001107	Band 7 domain
evm.model.scaffold1448.1	3adece227e06588f4d75a6b2aec4d177	272	PRINTS	PR00679	Prohibitin signature	111	129	4.7e-71	T	24-05-2018	IPR000163	Prohibitin	GO:0016020
evm.model.scaffold1448.1	3adece227e06588f4d75a6b2aec4d177	272	PRINTS	PR00679	Prohibitin signature	205	221	4.7e-71	T	24-05-2018	IPR000163	Prohibitin	GO:0016020
evm.model.scaffold1448.1	3adece227e06588f4d75a6b2aec4d177	272	PRINTS	PR00679	Prohibitin signature	134	150	4.7e-71	T	24-05-2018	IPR000163	Prohibitin	GO:0016020
evm.model.scaffold1448.1	3adece227e06588f4d75a6b2aec4d177	272	PRINTS	PR00679	Prohibitin signature	88	107	4.7e-71	T	24-05-2018	IPR000163	Prohibitin	GO:0016020
evm.model.scaffold1448.1	3adece227e06588f4d75a6b2aec4d177	272	PRINTS	PR00679	Prohibitin signature	70	86	4.7e-71	T	24-05-2018	IPR000163	Prohibitin	GO:0016020
evm.model.scaffold1448.1	3adece227e06588f4d75a6b2aec4d177	272	PRINTS	PR00679	Prohibitin signature	157	176	4.7e-71	T	24-05-2018	IPR000163	Prohibitin	GO:0016020
evm.model.scaffold1448.1	3adece227e06588f4d75a6b2aec4d177	272	PRINTS	PR00679	Prohibitin signature	182	205	4.7e-71	T	24-05-2018	IPR000163	Prohibitin	GO:0016020
evm.model.scaffold1448.1	3adece227e06588f4d75a6b2aec4d177	272	SUPERFAMILY	SSF117892		58	194	6.67e-18	T	24-05-2018	IPR001107	Band 7 domain
evm.model.scaffold145.8	4b283b37df781d7e4ecb30f5ce4b373c	195	SUPERFAMILY	SSF48726		3	72	3.21e-06	T	24-05-2018	IPR007110	Immunoglobulin-like domain	GO:0005515
evm.model.scaffold145.8	4b283b37df781d7e4ecb30f5ce4b373c	195	SUPERFAMILY	SSF48726		40	147	1.24e-12	T	24-05-2018	IPR007110	Immunoglobulin-like domain	GO:0005515
evm.model.scaffold145.8	4b283b37df781d7e4ecb30f5ce4b373c	195	Gene3D	G3DSA:2.60.40.10		67	157	2.2e-07	T	24-05-2018	IPR013783	Immunoglobulin-like fold
evm.model.scaffold145.8	4b283b37df781d7e4ecb30f5ce4b373c	195	Pfam	PF00047	Immunoglobulin domain	21	58	0.00012	T	24-05-2018	IPR013151	Immunoglobulin
evm.model.scaffold145.8	4b283b37df781d7e4ecb30f5ce4b373c	195	Pfam	PF00047	Immunoglobulin domain	74	152	2.4e-08	T	24-05-2018	IPR013151	Immunoglobulin
evm.model.scaffold145.8	4b283b37df781d7e4ecb30f5ce4b373c	195	ProSiteProfiles	PS50835	Ig-like domain profile.	69	156	7.05	T	24-05-2018	IPR007110	Immunoglobulin-like domain	GO:0005515
evm.model.scaffold145.8	4b283b37df781d7e4ecb30f5ce4b373c	195	PANTHER	PTHR23277:SF72		1	192	2.1e-111	T	24-05-2018	IPR033321	OX-2 membrane glycoprotein	GO:0043031|GO:0050776	Reactome: R-HSA-198933
evm.model.scaffold145.8	4b283b37df781d7e4ecb30f5ce4b373c	195	PANTHER	PTHR23277		1	192	2.1e-111	T	24-05-2018
evm.model.scaffold144.23	f4dc776e32b09493b3496b2078e19db5	379	MobiDBLite	mobidb-lite	consensus disorder prediction	143	173	-	T	24-05-2018
evm.model.scaffold144.23	f4dc776e32b09493b3496b2078e19db5	379	MobiDBLite	mobidb-lite	consensus disorder prediction	201	220	-	T	24-05-2018
evm.model.scaffold144.23	f4dc776e32b09493b3496b2078e19db5	379	PANTHER	PTHR16267:SF13		1	379	4.7e-184	T	24-05-2018
evm.model.scaffold144.23	f4dc776e32b09493b3496b2078e19db5	379	PANTHER	PTHR16267		1	379	4.7e-184	T	24-05-2018
evm.model.scaffold144.23	f4dc776e32b09493b3496b2078e19db5	379	MobiDBLite	mobidb-lite	consensus disorder prediction	232	259	-	T	24-05-2018
evm.model.scaffold144.23	f4dc776e32b09493b3496b2078e19db5	379	MobiDBLite	mobidb-lite	consensus disorder prediction	1	115	-	T	24-05-2018
evm.model.scaffold1496.3	c7d0d1f1f5f7ab5733087fe0ac940eba	334	Pfam	PF01034	Syndecan domain	259	301	6.6e-08	T	24-05-2018	IPR027789	Syndecan/Neurexin domain
evm.model.scaffold1496.3	c7d0d1f1f5f7ab5733087fe0ac940eba	334	PANTHER	PTHR10127		1	314	1.5e-171	T	24-05-2018
evm.model.scaffold1496.3	c7d0d1f1f5f7ab5733087fe0ac940eba	334	MobiDBLite	mobidb-lite	consensus disorder prediction	302	334	-	T	24-05-2018
evm.model.scaffold1496.3	c7d0d1f1f5f7ab5733087fe0ac940eba	334	PANTHER	PTHR10127:SF405		1	314	1.5e-171	T	24-05-2018	IPR027158	Neurexin-3	GO:0007268|GO:0007269|GO:0007416|GO:0051965|GO:0090129	Reactome: R-HSA-6794361
evm.model.scaffold1496.3	c7d0d1f1f5f7ab5733087fe0ac940eba	334	SMART	SM00294		280	298	7.9e-05	T	24-05-2018	IPR003585	Neurexin/syndecan/glycophorin C
evm.model.scaffold1496.3	c7d0d1f1f5f7ab5733087fe0ac940eba	334	MobiDBLite	mobidb-lite	consensus disorder prediction	1	20	-	T	24-05-2018
evm.model.scaffold1454.2	58d699daebf247006b6bf49fc5eadf31	714	SUPERFAMILY	SSF47031		85	187	2.09e-26	T	24-05-2018	IPR019748	FERM central domain
evm.model.scaffold1454.2	58d699daebf247006b6bf49fc5eadf31	714	PRINTS	PR00935	Band 4.1 protein family signature	113	133	4.4e-15	T	24-05-2018	IPR019749	Band 4.1 domain
evm.model.scaffold1454.2	58d699daebf247006b6bf49fc5eadf31	714	PRINTS	PR00935	Band 4.1 protein family signature	100	113	4.4e-15	T	24-05-2018	IPR019749	Band 4.1 domain
evm.model.scaffold1454.2	58d699daebf247006b6bf49fc5eadf31	714	PRINTS	PR00935	Band 4.1 protein family signature	172	188	4.4e-15	T	24-05-2018	IPR019749	Band 4.1 domain
evm.model.scaffold1454.2	58d699daebf247006b6bf49fc5eadf31	714	PRINTS	PR00935	Band 4.1 protein family signature	35	47	4.4e-15	T	24-05-2018	IPR019749	Band 4.1 domain
evm.model.scaffold1454.2	58d699daebf247006b6bf49fc5eadf31	714	CDD	cd14473	FERM_B-lobe	94	184	3.85e-20	T	24-05-2018
evm.model.scaffold1454.2	58d699daebf247006b6bf49fc5eadf31	714	ProSitePatterns	PS00660	FERM domain signature 1.	56	85	-	T	24-05-2018	IPR019747	FERM conserved site
evm.model.scaffold1454.2	58d699daebf247006b6bf49fc5eadf31	714	Pfam	PF09379	FERM N-terminal domain	6	68	3.4e-14	T	24-05-2018	IPR018979	FERM, N-terminal
evm.model.scaffold1454.2	58d699daebf247006b6bf49fc5eadf31	714	SMART	SM01195		290	336	2.7e-12	T	24-05-2018	IPR014847	FERM adjacent (FA)
evm.model.scaffold1454.2	58d699daebf247006b6bf49fc5eadf31	714	PANTHER	PTHR12673		6	646	9.7e-269	T	24-05-2018
evm.model.scaffold1454.2	58d699daebf247006b6bf49fc5eadf31	714	PANTHER	PTHR12673:SF112		6	646	9.7e-269	T	24-05-2018
evm.model.scaffold1454.2	58d699daebf247006b6bf49fc5eadf31	714	SUPERFAMILY	SSF50729		185	327	1.32e-39	T	24-05-2018	IPR011993	PH domain-like
evm.model.scaffold1454.2	58d699daebf247006b6bf49fc5eadf31	714	Pfam	PF08736	FERM adjacent (FA)	293	331	2.1e-12	T	24-05-2018	IPR014847	FERM adjacent (FA)
evm.model.scaffold1454.2	58d699daebf247006b6bf49fc5eadf31	714	Coils	Coil		540	560	-	T	24-05-2018
evm.model.scaffold1454.2	58d699daebf247006b6bf49fc5eadf31	714	Gene3D	G3DSA:2.30.29.30		187	279	2.5e-30	T	24-05-2018	IPR011993	PH domain-like
evm.model.scaffold1454.2	58d699daebf247006b6bf49fc5eadf31	714	SMART	SM00295		1	192	1.7e-55	T	24-05-2018	IPR019749	Band 4.1 domain
evm.model.scaffold1454.2	58d699daebf247006b6bf49fc5eadf31	714	Pfam	PF00373	FERM central domain	85	192	5.3e-11	T	24-05-2018	IPR019748	FERM central domain
evm.model.scaffold1454.2	58d699daebf247006b6bf49fc5eadf31	714	MobiDBLite	mobidb-lite	consensus disorder prediction	394	413	-	T	24-05-2018
evm.model.scaffold1454.2	58d699daebf247006b6bf49fc5eadf31	714	Gene3D	G3DSA:3.10.20.90		2	80	2.2e-24	T	24-05-2018
evm.model.scaffold1454.2	58d699daebf247006b6bf49fc5eadf31	714	MobiDBLite	mobidb-lite	consensus disorder prediction	514	535	-	T	24-05-2018
evm.model.scaffold1454.2	58d699daebf247006b6bf49fc5eadf31	714	Pfam	PF09380	FERM C-terminal PH-like domain	197	285	1.7e-23	T	24-05-2018	IPR018980	FERM, C-terminal PH-like domain
evm.model.scaffold1454.2	58d699daebf247006b6bf49fc5eadf31	714	SMART	SM01196		196	286	3.1e-33	T	24-05-2018	IPR018980	FERM, C-terminal PH-like domain
evm.model.scaffold1454.2	58d699daebf247006b6bf49fc5eadf31	714	Gene3D	G3DSA:1.20.80.10		81	186	1.2e-26	T	24-05-2018	IPR014352	FERM/acyl-CoA-binding protein, 3-helical bundle
evm.model.scaffold1454.2	58d699daebf247006b6bf49fc5eadf31	714	ProSiteProfiles	PS50057	FERM domain profile.	2	282	74.453	T	24-05-2018	IPR000299	FERM domain	GO:0005856
evm.model.scaffold1454.2	58d699daebf247006b6bf49fc5eadf31	714	SUPERFAMILY	SSF54236		3	83	9.51e-22	T	24-05-2018	IPR029071	Ubiquitin-related domain
evm.model.scaffold1454.2	58d699daebf247006b6bf49fc5eadf31	714	CDD	cd13193	FERM_C_FARP1-like	179	299	6.7e-63	T	24-05-2018
evm.model.scaffold1441.8	dd651079c91df4dbce5e9811eac7a941	257	ProSiteProfiles	PS50240	Serine proteases, trypsin domain profile.	10	252	38.025	T	24-05-2018	IPR001254	Serine proteases, trypsin domain	GO:0004252|GO:0006508
evm.model.scaffold1441.8	dd651079c91df4dbce5e9811eac7a941	257	PANTHER	PTHR24256		1	255	2.2e-187	T	24-05-2018
evm.model.scaffold1441.8	dd651079c91df4dbce5e9811eac7a941	257	ProSitePatterns	PS00134	Serine proteases, trypsin family, histidine active site.	46	51	-	T	24-05-2018	IPR018114	Serine proteases, trypsin family, histidine active site	GO:0004252|GO:0006508
evm.model.scaffold1441.8	dd651079c91df4dbce5e9811eac7a941	257	Gene3D	G3DSA:2.40.10.10		10	43	2.8e-23	T	24-05-2018
evm.model.scaffold1441.8	dd651079c91df4dbce5e9811eac7a941	257	SUPERFAMILY	SSF50494		1	252	2.85e-86	T	24-05-2018	IPR009003	Peptidase S1, PA clan
evm.model.scaffold1441.8	dd651079c91df4dbce5e9811eac7a941	257	SMART	SM00020		9	247	1.4e-90	T	24-05-2018	IPR001254	Serine proteases, trypsin domain	GO:0004252|GO:0006508
evm.model.scaffold1441.8	dd651079c91df4dbce5e9811eac7a941	257	Gene3D	G3DSA:2.40.10.10		44	252	6.9e-66	T	24-05-2018
evm.model.scaffold1441.8	dd651079c91df4dbce5e9811eac7a941	257	Pfam	PF00089	Trypsin	10	247	8.4e-68	T	24-05-2018	IPR001254	Serine proteases, trypsin domain	GO:0004252|GO:0006508
evm.model.scaffold1441.8	dd651079c91df4dbce5e9811eac7a941	257	CDD	cd00190	Tryp_SPc	10	250	7.08e-92	T	24-05-2018	IPR001254	Serine proteases, trypsin domain	GO:0004252|GO:0006508
evm.model.scaffold1441.8	dd651079c91df4dbce5e9811eac7a941	257	PANTHER	PTHR24256:SF219		1	255	2.2e-187	T	24-05-2018
evm.model.scaffold1441.8	dd651079c91df4dbce5e9811eac7a941	257	PRINTS	PR00722	Chymotrypsin serine protease family (S1) signature	197	209	2.5e-15	T	24-05-2018	IPR001314	Peptidase S1A, chymotrypsin family	GO:0004252|GO:0006508
evm.model.scaffold1441.8	dd651079c91df4dbce5e9811eac7a941	257	PRINTS	PR00722	Chymotrypsin serine protease family (S1) signature	95	109	2.5e-15	T	24-05-2018	IPR001314	Peptidase S1A, chymotrypsin family	GO:0004252|GO:0006508
evm.model.scaffold1441.8	dd651079c91df4dbce5e9811eac7a941	257	PRINTS	PR00722	Chymotrypsin serine protease family (S1) signature	36	51	2.5e-15	T	24-05-2018	IPR001314	Peptidase S1A, chymotrypsin family	GO:0004252|GO:0006508
evm.model.scaffold1441.8	dd651079c91df4dbce5e9811eac7a941	257	ProSitePatterns	PS00135	Serine proteases, trypsin family, serine active site.	198	209	-	T	24-05-2018	IPR033116	Serine proteases, trypsin family, serine active site
evm.model.scaffold1461.3	3c33fde84f4afee420fe8b950fe0d24e	178	Gene3D	G3DSA:1.10.790.10		51	154	5.4e-45	T	24-05-2018	IPR022416	Prion/Doppel protein, beta-ribbon domain	GO:0016020|GO:0051260
evm.model.scaffold1461.3	3c33fde84f4afee420fe8b950fe0d24e	178	Pfam	PF00377	Prion/Doppel alpha-helical domain	63	178	4.9e-52	T	24-05-2018	IPR022416	Prion/Doppel protein, beta-ribbon domain	GO:0016020|GO:0051260
evm.model.scaffold1461.3	3c33fde84f4afee420fe8b950fe0d24e	178	PANTHER	PTHR15506:SF0		2	178	1.8e-132	T	24-05-2018
evm.model.scaffold1461.3	3c33fde84f4afee420fe8b950fe0d24e	178	SUPERFAMILY	SSF54098		48	152	2.36e-45	T	24-05-2018	IPR022416	Prion/Doppel protein, beta-ribbon domain	GO:0016020|GO:0051260
evm.model.scaffold1461.3	3c33fde84f4afee420fe8b950fe0d24e	178	PANTHER	PTHR15506		2	178	1.8e-132	T	24-05-2018
evm.model.scaffold1461.3	3c33fde84f4afee420fe8b950fe0d24e	178	Pfam	PF11466	Prion-like protein Doppel	1	30	3.3e-18	T	24-05-2018	IPR021566	Prion-like protein Doppel
evm.model.scaffold147.34	bbe570c6f196705177663a5a9814387e	451	PANTHER	PTHR32428:SF3		84	451	4.3e-256	T	24-05-2018
evm.model.scaffold147.34	bbe570c6f196705177663a5a9814387e	451	Pfam	PF08539	HbrB-like	132	231	4.2e-11	T	24-05-2018	IPR013745	TORC2 component Bit61/PRR5
evm.model.scaffold147.34	bbe570c6f196705177663a5a9814387e	451	PANTHER	PTHR32428		84	451	4.3e-256	T	24-05-2018
evm.model.scaffold147.34	bbe570c6f196705177663a5a9814387e	451	MobiDBLite	mobidb-lite	consensus disorder prediction	395	451	-	T	24-05-2018
evm.model.scaffold1474.4	b5dcf9adb21a913fb6e05301abd99dc6	225	Gene3D	G3DSA:3.30.160.60		53	84	2.5e-15	T	24-05-2018	IPR013087	Zinc finger C2H2-type/integrase DNA-binding domain	GO:0003676
evm.model.scaffold1474.4	b5dcf9adb21a913fb6e05301abd99dc6	225	Gene3D	G3DSA:3.30.160.60		85	112	5.1e-18	T	24-05-2018	IPR013087	Zinc finger C2H2-type/integrase DNA-binding domain	GO:0003676
evm.model.scaffold1474.4	b5dcf9adb21a913fb6e05301abd99dc6	225	Gene3D	G3DSA:3.30.160.60		113	139	1.9e-21	T	24-05-2018	IPR013087	Zinc finger C2H2-type/integrase DNA-binding domain	GO:0003676
evm.model.scaffold1474.4	b5dcf9adb21a913fb6e05301abd99dc6	225	PANTHER	PTHR24409		52	194	2.6e-104	T	24-05-2018
evm.model.scaffold1474.4	b5dcf9adb21a913fb6e05301abd99dc6	225	ProSitePatterns	PS00028	Zinc finger C2H2 type domain signature.	57	77	-	T	24-05-2018	IPR007087	Zinc finger, C2H2	GO:0046872
evm.model.scaffold1474.4	b5dcf9adb21a913fb6e05301abd99dc6	225	ProSitePatterns	PS00028	Zinc finger C2H2 type domain signature.	113	133	-	T	24-05-2018	IPR007087	Zinc finger, C2H2	GO:0046872
evm.model.scaffold1474.4	b5dcf9adb21a913fb6e05301abd99dc6	225	ProSitePatterns	PS00028	Zinc finger C2H2 type domain signature.	169	189	-	T	24-05-2018	IPR007087	Zinc finger, C2H2	GO:0046872
evm.model.scaffold1474.4	b5dcf9adb21a913fb6e05301abd99dc6	225	SMART	SM00355		139	161	0.0011	T	24-05-2018	IPR015880	Zinc finger, C2H2-like
evm.model.scaffold1474.4	b5dcf9adb21a913fb6e05301abd99dc6	225	SMART	SM00355		83	105	0.0068	T	24-05-2018	IPR015880	Zinc finger, C2H2-like
evm.model.scaffold1474.4	b5dcf9adb21a913fb6e05301abd99dc6	225	SMART	SM00355		111	133	0.00014	T	24-05-2018	IPR015880	Zinc finger, C2H2-like
evm.model.scaffold1474.4	b5dcf9adb21a913fb6e05301abd99dc6	225	SMART	SM00355		55	77	0.0043	T	24-05-2018	IPR015880	Zinc finger, C2H2-like
evm.model.scaffold1474.4	b5dcf9adb21a913fb6e05301abd99dc6	225	SMART	SM00355		167	189	0.0016	T	24-05-2018	IPR015880	Zinc finger, C2H2-like
evm.model.scaffold1474.4	b5dcf9adb21a913fb6e05301abd99dc6	225	ProSiteProfiles	PS50157	Zinc finger C2H2 type domain profile.	83	110	17.662	T	24-05-2018	IPR007087	Zinc finger, C2H2	GO:0046872
evm.model.scaffold1474.4	b5dcf9adb21a913fb6e05301abd99dc6	225	ProSiteProfiles	PS50157	Zinc finger C2H2 type domain profile.	167	194	17.121	T	24-05-2018	IPR007087	Zinc finger, C2H2	GO:0046872
evm.model.scaffold1474.4	b5dcf9adb21a913fb6e05301abd99dc6	225	ProSiteProfiles	PS50157	Zinc finger C2H2 type domain profile.	55	82	15.812	T	24-05-2018	IPR007087	Zinc finger, C2H2	GO:0046872
evm.model.scaffold1474.4	b5dcf9adb21a913fb6e05301abd99dc6	225	SUPERFAMILY	SSF57667		53	105	8.7e-18	T	24-05-2018
evm.model.scaffold1474.4	b5dcf9adb21a913fb6e05301abd99dc6	225	MobiDBLite	mobidb-lite	consensus disorder prediction	183	225	-	T	24-05-2018
evm.model.scaffold1474.4	b5dcf9adb21a913fb6e05301abd99dc6	225	Gene3D	G3DSA:3.30.160.60		159	193	5.1e-18	T	24-05-2018	IPR013087	Zinc finger C2H2-type/integrase DNA-binding domain	GO:0003676
evm.model.scaffold1474.4	b5dcf9adb21a913fb6e05301abd99dc6	225	SUPERFAMILY	SSF57667		137	189	2.53e-20	T	24-05-2018
evm.model.scaffold1474.4	b5dcf9adb21a913fb6e05301abd99dc6	225	ProSiteProfiles	PS50157	Zinc finger C2H2 type domain profile.	139	166	18.867	T	24-05-2018	IPR007087	Zinc finger, C2H2	GO:0046872
evm.model.scaffold1474.4	b5dcf9adb21a913fb6e05301abd99dc6	225	Pfam	PF00096	Zinc finger, C2H2 type	139	161	8.9e-07	T	24-05-2018	IPR007087	Zinc finger, C2H2	GO:0046872
evm.model.scaffold1474.4	b5dcf9adb21a913fb6e05301abd99dc6	225	Pfam	PF00096	Zinc finger, C2H2 type	83	105	5.3e-06	T	24-05-2018	IPR007087	Zinc finger, C2H2	GO:0046872
evm.model.scaffold1474.4	b5dcf9adb21a913fb6e05301abd99dc6	225	Pfam	PF00096	Zinc finger, C2H2 type	55	77	1.6e-05	T	24-05-2018	IPR007087	Zinc finger, C2H2	GO:0046872
evm.model.scaffold1474.4	b5dcf9adb21a913fb6e05301abd99dc6	225	Pfam	PF00096	Zinc finger, C2H2 type	167	189	1e-05	T	24-05-2018	IPR007087	Zinc finger, C2H2	GO:0046872
evm.model.scaffold1474.4	b5dcf9adb21a913fb6e05301abd99dc6	225	Pfam	PF00096	Zinc finger, C2H2 type	111	133	5.8e-07	T	24-05-2018	IPR007087	Zinc finger, C2H2	GO:0046872
evm.model.scaffold1474.4	b5dcf9adb21a913fb6e05301abd99dc6	225	SUPERFAMILY	SSF57667		91	148	3.28e-26	T	24-05-2018
evm.model.scaffold1474.4	b5dcf9adb21a913fb6e05301abd99dc6	225	ProSitePatterns	PS00028	Zinc finger C2H2 type domain signature.	141	161	-	T	24-05-2018	IPR007087	Zinc finger, C2H2	GO:0046872
evm.model.scaffold1474.4	b5dcf9adb21a913fb6e05301abd99dc6	225	ProSitePatterns	PS00028	Zinc finger C2H2 type domain signature.	85	105	-	T	24-05-2018	IPR007087	Zinc finger, C2H2	GO:0046872
evm.model.scaffold1474.4	b5dcf9adb21a913fb6e05301abd99dc6	225	Gene3D	G3DSA:3.30.160.60		140	158	1.5e-19	T	24-05-2018	IPR013087	Zinc finger C2H2-type/integrase DNA-binding domain	GO:0003676
evm.model.scaffold1474.4	b5dcf9adb21a913fb6e05301abd99dc6	225	ProSiteProfiles	PS50157	Zinc finger C2H2 type domain profile.	111	138	18.368	T	24-05-2018	IPR007087	Zinc finger, C2H2	GO:0046872
evm.model.scaffold1474.4	b5dcf9adb21a913fb6e05301abd99dc6	225	MobiDBLite	mobidb-lite	consensus disorder prediction	1	35	-	T	24-05-2018
evm.model.scaffold1452.1	273c27ee8418494c51dd01edf0d2781f	290	MobiDBLite	mobidb-lite	consensus disorder prediction	74	112	-	T	24-05-2018
evm.model.scaffold1452.1	273c27ee8418494c51dd01edf0d2781f	290	PANTHER	PTHR35087		5	290	8.4e-144	T	24-05-2018
evm.model.scaffold1452.1	273c27ee8418494c51dd01edf0d2781f	290	MobiDBLite	mobidb-lite	consensus disorder prediction	195	260	-	T	24-05-2018
evm.model.scaffold1452.1	273c27ee8418494c51dd01edf0d2781f	290	Pfam	PF15667	Protein of unknown function with motif GDWWSH	38	284	4.9e-128	T	24-05-2018	IPR031365	Protein of unknown function with motif GDWWSH
evm.model.scaffold1468.6	091f82e3ec84891c4af259f37b97723b	560	SMART	SM00382		194	333	0.00068	T	24-05-2018	IPR003593	AAA+ ATPase domain
evm.model.scaffold1468.6	091f82e3ec84891c4af259f37b97723b	560	Gene3D	G3DSA:1.10.8.60		339	408	3.3e-21	T	24-05-2018
evm.model.scaffold1468.6	091f82e3ec84891c4af259f37b97723b	560	SUPERFAMILY	SSF46785		453	554	3.26e-19	T	24-05-2018	IPR011991	Winged helix-turn-helix DNA-binding domain
evm.model.scaffold1468.6	091f82e3ec84891c4af259f37b97723b	560	PIRSF	PIRSF001767		1	559	1.9e-165	T	24-05-2018	IPR016314	Cell division protein Cdc6/18	GO:0006270|GO:0051301	Reactome: R-HSA-113510|Reactome: R-HSA-1538133|Reactome: R-HSA-176187|Reactome: R-HSA-68689|Reactome: R-HSA-68827|Reactome: R-HSA-68867|Reactome: R-HSA-68949|Reactome: R-HSA-68962|Reactome: R-HSA-69017|Reactome: R-HSA-69205|Reactome: R-HSA-69298|Reactome: R-HSA-69300
evm.model.scaffold1468.6	091f82e3ec84891c4af259f37b97723b	560	PANTHER	PTHR10763:SF26		3	560	1.7e-211	T	24-05-2018
evm.model.scaffold1468.6	091f82e3ec84891c4af259f37b97723b	560	Pfam	PF13401	AAA domain	193	316	3.3e-13	T	24-05-2018	IPR003593	AAA+ ATPase domain
evm.model.scaffold1468.6	091f82e3ec84891c4af259f37b97723b	560	Gene3D	G3DSA:1.10.10.10		452	553	5.8e-28	T	24-05-2018	IPR011991	Winged helix-turn-helix DNA-binding domain
evm.model.scaffold1468.6	091f82e3ec84891c4af259f37b97723b	560	SMART	SM01074		465	545	1.1e-15	T	24-05-2018	IPR015163	Cdc6, C-terminal		Reactome: R-HSA-113510|Reactome: R-HSA-176187|Reactome: R-HSA-68689|Reactome: R-HSA-68827|Reactome: R-HSA-68867|Reactome: R-HSA-68949|Reactome: R-HSA-68962|Reactome: R-HSA-69205|Reactome: R-HSA-69298|Reactome: R-HSA-69300
evm.model.scaffold1468.6	091f82e3ec84891c4af259f37b97723b	560	Pfam	PF09079	CDC6, C terminal winged helix domain	466	544	3.1e-16	T	24-05-2018	IPR015163	Cdc6, C-terminal		Reactome: R-HSA-113510|Reactome: R-HSA-176187|Reactome: R-HSA-68689|Reactome: R-HSA-68827|Reactome: R-HSA-68867|Reactome: R-HSA-68949|Reactome: R-HSA-68962|Reactome: R-HSA-69205|Reactome: R-HSA-69298|Reactome: R-HSA-69300
evm.model.scaffold1468.6	091f82e3ec84891c4af259f37b97723b	560	CDD	cd08768	Cdc6_C	458	541	1.68e-16	T	24-05-2018	IPR015163	Cdc6, C-terminal		Reactome: R-HSA-113510|Reactome: R-HSA-176187|Reactome: R-HSA-68689|Reactome: R-HSA-68827|Reactome: R-HSA-68867|Reactome: R-HSA-68949|Reactome: R-HSA-68962|Reactome: R-HSA-69205|Reactome: R-HSA-69298|Reactome: R-HSA-69300
evm.model.scaffold1468.6	091f82e3ec84891c4af259f37b97723b	560	SUPERFAMILY	SSF52540		167	408	1.47e-40	T	24-05-2018	IPR027417	P-loop containing nucleoside triphosphate hydrolase
evm.model.scaffold1468.6	091f82e3ec84891c4af259f37b97723b	560	MobiDBLite	mobidb-lite	consensus disorder prediction	1	138	-	T	24-05-2018
evm.model.scaffold1468.6	091f82e3ec84891c4af259f37b97723b	560	PANTHER	PTHR10763		3	560	1.7e-211	T	24-05-2018
evm.model.scaffold1468.6	091f82e3ec84891c4af259f37b97723b	560	CDD	cd00009	AAA	177	330	8.99e-11	T	24-05-2018
evm.model.scaffold1468.6	091f82e3ec84891c4af259f37b97723b	560	Gene3D	G3DSA:3.40.50.300		173	338	9.9e-28	T	24-05-2018	IPR027417	P-loop containing nucleoside triphosphate hydrolase
evm.model.scaffold1482.1	39edaac656ead1f80b740f3f90863270	608	ProSiteProfiles	PS51030	Nuclear hormone receptors DNA-binding domain profile.	130	206	19.56	T	24-05-2018	IPR001628	Zinc finger, nuclear hormone receptor-type	GO:0003700|GO:0005634|GO:0006355|GO:0008270|GO:0043565	Reactome: R-HSA-383280
evm.model.scaffold1482.1	39edaac656ead1f80b740f3f90863270	608	CDD	cd07166	NR_DBD_REV_ERB	128	216	1.72e-56	T	24-05-2018
evm.model.scaffold1482.1	39edaac656ead1f80b740f3f90863270	608	PANTHER	PTHR24082		83	226	0	T	24-05-2018
evm.model.scaffold1482.1	39edaac656ead1f80b740f3f90863270	608	PANTHER	PTHR24082		386	607	0	T	24-05-2018
evm.model.scaffold1482.1	39edaac656ead1f80b740f3f90863270	608	PRINTS	PR01292	Retinoic acid receptor (1B nuclear receptor) signature	591	606	3.1e-07	T	24-05-2018	IPR003078	Retinoic acid receptor	GO:0003677|GO:0003708|GO:0005634|GO:0006355|GO:0048384	Reactome: R-HSA-383280
evm.model.scaffold1482.1	39edaac656ead1f80b740f3f90863270	608	PRINTS	PR01292	Retinoic acid receptor (1B nuclear receptor) signature	429	446	3.1e-07	T	24-05-2018	IPR003078	Retinoic acid receptor	GO:0003677|GO:0003708|GO:0005634|GO:0006355|GO:0048384	Reactome: R-HSA-383280
evm.model.scaffold1482.1	39edaac656ead1f80b740f3f90863270	608	PRINTS	PR01292	Retinoic acid receptor (1B nuclear receptor) signature	547	568	3.1e-07	T	24-05-2018	IPR003078	Retinoic acid receptor	GO:0003677|GO:0003708|GO:0005634|GO:0006355|GO:0048384	Reactome: R-HSA-383280
evm.model.scaffold1482.1	39edaac656ead1f80b740f3f90863270	608	PRINTS	PR01292	Retinoic acid receptor (1B nuclear receptor) signature	260	277	3.1e-07	T	24-05-2018	IPR003078	Retinoic acid receptor	GO:0003677|GO:0003708|GO:0005634|GO:0006355|GO:0048384	Reactome: R-HSA-383280
evm.model.scaffold1482.1	39edaac656ead1f80b740f3f90863270	608	PRINTS	PR01292	Retinoic acid receptor (1B nuclear receptor) signature	517	529	3.1e-07	T	24-05-2018	IPR003078	Retinoic acid receptor	GO:0003677|GO:0003708|GO:0005634|GO:0006355|GO:0048384	Reactome: R-HSA-383280
evm.model.scaffold1482.1	39edaac656ead1f80b740f3f90863270	608	PRINTS	PR01292	Retinoic acid receptor (1B nuclear receptor) signature	480	504	3.1e-07	T	24-05-2018	IPR003078	Retinoic acid receptor	GO:0003677|GO:0003708|GO:0005634|GO:0006355|GO:0048384	Reactome: R-HSA-383280
evm.model.scaffold1482.1	39edaac656ead1f80b740f3f90863270	608	PANTHER	PTHR24082:SF112		83	226	0	T	24-05-2018
evm.model.scaffold1482.1	39edaac656ead1f80b740f3f90863270	608	PANTHER	PTHR24082:SF112		252	298	0	T	24-05-2018
evm.model.scaffold1482.1	39edaac656ead1f80b740f3f90863270	608	ProSitePatterns	PS00031	Nuclear hormones receptors DNA-binding region signature.	133	159	-	T	24-05-2018	IPR001628	Zinc finger, nuclear hormone receptor-type	GO:0003700|GO:0005634|GO:0006355|GO:0008270|GO:0043565	Reactome: R-HSA-383280
evm.model.scaffold1482.1	39edaac656ead1f80b740f3f90863270	608	PANTHER	PTHR24082:SF112		386	607	0	T	24-05-2018
evm.model.scaffold1482.1	39edaac656ead1f80b740f3f90863270	608	SUPERFAMILY	SSF48508		409	606	7.08e-69	T	24-05-2018	IPR000536	Nuclear hormone receptor, ligand-binding domain	GO:0006355|GO:0043401	Reactome: R-HSA-383280
evm.model.scaffold1482.1	39edaac656ead1f80b740f3f90863270	608	Pfam	PF00104	Ligand-binding domain of nuclear hormone receptor	433	606	8.3e-25	T	24-05-2018	IPR000536	Nuclear hormone receptor, ligand-binding domain	GO:0006355|GO:0043401	Reactome: R-HSA-383280
evm.model.scaffold1482.1	39edaac656ead1f80b740f3f90863270	608	MobiDBLite	mobidb-lite	consensus disorder prediction	46	92	-	T	24-05-2018
evm.model.scaffold1482.1	39edaac656ead1f80b740f3f90863270	608	SMART	SM00399		130	202	4.7e-38	T	24-05-2018	IPR001628	Zinc finger, nuclear hormone receptor-type	GO:0003700|GO:0005634|GO:0006355|GO:0008270|GO:0043565	Reactome: R-HSA-383280
evm.model.scaffold1482.1	39edaac656ead1f80b740f3f90863270	608	MobiDBLite	mobidb-lite	consensus disorder prediction	251	281	-	T	24-05-2018
evm.model.scaffold1482.1	39edaac656ead1f80b740f3f90863270	608	Gene3D	G3DSA:1.10.565.10		188	229	1.1e-90	T	24-05-2018	IPR000536	Nuclear hormone receptor, ligand-binding domain	GO:0006355|GO:0043401	Reactome: R-HSA-383280
evm.model.scaffold1482.1	39edaac656ead1f80b740f3f90863270	608	Gene3D	G3DSA:1.10.565.10		426	606	1.1e-90	T	24-05-2018	IPR000536	Nuclear hormone receptor, ligand-binding domain	GO:0006355|GO:0043401	Reactome: R-HSA-383280
evm.model.scaffold1482.1	39edaac656ead1f80b740f3f90863270	608	Gene3D	G3DSA:1.10.565.10		262	265	1.1e-90	T	24-05-2018	IPR000536	Nuclear hormone receptor, ligand-binding domain	GO:0006355|GO:0043401	Reactome: R-HSA-383280
evm.model.scaffold1482.1	39edaac656ead1f80b740f3f90863270	608	Pfam	PF00105	Zinc finger, C4 type (two domains)	132	201	8.2e-31	T	24-05-2018	IPR001628	Zinc finger, nuclear hormone receptor-type	GO:0003700|GO:0005634|GO:0006355|GO:0008270|GO:0043565	Reactome: R-HSA-383280
evm.model.scaffold1482.1	39edaac656ead1f80b740f3f90863270	608	PRINTS	PR00047	C4-type steroid receptor zinc finger signature	191	199	1.4e-18	T	24-05-2018	IPR001628	Zinc finger, nuclear hormone receptor-type	GO:0003700|GO:0005634|GO:0006355|GO:0008270|GO:0043565	Reactome: R-HSA-383280
evm.model.scaffold1482.1	39edaac656ead1f80b740f3f90863270	608	PRINTS	PR00047	C4-type steroid receptor zinc finger signature	183	191	1.4e-18	T	24-05-2018	IPR001628	Zinc finger, nuclear hormone receptor-type	GO:0003700|GO:0005634|GO:0006355|GO:0008270|GO:0043565	Reactome: R-HSA-383280
evm.model.scaffold1482.1	39edaac656ead1f80b740f3f90863270	608	PRINTS	PR00047	C4-type steroid receptor zinc finger signature	133	149	1.4e-18	T	24-05-2018	IPR001628	Zinc finger, nuclear hormone receptor-type	GO:0003700|GO:0005634|GO:0006355|GO:0008270|GO:0043565	Reactome: R-HSA-383280
evm.model.scaffold1482.1	39edaac656ead1f80b740f3f90863270	608	PRINTS	PR00047	C4-type steroid receptor zinc finger signature	149	164	1.4e-18	T	24-05-2018	IPR001628	Zinc finger, nuclear hormone receptor-type	GO:0003700|GO:0005634|GO:0006355|GO:0008270|GO:0043565	Reactome: R-HSA-383280
evm.model.scaffold1482.1	39edaac656ead1f80b740f3f90863270	608	CDD	cd06940	NR_LBD_REV_ERB	418	606	2.92e-122	T	24-05-2018
evm.model.scaffold1482.1	39edaac656ead1f80b740f3f90863270	608	SMART	SM00430		436	594	4.7e-39	T	24-05-2018	IPR000536	Nuclear hormone receptor, ligand-binding domain	GO:0006355|GO:0043401	Reactome: R-HSA-383280
evm.model.scaffold1482.1	39edaac656ead1f80b740f3f90863270	608	PRINTS	PR00398	Steroid hormone receptor signature	458	474	2e-31	T	24-05-2018	IPR001723	Nuclear hormone receptor	GO:0003677|GO:0003707|GO:0005634|GO:0006355	Reactome: R-HSA-383280
evm.model.scaffold1482.1	39edaac656ead1f80b740f3f90863270	608	PRINTS	PR00398	Steroid hormone receptor signature	525	540	2e-31	T	24-05-2018	IPR001723	Nuclear hormone receptor	GO:0003677|GO:0003707|GO:0005634|GO:0006355	Reactome: R-HSA-383280
evm.model.scaffold1482.1	39edaac656ead1f80b740f3f90863270	608	PRINTS	PR00398	Steroid hormone receptor signature	195	205	2e-31	T	24-05-2018	IPR001723	Nuclear hormone receptor	GO:0003677|GO:0003707|GO:0005634|GO:0006355	Reactome: R-HSA-383280
evm.model.scaffold1482.1	39edaac656ead1f80b740f3f90863270	608	PRINTS	PR00398	Steroid hormone receptor signature	582	599	2e-31	T	24-05-2018	IPR001723	Nuclear hormone receptor	GO:0003677|GO:0003707|GO:0005634|GO:0006355	Reactome: R-HSA-383280
evm.model.scaffold1482.1	39edaac656ead1f80b740f3f90863270	608	PRINTS	PR00398	Steroid hormone receptor signature	437	458	2e-31	T	24-05-2018	IPR001723	Nuclear hormone receptor	GO:0003677|GO:0003707|GO:0005634|GO:0006355	Reactome: R-HSA-383280
evm.model.scaffold1482.1	39edaac656ead1f80b740f3f90863270	608	Gene3D	G3DSA:3.30.50.10		133	187	1.7e-26	T	24-05-2018	IPR013088	Zinc finger, NHR/GATA-type	GO:0006355|GO:0008270
evm.model.scaffold1482.1	39edaac656ead1f80b740f3f90863270	608	SUPERFAMILY	SSF57716		130	220	2.55e-29	T	24-05-2018
evm.model.scaffold1482.1	39edaac656ead1f80b740f3f90863270	608	PANTHER	PTHR24082		252	298	0	T	24-05-2018
evm.model.scaffold147.32	41322aa94fa55f18cc75863538ffabed	1043	Gene3D	G3DSA:3.30.40.10		269	352	4.2e-18	T	24-05-2018	IPR013083	Zinc finger, RING/FYVE/PHD-type
evm.model.scaffold147.32	41322aa94fa55f18cc75863538ffabed	1043	Pfam	PF12560	RAG1 importin binding	12	291	2.5e-120	T	24-05-2018
evm.model.scaffold147.32	41322aa94fa55f18cc75863538ffabed	1043	Pfam	PF12940	Recombination-activation protein 1 (RAG1), recombinase	385	1011	0	T	24-05-2018	IPR024627	V(D)J recombination-activating protein 1	GO:0004519|GO:0033151|GO:0043565|GO:0061630	Reactome: R-HSA-1266695|Reactome: R-HSA-5687128
evm.model.scaffold147.32	41322aa94fa55f18cc75863538ffabed	1043	Pfam	PF10426	Recombination-activating protein 1 zinc-finger domain	354	383	7.8e-17	T	24-05-2018	IPR019485	V(D)J recombination-activating protein 1, Zinc finger		Reactome: R-HSA-1266695|Reactome: R-HSA-5687128
evm.model.scaffold147.32	41322aa94fa55f18cc75863538ffabed	1043	ProSiteProfiles	PS51487	NBD domain profile.	392	459	45.845	T	24-05-2018	IPR023336	RAG nonamer-binding domain		Reactome: R-HSA-1266695|Reactome: R-HSA-5687128
evm.model.scaffold147.32	41322aa94fa55f18cc75863538ffabed	1043	ProSitePatterns	PS00518	Zinc finger RING-type signature.	308	317	-	T	24-05-2018	IPR017907	Zinc finger, RING-type, conserved site
evm.model.scaffold147.32	41322aa94fa55f18cc75863538ffabed	1043	PANTHER	PTHR11539:SF0		2	1043	0	T	24-05-2018
evm.model.scaffold147.32	41322aa94fa55f18cc75863538ffabed	1043	SMART	SM00184		293	331	0.00057	T	24-05-2018	IPR001841	Zinc finger, RING-type	GO:0005515|GO:0008270
evm.model.scaffold147.32	41322aa94fa55f18cc75863538ffabed	1043	SUPERFAMILY	SSF57667		354	383	9.4e-09	T	24-05-2018
evm.model.scaffold147.32	41322aa94fa55f18cc75863538ffabed	1043	Gene3D	G3DSA:3.30.160.60		354	383	2.5e-16	T	24-05-2018	IPR013087	Zinc finger C2H2-type/integrase DNA-binding domain	GO:0003676
evm.model.scaffold147.32	41322aa94fa55f18cc75863538ffabed	1043	ProSiteProfiles	PS51765	Zinc finger RAG1-type profile.	354	383	23.051	T	24-05-2018	IPR019485	V(D)J recombination-activating protein 1, Zinc finger		Reactome: R-HSA-1266695|Reactome: R-HSA-5687128
evm.model.scaffold147.32	41322aa94fa55f18cc75863538ffabed	1043	MobiDBLite	mobidb-lite	consensus disorder prediction	39	96	-	T	24-05-2018
evm.model.scaffold147.32	41322aa94fa55f18cc75863538ffabed	1043	Pfam	PF13923	Zinc finger, C3HC4 type (RING finger)	293	331	1.1e-06	T	24-05-2018
evm.model.scaffold147.32	41322aa94fa55f18cc75863538ffabed	1043	CDD	cd00162	RING	293	335	1.77e-07	T	24-05-2018
evm.model.scaffold147.32	41322aa94fa55f18cc75863538ffabed	1043	ProSiteProfiles	PS50089	Zinc finger RING-type profile.	293	332	11.029	T	24-05-2018	IPR001841	Zinc finger, RING-type	GO:0005515|GO:0008270
evm.model.scaffold147.32	41322aa94fa55f18cc75863538ffabed	1043	PANTHER	PTHR11539		2	1043	0	T	24-05-2018	IPR024627	V(D)J recombination-activating protein 1	GO:0004519|GO:0033151|GO:0043565|GO:0061630	Reactome: R-HSA-1266695|Reactome: R-HSA-5687128
evm.model.scaffold147.32	41322aa94fa55f18cc75863538ffabed	1043	SUPERFAMILY	SSF57850		268	352	6.56e-26	T	24-05-2018
evm.model.scaffold147.26	e6fb9e63717f6c9089cd84daf5e9e75f	906	MobiDBLite	mobidb-lite	consensus disorder prediction	628	657	-	T	24-05-2018
evm.model.scaffold147.26	e6fb9e63717f6c9089cd84daf5e9e75f	906	PANTHER	PTHR21590:SF4		1	900	0	T	24-05-2018
evm.model.scaffold147.26	e6fb9e63717f6c9089cd84daf5e9e75f	906	MobiDBLite	mobidb-lite	consensus disorder prediction	413	501	-	T	24-05-2018
evm.model.scaffold147.26	e6fb9e63717f6c9089cd84daf5e9e75f	906	Pfam	PF12877	Domain of unknown function (DUF3827)	79	741	7.1e-288	T	24-05-2018	IPR024606	Protein of unknown function DUF3827
evm.model.scaffold147.26	e6fb9e63717f6c9089cd84daf5e9e75f	906	MobiDBLite	mobidb-lite	consensus disorder prediction	876	906	-	T	24-05-2018
evm.model.scaffold147.26	e6fb9e63717f6c9089cd84daf5e9e75f	906	PANTHER	PTHR21590		1	900	0	T	24-05-2018	IPR024606	Protein of unknown function DUF3827
evm.model.scaffold147.26	e6fb9e63717f6c9089cd84daf5e9e75f	906	MobiDBLite	mobidb-lite	consensus disorder prediction	740	863	-	T	24-05-2018
evm.model.scaffold145.19	42eab212113735bb30f7ad0ff1480c8d	2422	PANTHER	PTHR11139:SF1		1146	1272	0	T	24-05-2018	IPR033317	Transcription-associated protein 1	GO:0000123|GO:0005634|GO:0016573	Reactome: R-HSA-201722|Reactome: R-HSA-3214847|Reactome: R-HSA-5689880
evm.model.scaffold145.19	42eab212113735bb30f7ad0ff1480c8d	2422	PANTHER	PTHR11139		826	1075	0	T	24-05-2018
evm.model.scaffold145.19	42eab212113735bb30f7ad0ff1480c8d	2422	PANTHER	PTHR11139		1291	1823	0	T	24-05-2018
evm.model.scaffold145.19	42eab212113735bb30f7ad0ff1480c8d	2422	Gene3D	G3DSA:1.10.1070.11		2216	2384	9.2e-09	T	24-05-2018	IPR000403	Phosphatidylinositol 3-/4-kinase, catalytic domain	GO:0016301
evm.model.scaffold145.19	42eab212113735bb30f7ad0ff1480c8d	2422	MobiDBLite	mobidb-lite	consensus disorder prediction	1830	1852	-	T	24-05-2018
evm.model.scaffold145.19	42eab212113735bb30f7ad0ff1480c8d	2422	Pfam	PF00454	Phosphatidylinositol 3- and 4-kinase	2101	2345	3.9e-19	T	24-05-2018	IPR000403	Phosphatidylinositol 3-/4-kinase, catalytic domain	GO:0016301
evm.model.scaffold145.19	42eab212113735bb30f7ad0ff1480c8d	2422	Gene3D	G3DSA:1.25.40.10		1320	1390	4.2e-07	T	24-05-2018	IPR011990	Tetratricopeptide-like helical domain	GO:0005515
evm.model.scaffold145.19	42eab212113735bb30f7ad0ff1480c8d	2422	Gene3D	G3DSA:1.25.40.10		1660	1711	4.2e-07	T	24-05-2018	IPR011990	Tetratricopeptide-like helical domain	GO:0005515
evm.model.scaffold145.19	42eab212113735bb30f7ad0ff1480c8d	2422	Gene3D	G3DSA:1.25.40.10		1541	1612	4.2e-07	T	24-05-2018	IPR011990	Tetratricopeptide-like helical domain	GO:0005515
evm.model.scaffold145.19	42eab212113735bb30f7ad0ff1480c8d	2422	ProSiteProfiles	PS51189	FAT domain profile.	1260	1820	45.54	T	24-05-2018	IPR014009	PIK-related kinase		KEGG: 04150+2.7.11.1|KEGG: 04151+2.7.11.1
evm.model.scaffold145.19	42eab212113735bb30f7ad0ff1480c8d	2422	Coils	Coil		1342	1366	-	T	24-05-2018
evm.model.scaffold145.19	42eab212113735bb30f7ad0ff1480c8d	2422	MobiDBLite	mobidb-lite	consensus disorder prediction	1099	1134	-	T	24-05-2018
evm.model.scaffold145.19	42eab212113735bb30f7ad0ff1480c8d	2422	ProSiteProfiles	PS51190	FATC domain profile.	2390	2422	12.629	T	24-05-2018	IPR003152	FATC domain	GO:0005515	KEGG: 04150+2.7.11.1|KEGG: 04151+2.7.11.1
evm.model.scaffold145.19	42eab212113735bb30f7ad0ff1480c8d	2422	PANTHER	PTHR11139:SF1		112	807	0	T	24-05-2018	IPR033317	Transcription-associated protein 1	GO:0000123|GO:0005634|GO:0016573	Reactome: R-HSA-201722|Reactome: R-HSA-3214847|Reactome: R-HSA-5689880
evm.model.scaffold145.19	42eab212113735bb30f7ad0ff1480c8d	2422	PANTHER	PTHR11139:SF1		1	68	0	T	24-05-2018	IPR033317	Transcription-associated protein 1	GO:0000123|GO:0005634|GO:0016573	Reactome: R-HSA-201722|Reactome: R-HSA-3214847|Reactome: R-HSA-5689880
evm.model.scaffold145.19	42eab212113735bb30f7ad0ff1480c8d	2422	PANTHER	PTHR11139:SF1		1858	2422	0	T	24-05-2018	IPR033317	Transcription-associated protein 1	GO:0000123|GO:0005634|GO:0016573	Reactome: R-HSA-201722|Reactome: R-HSA-3214847|Reactome: R-HSA-5689880
evm.model.scaffold145.19	42eab212113735bb30f7ad0ff1480c8d	2422	SUPERFAMILY	SSF48371		1043	1063	1.15e-07	T	24-05-2018	IPR016024	Armadillo-type fold	GO:0005488
evm.model.scaffold145.19	42eab212113735bb30f7ad0ff1480c8d	2422	SUPERFAMILY	SSF48371		379	530	1.15e-07	T	24-05-2018	IPR016024	Armadillo-type fold	GO:0005488
evm.model.scaffold145.19	42eab212113735bb30f7ad0ff1480c8d	2422	SUPERFAMILY	SSF48371		1159	1238	1.15e-07	T	24-05-2018	IPR016024	Armadillo-type fold	GO:0005488
evm.model.scaffold145.19	42eab212113735bb30f7ad0ff1480c8d	2422	SUPERFAMILY	SSF48371		193	275	1.15e-07	T	24-05-2018	IPR016024	Armadillo-type fold	GO:0005488
evm.model.scaffold145.19	42eab212113735bb30f7ad0ff1480c8d	2422	SUPERFAMILY	SSF48371		705	963	1.15e-07	T	24-05-2018	IPR016024	Armadillo-type fold	GO:0005488
evm.model.scaffold145.19	42eab212113735bb30f7ad0ff1480c8d	2422	SMART	SM00146		2102	2391	7.2e-08	T	24-05-2018	IPR000403	Phosphatidylinositol 3-/4-kinase, catalytic domain	GO:0016301
evm.model.scaffold145.19	42eab212113735bb30f7ad0ff1480c8d	2422	PANTHER	PTHR11139		1858	2422	0	T	24-05-2018
evm.model.scaffold145.19	42eab212113735bb30f7ad0ff1480c8d	2422	ProSiteProfiles	PS50290	Phosphatidylinositol 3- and 4-kinases family profile.	2091	2302	11.283	T	24-05-2018	IPR000403	Phosphatidylinositol 3-/4-kinase, catalytic domain	GO:0016301
evm.model.scaffold145.19	42eab212113735bb30f7ad0ff1480c8d	2422	PANTHER	PTHR11139		112	807	0	T	24-05-2018
evm.model.scaffold145.19	42eab212113735bb30f7ad0ff1480c8d	2422	PANTHER	PTHR11139		1	68	0	T	24-05-2018
evm.model.scaffold145.19	42eab212113735bb30f7ad0ff1480c8d	2422	PANTHER	PTHR11139		1146	1272	0	T	24-05-2018
evm.model.scaffold145.19	42eab212113735bb30f7ad0ff1480c8d	2422	SUPERFAMILY	SSF56112		2209	2389	9.79e-50	T	24-05-2018	IPR011009	Protein kinase-like domain
evm.model.scaffold145.19	42eab212113735bb30f7ad0ff1480c8d	2422	SUPERFAMILY	SSF56112		1996	2169	9.79e-50	T	24-05-2018	IPR011009	Protein kinase-like domain
evm.model.scaffold145.19	42eab212113735bb30f7ad0ff1480c8d	2422	MobiDBLite	mobidb-lite	consensus disorder prediction	579	601	-	T	24-05-2018
evm.model.scaffold145.19	42eab212113735bb30f7ad0ff1480c8d	2422	Pfam	PF02259	FAT domain	1407	1749	6.9e-67	T	24-05-2018	IPR003151	PIK-related kinase, FAT	GO:0005515	KEGG: 04150+2.7.11.1|KEGG: 04151+2.7.11.1
evm.model.scaffold145.19	42eab212113735bb30f7ad0ff1480c8d	2422	PANTHER	PTHR11139:SF1		826	1075	0	T	24-05-2018	IPR033317	Transcription-associated protein 1	GO:0000123|GO:0005634|GO:0016573	Reactome: R-HSA-201722|Reactome: R-HSA-3214847|Reactome: R-HSA-5689880
evm.model.scaffold145.19	42eab212113735bb30f7ad0ff1480c8d	2422	PANTHER	PTHR11139:SF1		1291	1823	0	T	24-05-2018	IPR033317	Transcription-associated protein 1	GO:0000123|GO:0005634|GO:0016573	Reactome: R-HSA-201722|Reactome: R-HSA-3214847|Reactome: R-HSA-5689880
evm.model.scaffold145.19	42eab212113735bb30f7ad0ff1480c8d	2422	SMART	SM01343		2390	2422	1.9e-05	T	24-05-2018	IPR003152	FATC domain	GO:0005515	KEGG: 04150+2.7.11.1|KEGG: 04151+2.7.11.1
evm.model.scaffold145.19	42eab212113735bb30f7ad0ff1480c8d	2422	CDD	cd05163	PIKK_TRRAP	2059	2346	1.52e-119	T	24-05-2018
evm.model.scaffold1490.1	756a04abf715d9c205cc622bf6727ef9	4619	Coils	Coil		124	144	-	T	24-05-2018
evm.model.scaffold1490.1	756a04abf715d9c205cc622bf6727ef9	4619	PANTHER	PTHR21856		1672	4613	0	T	24-05-2018
evm.model.scaffold1490.1	756a04abf715d9c205cc622bf6727ef9	4619	PANTHER	PTHR21856		1	1641	0	T	24-05-2018
evm.model.scaffold1490.1	756a04abf715d9c205cc622bf6727ef9	4619	MobiDBLite	mobidb-lite	consensus disorder prediction	3545	3573	-	T	24-05-2018
evm.model.scaffold1490.1	756a04abf715d9c205cc622bf6727ef9	4619	Coils	Coil		4455	4475	-	T	24-05-2018
evm.model.scaffold1490.1	756a04abf715d9c205cc622bf6727ef9	4619	MobiDBLite	mobidb-lite	consensus disorder prediction	1156	1190	-	T	24-05-2018
evm.model.scaffold1490.1	756a04abf715d9c205cc622bf6727ef9	4619	MobiDBLite	mobidb-lite	consensus disorder prediction	1629	1719	-	T	24-05-2018
evm.model.scaffold1490.1	756a04abf715d9c205cc622bf6727ef9	4619	MobiDBLite	mobidb-lite	consensus disorder prediction	571	602	-	T	24-05-2018
evm.model.scaffold1490.1	756a04abf715d9c205cc622bf6727ef9	4619	PANTHER	PTHR21856:SF4		1672	4613	0	T	24-05-2018
evm.model.scaffold1490.1	756a04abf715d9c205cc622bf6727ef9	4619	PANTHER	PTHR21856:SF4		1	1641	0	T	24-05-2018
evm.model.scaffold1490.1	756a04abf715d9c205cc622bf6727ef9	4619	MobiDBLite	mobidb-lite	consensus disorder prediction	404	429	-	T	24-05-2018
evm.model.scaffold1490.1	756a04abf715d9c205cc622bf6727ef9	4619	MobiDBLite	mobidb-lite	consensus disorder prediction	3346	3411	-	T	24-05-2018
evm.model.scaffold1490.1	756a04abf715d9c205cc622bf6727ef9	4619	Pfam	PF15783	Fibrous sheath-interacting protein 2	3084	3282	8.1e-12	T	24-05-2018	IPR031554	Fibrous sheath-interacting protein 2, C-terminal
evm.model.scaffold1490.1	756a04abf715d9c205cc622bf6727ef9	4619	Pfam	PF15783	Fibrous sheath-interacting protein 2	3711	4579	0	T	24-05-2018	IPR031554	Fibrous sheath-interacting protein 2, C-terminal
evm.model.scaffold1490.1	756a04abf715d9c205cc622bf6727ef9	4619	MobiDBLite	mobidb-lite	consensus disorder prediction	2120	2193	-	T	24-05-2018
evm.model.scaffold1490.1	756a04abf715d9c205cc622bf6727ef9	4619	Coils	Coil		2993	3013	-	T	24-05-2018
evm.model.scaffold1490.1	756a04abf715d9c205cc622bf6727ef9	4619	Coils	Coil		2355	2375	-	T	24-05-2018
evm.model.scaffold1490.1	756a04abf715d9c205cc622bf6727ef9	4619	MobiDBLite	mobidb-lite	consensus disorder prediction	39	84	-	T	24-05-2018
evm.model.scaffold1461.5	72a998a6613dbffc7a7e980a57841381	447	MobiDBLite	mobidb-lite	consensus disorder prediction	84	105	-	T	24-05-2018
evm.model.scaffold1461.5	72a998a6613dbffc7a7e980a57841381	447	MobiDBLite	mobidb-lite	consensus disorder prediction	153	189	-	T	24-05-2018
evm.model.scaffold1461.5	72a998a6613dbffc7a7e980a57841381	447	PANTHER	PTHR11697		389	447	3.4e-68	T	24-05-2018
evm.model.scaffold1461.5	72a998a6613dbffc7a7e980a57841381	447	MobiDBLite	mobidb-lite	consensus disorder prediction	358	377	-	T	24-05-2018
evm.model.scaffold1461.5	72a998a6613dbffc7a7e980a57841381	447	PANTHER	PTHR11697:SF95		129	228	3.4e-68	T	24-05-2018
evm.model.scaffold1461.5	72a998a6613dbffc7a7e980a57841381	447	PANTHER	PTHR11697:SF95		296	353	3.4e-68	T	24-05-2018
evm.model.scaffold1461.5	72a998a6613dbffc7a7e980a57841381	447	PANTHER	PTHR11697:SF95		389	447	3.4e-68	T	24-05-2018
evm.model.scaffold1461.5	72a998a6613dbffc7a7e980a57841381	447	MobiDBLite	mobidb-lite	consensus disorder prediction	263	304	-	T	24-05-2018
evm.model.scaffold1461.5	72a998a6613dbffc7a7e980a57841381	447	PANTHER	PTHR11697		129	228	3.4e-68	T	24-05-2018
evm.model.scaffold1461.5	72a998a6613dbffc7a7e980a57841381	447	PANTHER	PTHR11697		296	353	3.4e-68	T	24-05-2018
evm.model.scaffold1478.8	967c5cbb273e02f9763c944a9adb5176	353	PANTHER	PTHR13440		32	353	5.6e-144	T	24-05-2018
evm.model.scaffold1478.8	967c5cbb273e02f9763c944a9adb5176	353	Coils	Coil		331	351	-	T	24-05-2018
evm.model.scaffold1478.8	967c5cbb273e02f9763c944a9adb5176	353	Pfam	PF10157	Uncharacterized conserved protein (DUF2365)	208	350	2.7e-50	T	24-05-2018	IPR019314	BLOC-1-related complex subunit 6
evm.model.scaffold1478.8	967c5cbb273e02f9763c944a9adb5176	353	PANTHER	PTHR13440:SF7		32	353	5.6e-144	T	24-05-2018
evm.model.scaffold1478.8	967c5cbb273e02f9763c944a9adb5176	353	MobiDBLite	mobidb-lite	consensus disorder prediction	225	253	-	T	24-05-2018
evm.model.scaffold1478.8	967c5cbb273e02f9763c944a9adb5176	353	MobiDBLite	mobidb-lite	consensus disorder prediction	24	194	-	T	24-05-2018
evm.model.scaffold1467.1	cf4bd93ce6ca3722f44e87bbe9503159	426	Gene3D	G3DSA:3.90.520.10		1	27	5.6e-52	T	24-05-2018	IPR013019	MAD homology, MH1	GO:0003700|GO:0005622|GO:0005667|GO:0006355|GO:0007179
evm.model.scaffold1467.1	cf4bd93ce6ca3722f44e87bbe9503159	426	Gene3D	G3DSA:3.90.520.10		91	214	5.6e-52	T	24-05-2018	IPR013019	MAD homology, MH1	GO:0003700|GO:0005622|GO:0005667|GO:0006355|GO:0007179
evm.model.scaffold1467.1	cf4bd93ce6ca3722f44e87bbe9503159	426	PANTHER	PTHR13703		89	426	2.7e-292	T	24-05-2018	IPR013790	Dwarfin	GO:0005622|GO:0006355
evm.model.scaffold1467.1	cf4bd93ce6ca3722f44e87bbe9503159	426	PANTHER	PTHR13703		1	35	2.7e-292	T	24-05-2018	IPR013790	Dwarfin	GO:0005622|GO:0006355
evm.model.scaffold1467.1	cf4bd93ce6ca3722f44e87bbe9503159	426	SMART	SM00524		259	424	1.7e-82	T	24-05-2018	IPR001132	SMAD domain, Dwarfin-type	GO:0005622|GO:0006355
evm.model.scaffold1467.1	cf4bd93ce6ca3722f44e87bbe9503159	426	CDD	cd10500	MH2_SMAD_7	254	424	4.8e-130	T	24-05-2018
evm.model.scaffold1467.1	cf4bd93ce6ca3722f44e87bbe9503159	426	ProSiteProfiles	PS51076	MAD homology domain 2 (MH2) profile.	261	426	47.931	T	24-05-2018	IPR001132	SMAD domain, Dwarfin-type	GO:0005622|GO:0006355
evm.model.scaffold1467.1	cf4bd93ce6ca3722f44e87bbe9503159	426	MobiDBLite	mobidb-lite	consensus disorder prediction	13	53	-	T	24-05-2018
evm.model.scaffold1467.1	cf4bd93ce6ca3722f44e87bbe9503159	426	MobiDBLite	mobidb-lite	consensus disorder prediction	68	88	-	T	24-05-2018
evm.model.scaffold1467.1	cf4bd93ce6ca3722f44e87bbe9503159	426	ProSiteProfiles	PS51075	MAD homology domain 1 (MH1) profile.	64	207	24.896	T	24-05-2018	IPR013019	MAD homology, MH1	GO:0003700|GO:0005622|GO:0005667|GO:0006355|GO:0007179
evm.model.scaffold1467.1	cf4bd93ce6ca3722f44e87bbe9503159	426	Pfam	PF03165	MH1 domain	93	202	1.7e-30	T	24-05-2018	IPR003619	MAD homology 1, Dwarfin-type	GO:0005622|GO:0006355
evm.model.scaffold1467.1	cf4bd93ce6ca3722f44e87bbe9503159	426	CDD	cd10494	MH1_SMAD_7	60	205	7.95e-66	T	24-05-2018
evm.model.scaffold1467.1	cf4bd93ce6ca3722f44e87bbe9503159	426	SUPERFAMILY	SSF49879		205	424	9.44e-67	T	24-05-2018	IPR008984	SMAD/FHA domain	GO:0005515
evm.model.scaffold1467.1	cf4bd93ce6ca3722f44e87bbe9503159	426	Pfam	PF03166	MH2 domain	260	424	6.2e-49	T	24-05-2018	IPR001132	SMAD domain, Dwarfin-type	GO:0005622|GO:0006355
evm.model.scaffold1467.1	cf4bd93ce6ca3722f44e87bbe9503159	426	Gene3D	G3DSA:2.60.200.10		257	424	6e-59	T	24-05-2018	IPR017855	SMAD domain-like
evm.model.scaffold1467.1	cf4bd93ce6ca3722f44e87bbe9503159	426	SUPERFAMILY	SSF56366		12	27	7.19e-32	T	24-05-2018	IPR013019	MAD homology, MH1	GO:0003700|GO:0005622|GO:0005667|GO:0006355|GO:0007179
evm.model.scaffold1467.1	cf4bd93ce6ca3722f44e87bbe9503159	426	SUPERFAMILY	SSF56366		91	202	7.19e-32	T	24-05-2018	IPR013019	MAD homology, MH1	GO:0003700|GO:0005622|GO:0005667|GO:0006355|GO:0007179
evm.model.scaffold1467.1	cf4bd93ce6ca3722f44e87bbe9503159	426	SMART	SM00523		87	205	9.9e-51	T	24-05-2018	IPR003619	MAD homology 1, Dwarfin-type	GO:0005622|GO:0006355
evm.model.scaffold1467.1	cf4bd93ce6ca3722f44e87bbe9503159	426	PANTHER	PTHR13703:SF27		89	426	2.7e-292	T	24-05-2018
evm.model.scaffold1467.1	cf4bd93ce6ca3722f44e87bbe9503159	426	PANTHER	PTHR13703:SF27		1	35	2.7e-292	T	24-05-2018
evm.model.scaffold15.14	3f9b6695b7a9ea4e44e8fe2ee61fbcc4	492	MobiDBLite	mobidb-lite	consensus disorder prediction	119	138	-	T	24-05-2018
evm.model.scaffold15.14	3f9b6695b7a9ea4e44e8fe2ee61fbcc4	492	ProSiteProfiles	PS50157	Zinc finger C2H2 type domain profile.	171	198	9.432	T	24-05-2018	IPR007087	Zinc finger, C2H2	GO:0046872
evm.model.scaffold15.14	3f9b6695b7a9ea4e44e8fe2ee61fbcc4	492	MobiDBLite	mobidb-lite	consensus disorder prediction	1	108	-	T	24-05-2018
evm.model.scaffold15.14	3f9b6695b7a9ea4e44e8fe2ee61fbcc4	492	ProSitePatterns	PS00028	Zinc finger C2H2 type domain signature.	173	193	-	T	24-05-2018	IPR007087	Zinc finger, C2H2	GO:0046872
evm.model.scaffold15.14	3f9b6695b7a9ea4e44e8fe2ee61fbcc4	492	SMART	SM00355		171	193	0.024	T	24-05-2018	IPR015880	Zinc finger, C2H2-like
evm.model.scaffold15.14	3f9b6695b7a9ea4e44e8fe2ee61fbcc4	492	SMART	SM00355		194	218	63	T	24-05-2018	IPR015880	Zinc finger, C2H2-like
evm.model.scaffold15.14	3f9b6695b7a9ea4e44e8fe2ee61fbcc4	492	PANTHER	PTHR13309		1	484	1.2e-131	T	24-05-2018
evm.model.scaffold15.14	3f9b6695b7a9ea4e44e8fe2ee61fbcc4	492	MobiDBLite	mobidb-lite	consensus disorder prediction	394	432	-	T	24-05-2018
evm.model.scaffold15.14	3f9b6695b7a9ea4e44e8fe2ee61fbcc4	492	MobiDBLite	mobidb-lite	consensus disorder prediction	287	355	-	T	24-05-2018
evm.model.scaffold15.14	3f9b6695b7a9ea4e44e8fe2ee61fbcc4	492	Pfam	PF10453	Nuclear fragile X mental retardation-interacting protein 1 (NUFIP1)	213	264	1.1e-20	T	24-05-2018	IPR019496	Nuclear fragile X mental retardation-interacting protein 1, conserved domain
evm.model.scaffold1441.4	a0876901ae8cb606c518697608bb1207	144	MobiDBLite	mobidb-lite	consensus disorder prediction	1	40	-	T	24-05-2018
evm.model.scaffold1441.4	a0876901ae8cb606c518697608bb1207	144	MobiDBLite	mobidb-lite	consensus disorder prediction	93	144	-	T	24-05-2018
evm.model.scaffold1441.4	a0876901ae8cb606c518697608bb1207	144	Pfam	PF15423	FLYWCH-type zinc finger-containing protein	1	109	9.9e-47	T	24-05-2018	IPR029279	FLYWCH-type zinc finger-containing protein, N-terminal
evm.model.scaffold1441.4	a0876901ae8cb606c518697608bb1207	144	PANTHER	PTHR31665		2	144	6.3e-99	T	24-05-2018
evm.model.scaffold1449.2	3b0bec9ab6e6bf2ee9bb2b9ff1643ccd	446	SMART	SM00349		236	296	5e-25	T	24-05-2018	IPR001909	Krueppel-associated box	GO:0003676|GO:0005622|GO:0006355
evm.model.scaffold1449.2	3b0bec9ab6e6bf2ee9bb2b9ff1643ccd	446	PANTHER	PTHR23226		204	297	2.8e-242	T	24-05-2018
evm.model.scaffold1449.2	3b0bec9ab6e6bf2ee9bb2b9ff1643ccd	446	SMART	SM00431		45	157	1.1e-52	T	24-05-2018	IPR003309	SCAN domain	GO:0003700|GO:0006355
evm.model.scaffold1449.2	3b0bec9ab6e6bf2ee9bb2b9ff1643ccd	446	CDD	cd07936	SCAN	45	125	5.17e-33	T	24-05-2018
evm.model.scaffold1449.2	3b0bec9ab6e6bf2ee9bb2b9ff1643ccd	446	Gene3D	G3DSA:3.30.160.60		422	441	6.1e-11	T	24-05-2018	IPR013087	Zinc finger C2H2-type/integrase DNA-binding domain	GO:0003676
evm.model.scaffold1449.2	3b0bec9ab6e6bf2ee9bb2b9ff1643ccd	446	SUPERFAMILY	SSF47353		42	132	2.06e-35	T	24-05-2018	IPR008916	Retrovirus capsid, C-terminal
evm.model.scaffold1449.2	3b0bec9ab6e6bf2ee9bb2b9ff1643ccd	446	SUPERFAMILY	SSF109640		232	292	8.11e-21	T	24-05-2018	IPR001909	Krueppel-associated box	GO:0003676|GO:0005622|GO:0006355
evm.model.scaffold1449.2	3b0bec9ab6e6bf2ee9bb2b9ff1643ccd	446	ProSitePatterns	PS00028	Zinc finger C2H2 type domain signature.	405	425	-	T	24-05-2018	IPR007087	Zinc finger, C2H2	GO:0046872
evm.model.scaffold1449.2	3b0bec9ab6e6bf2ee9bb2b9ff1643ccd	446	ProSiteProfiles	PS50805	Krueppel-associated box (KRAB) profile.	236	307	18.648	T	24-05-2018	IPR001909	Krueppel-associated box	GO:0003676|GO:0005622|GO:0006355
evm.model.scaffold1449.2	3b0bec9ab6e6bf2ee9bb2b9ff1643ccd	446	PANTHER	PTHR23226:SF83		204	297	2.8e-242	T	24-05-2018
evm.model.scaffold1449.2	3b0bec9ab6e6bf2ee9bb2b9ff1643ccd	446	PANTHER	PTHR23226:SF83		344	442	2.8e-242	T	24-05-2018
evm.model.scaffold1449.2	3b0bec9ab6e6bf2ee9bb2b9ff1643ccd	446	Gene3D	G3DSA:3.30.160.60		400	421	9.5e-16	T	24-05-2018	IPR013087	Zinc finger C2H2-type/integrase DNA-binding domain	GO:0003676
evm.model.scaffold1449.2	3b0bec9ab6e6bf2ee9bb2b9ff1643ccd	446	ProSiteProfiles	PS50157	Zinc finger C2H2 type domain profile.	403	430	17.662	T	24-05-2018	IPR007087	Zinc finger, C2H2	GO:0046872
evm.model.scaffold1449.2	3b0bec9ab6e6bf2ee9bb2b9ff1643ccd	446	CDD	cd07765	KRAB_A-box	236	275	4.91e-18	T	24-05-2018	IPR001909	Krueppel-associated box	GO:0003676|GO:0005622|GO:0006355
evm.model.scaffold1449.2	3b0bec9ab6e6bf2ee9bb2b9ff1643ccd	446	ProSiteProfiles	PS50804	SCAN box profile.	49	130	37.117	T	24-05-2018	IPR003309	SCAN domain	GO:0003700|GO:0006355
evm.model.scaffold1449.2	3b0bec9ab6e6bf2ee9bb2b9ff1643ccd	446	MobiDBLite	mobidb-lite	consensus disorder prediction	27	48	-	T	24-05-2018
evm.model.scaffold1449.2	3b0bec9ab6e6bf2ee9bb2b9ff1643ccd	446	PANTHER	PTHR23226		1	188	2.8e-242	T	24-05-2018
evm.model.scaffold1449.2	3b0bec9ab6e6bf2ee9bb2b9ff1643ccd	446	PANTHER	PTHR23226		344	442	2.8e-242	T	24-05-2018
evm.model.scaffold1449.2	3b0bec9ab6e6bf2ee9bb2b9ff1643ccd	446	SUPERFAMILY	SSF57667		391	440	2.74e-18	T	24-05-2018
evm.model.scaffold1449.2	3b0bec9ab6e6bf2ee9bb2b9ff1643ccd	446	Pfam	PF02023	SCAN domain	45	132	9.5e-39	T	24-05-2018	IPR003309	SCAN domain	GO:0003700|GO:0006355
evm.model.scaffold1449.2	3b0bec9ab6e6bf2ee9bb2b9ff1643ccd	446	PANTHER	PTHR23226:SF83		1	188	2.8e-242	T	24-05-2018
evm.model.scaffold1449.2	3b0bec9ab6e6bf2ee9bb2b9ff1643ccd	446	Pfam	PF01352	KRAB box	235	275	2.2e-21	T	24-05-2018	IPR001909	Krueppel-associated box	GO:0003676|GO:0005622|GO:0006355
evm.model.scaffold1449.2	3b0bec9ab6e6bf2ee9bb2b9ff1643ccd	446	SMART	SM00355		403	425	0.00031	T	24-05-2018	IPR015880	Zinc finger, C2H2-like
evm.model.scaffold1449.2	3b0bec9ab6e6bf2ee9bb2b9ff1643ccd	446	Pfam	PF00096	Zinc finger, C2H2 type	403	425	1.4e-06	T	24-05-2018	IPR007087	Zinc finger, C2H2	GO:0046872
evm.model.scaffold146.11	740031f85f234a716229e2d7d91d558f	1077	ProSiteProfiles	PS50157	Zinc finger C2H2 type domain profile.	193	221	8.538	T	24-05-2018	IPR007087	Zinc finger, C2H2	GO:0046872
evm.model.scaffold146.11	740031f85f234a716229e2d7d91d558f	1077	MobiDBLite	mobidb-lite	consensus disorder prediction	1	39	-	T	24-05-2018
evm.model.scaffold146.11	740031f85f234a716229e2d7d91d558f	1077	MobiDBLite	mobidb-lite	consensus disorder prediction	374	404	-	T	24-05-2018
evm.model.scaffold146.11	740031f85f234a716229e2d7d91d558f	1077	SMART	SM00355		1039	1061	14	T	24-05-2018	IPR015880	Zinc finger, C2H2-like
evm.model.scaffold146.11	740031f85f234a716229e2d7d91d558f	1077	SMART	SM00355		165	187	0.14	T	24-05-2018	IPR015880	Zinc finger, C2H2-like
evm.model.scaffold146.11	740031f85f234a716229e2d7d91d558f	1077	SMART	SM00355		193	216	0.14	T	24-05-2018	IPR015880	Zinc finger, C2H2-like
evm.model.scaffold146.11	740031f85f234a716229e2d7d91d558f	1077	SMART	SM00355		138	160	0.32	T	24-05-2018	IPR015880	Zinc finger, C2H2-like
evm.model.scaffold146.11	740031f85f234a716229e2d7d91d558f	1077	PANTHER	PTHR10032		72	423	0	T	24-05-2018	IPR027775	C2H2- zinc finger protein family	GO:0003700|GO:0005634|GO:0006351
evm.model.scaffold146.11	740031f85f234a716229e2d7d91d558f	1077	MobiDBLite	mobidb-lite	consensus disorder prediction	684	709	-	T	24-05-2018
evm.model.scaffold146.11	740031f85f234a716229e2d7d91d558f	1077	PANTHER	PTHR10032:SF188		890	1072	0	T	24-05-2018	IPR028379	Zinc finger protein 518B
evm.model.scaffold146.11	740031f85f234a716229e2d7d91d558f	1077	PANTHER	PTHR10032		890	1072	0	T	24-05-2018	IPR027775	C2H2- zinc finger protein family	GO:0003700|GO:0005634|GO:0006351
evm.model.scaffold146.11	740031f85f234a716229e2d7d91d558f	1077	ProSitePatterns	PS00028	Zinc finger C2H2 type domain signature.	1041	1061	-	T	24-05-2018	IPR007087	Zinc finger, C2H2	GO:0046872
evm.model.scaffold146.11	740031f85f234a716229e2d7d91d558f	1077	ProSiteProfiles	PS50157	Zinc finger C2H2 type domain profile.	165	192	9.307	T	24-05-2018	IPR007087	Zinc finger, C2H2	GO:0046872
evm.model.scaffold146.11	740031f85f234a716229e2d7d91d558f	1077	PANTHER	PTHR10032		485	755	0	T	24-05-2018	IPR027775	C2H2- zinc finger protein family	GO:0003700|GO:0005634|GO:0006351
evm.model.scaffold146.11	740031f85f234a716229e2d7d91d558f	1077	PANTHER	PTHR10032:SF188		485	755	0	T	24-05-2018	IPR028379	Zinc finger protein 518B
evm.model.scaffold146.11	740031f85f234a716229e2d7d91d558f	1077	MobiDBLite	mobidb-lite	consensus disorder prediction	214	258	-	T	24-05-2018
evm.model.scaffold146.11	740031f85f234a716229e2d7d91d558f	1077	SUPERFAMILY	SSF57667		165	213	6.82e-07	T	24-05-2018
evm.model.scaffold146.11	740031f85f234a716229e2d7d91d558f	1077	MobiDBLite	mobidb-lite	consensus disorder prediction	831	911	-	T	24-05-2018
evm.model.scaffold146.11	740031f85f234a716229e2d7d91d558f	1077	MobiDBLite	mobidb-lite	consensus disorder prediction	612	633	-	T	24-05-2018
evm.model.scaffold146.11	740031f85f234a716229e2d7d91d558f	1077	PANTHER	PTHR10032:SF188		72	423	0	T	24-05-2018	IPR028379	Zinc finger protein 518B
evm.model.scaffold1470.4	90e8d8ff41a3caffb8bc41aea1b7fe54	320	Gene3D	G3DSA:3.40.50.10480		113	288	1.9e-59	T	24-05-2018	IPR007109	Brix domain
evm.model.scaffold1470.4	90e8d8ff41a3caffb8bc41aea1b7fe54	320	SMART	SM00879		115	287	2.1e-64	T	24-05-2018	IPR007109	Brix domain
evm.model.scaffold1470.4	90e8d8ff41a3caffb8bc41aea1b7fe54	320	ProSiteProfiles	PS50833	Brix domain profile.	112	293	47.698	T	24-05-2018	IPR007109	Brix domain
evm.model.scaffold1470.4	90e8d8ff41a3caffb8bc41aea1b7fe54	320	PANTHER	PTHR22734		16	318	4.9e-191	T	24-05-2018
evm.model.scaffold1470.4	90e8d8ff41a3caffb8bc41aea1b7fe54	320	PANTHER	PTHR22734:SF2		16	318	4.9e-191	T	24-05-2018
evm.model.scaffold1470.4	90e8d8ff41a3caffb8bc41aea1b7fe54	320	Coils	Coil		43	67	-	T	24-05-2018
evm.model.scaffold1470.4	90e8d8ff41a3caffb8bc41aea1b7fe54	320	Pfam	PF04427	Brix domain	119	285	2e-30	T	24-05-2018	IPR007109	Brix domain
evm.model.scaffold1470.4	90e8d8ff41a3caffb8bc41aea1b7fe54	320	SUPERFAMILY	SSF52954		111	290	9.12e-64	T	24-05-2018	IPR004154	Anticodon-binding
evm.model.scaffold1484.11	571e2ad496cf5915f372162d0e51e18a	973	ProSiteProfiles	PS51757	Class I myosin tail homology (TH1) domain profile.	785	967	13.028	T	24-05-2018	IPR010926	Class I myosin tail homology domain	GO:0003774|GO:0016459
evm.model.scaffold1484.11	571e2ad496cf5915f372162d0e51e18a	973	Pfam	PF00063	Myosin head (motor domain)	26	690	2e-239	T	24-05-2018	IPR001609	Myosin head, motor domain	GO:0003774|GO:0005524|GO:0016459
evm.model.scaffold1484.11	571e2ad496cf5915f372162d0e51e18a	973	ProSiteProfiles	PS51456	Myosin motor domain profile.	24	703	280.918	T	24-05-2018	IPR001609	Myosin head, motor domain	GO:0003774|GO:0005524|GO:0016459
evm.model.scaffold1484.11	571e2ad496cf5915f372162d0e51e18a	973	SMART	SM00242		17	704	0	T	24-05-2018	IPR001609	Myosin head, motor domain	GO:0003774|GO:0005524|GO:0016459
evm.model.scaffold1484.11	571e2ad496cf5915f372162d0e51e18a	973	Pfam	PF06017	Unconventional myosin tail, actin- and lipid-binding	874	957	1e-08	T	24-05-2018	IPR010926	Class I myosin tail homology domain	GO:0003774|GO:0016459
evm.model.scaffold1484.11	571e2ad496cf5915f372162d0e51e18a	973	PRINTS	PR00193	Myosin heavy chain signature	110	135	4.3e-57	T	24-05-2018	IPR001609	Myosin head, motor domain	GO:0003774|GO:0005524|GO:0016459
evm.model.scaffold1484.11	571e2ad496cf5915f372162d0e51e18a	973	PRINTS	PR00193	Myosin heavy chain signature	54	73	4.3e-57	T	24-05-2018	IPR001609	Myosin head, motor domain	GO:0003774|GO:0005524|GO:0016459
evm.model.scaffold1484.11	571e2ad496cf5915f372162d0e51e18a	973	PRINTS	PR00193	Myosin heavy chain signature	156	183	4.3e-57	T	24-05-2018	IPR001609	Myosin head, motor domain	GO:0003774|GO:0005524|GO:0016459
evm.model.scaffold1484.11	571e2ad496cf5915f372162d0e51e18a	973	PRINTS	PR00193	Myosin heavy chain signature	388	416	4.3e-57	T	24-05-2018	IPR001609	Myosin head, motor domain	GO:0003774|GO:0005524|GO:0016459
evm.model.scaffold1484.11	571e2ad496cf5915f372162d0e51e18a	973	PRINTS	PR00193	Myosin heavy chain signature	441	469	4.3e-57	T	24-05-2018	IPR001609	Myosin head, motor domain	GO:0003774|GO:0005524|GO:0016459
evm.model.scaffold1484.11	571e2ad496cf5915f372162d0e51e18a	973	CDD	cd01378	MYSc_Myo1	38	690	0	T	24-05-2018
evm.model.scaffold1484.11	571e2ad496cf5915f372162d0e51e18a	973	PANTHER	PTHR13140:SF353		19	845	0	T	24-05-2018
evm.model.scaffold1484.11	571e2ad496cf5915f372162d0e51e18a	973	ProSiteProfiles	PS50096	IQ motif profile.	729	758	8.956	T	24-05-2018	IPR000048	IQ motif, EF-hand binding site	GO:0005515
evm.model.scaffold1484.11	571e2ad496cf5915f372162d0e51e18a	973	PANTHER	PTHR13140		19	845	0	T	24-05-2018
evm.model.scaffold1484.11	571e2ad496cf5915f372162d0e51e18a	973	SMART	SM00015		728	750	0.54	T	24-05-2018	IPR000048	IQ motif, EF-hand binding site	GO:0005515
evm.model.scaffold1484.11	571e2ad496cf5915f372162d0e51e18a	973	SMART	SM00015		705	727	60	T	24-05-2018	IPR000048	IQ motif, EF-hand binding site	GO:0005515
evm.model.scaffold1484.11	571e2ad496cf5915f372162d0e51e18a	973	SUPERFAMILY	SSF52540		21	757	2.34e-260	T	24-05-2018	IPR027417	P-loop containing nucleoside triphosphate hydrolase
evm.model.scaffold146.14	987608ec4d64a0e5d057eb144458a7e4	207	PANTHER	PTHR19856		1	207	8e-103	T	24-05-2018
evm.model.scaffold146.14	987608ec4d64a0e5d057eb144458a7e4	207	ProSiteProfiles	PS50082	Trp-Asp (WD) repeats profile.	129	170	13.884	T	24-05-2018	IPR001680	WD40 repeat	GO:0005515
evm.model.scaffold146.14	987608ec4d64a0e5d057eb144458a7e4	207	Pfam	PF00400	WD domain, G-beta repeat	91	112	0.1	T	24-05-2018	IPR001680	WD40 repeat	GO:0005515
evm.model.scaffold146.14	987608ec4d64a0e5d057eb144458a7e4	207	Pfam	PF00400	WD domain, G-beta repeat	128	160	1.4e-06	T	24-05-2018	IPR001680	WD40 repeat	GO:0005515
evm.model.scaffold146.14	987608ec4d64a0e5d057eb144458a7e4	207	ProSiteProfiles	PS50294	Trp-Asp (WD) repeats circular profile.	42	207	20.066	T	24-05-2018	IPR017986	WD40-repeat-containing domain	GO:0005515
evm.model.scaffold146.14	987608ec4d64a0e5d057eb144458a7e4	207	Gene3D	G3DSA:2.130.10.10		11	63	0.00074	T	24-05-2018	IPR015943	WD40/YVTN repeat-like-containing domain	GO:0005515
evm.model.scaffold146.14	987608ec4d64a0e5d057eb144458a7e4	207	SUPERFAMILY	SSF50978		10	205	4.37e-34	T	24-05-2018	IPR017986	WD40-repeat-containing domain	GO:0005515
evm.model.scaffold146.14	987608ec4d64a0e5d057eb144458a7e4	207	SMART	SM00320		35	74	0.52	T	24-05-2018	IPR001680	WD40 repeat	GO:0005515
evm.model.scaffold146.14	987608ec4d64a0e5d057eb144458a7e4	207	SMART	SM00320		122	161	3.3e-07	T	24-05-2018	IPR001680	WD40 repeat	GO:0005515
evm.model.scaffold146.14	987608ec4d64a0e5d057eb144458a7e4	207	SMART	SM00320		79	118	0.048	T	24-05-2018	IPR001680	WD40 repeat	GO:0005515
evm.model.scaffold146.14	987608ec4d64a0e5d057eb144458a7e4	207	SMART	SM00320		165	204	0.69	T	24-05-2018	IPR001680	WD40 repeat	GO:0005515
evm.model.scaffold146.14	987608ec4d64a0e5d057eb144458a7e4	207	Gene3D	G3DSA:2.130.10.10		64	206	8.7e-33	T	24-05-2018	IPR015943	WD40/YVTN repeat-like-containing domain	GO:0005515
evm.model.scaffold1483.1	1bfcb84a81b2f703711dbb32dd4246c4	1111	Gene3D	G3DSA:2.60.40.1080		305	363	0.00053	T	24-05-2018
evm.model.scaffold1483.1	1bfcb84a81b2f703711dbb32dd4246c4	1111	Pfam	PF02368	Bacterial Ig-like domain (group 2)	302	373	1.7e-13	T	24-05-2018	IPR003343	Bacterial Ig-like, group 2
evm.model.scaffold1483.1	1bfcb84a81b2f703711dbb32dd4246c4	1111	SMART	SM00635		698	772	12	T	24-05-2018	IPR003343	Bacterial Ig-like, group 2
evm.model.scaffold1483.1	1bfcb84a81b2f703711dbb32dd4246c4	1111	SMART	SM00635		301	376	4.5e-09	T	24-05-2018	IPR003343	Bacterial Ig-like, group 2
evm.model.scaffold1483.1	1bfcb84a81b2f703711dbb32dd4246c4	1111	PANTHER	PTHR23019:SF2		6	1111	0	T	24-05-2018
evm.model.scaffold1483.1	1bfcb84a81b2f703711dbb32dd4246c4	1111	PANTHER	PTHR23019		6	1111	0	T	24-05-2018
evm.model.scaffold145.21	45c7ec077801e7ffb218b8cf161c0284	501	ProSiteProfiles	PS50176	Armadillo/plakoglobin ARM repeat profile.	89	132	11.357	T	24-05-2018	IPR000225	Armadillo	GO:0005515
evm.model.scaffold145.21	45c7ec077801e7ffb218b8cf161c0284	501	PANTHER	PTHR23316		2	467	0	T	24-05-2018
evm.model.scaffold145.21	45c7ec077801e7ffb218b8cf161c0284	501	SMART	SM00185		375	415	0.45	T	24-05-2018	IPR000225	Armadillo	GO:0005515
evm.model.scaffold145.21	45c7ec077801e7ffb218b8cf161c0284	501	SMART	SM00185		248	288	0.00039	T	24-05-2018	IPR000225	Armadillo	GO:0005515
evm.model.scaffold145.21	45c7ec077801e7ffb218b8cf161c0284	501	SMART	SM00185		332	372	2.3e-05	T	24-05-2018	IPR000225	Armadillo	GO:0005515
evm.model.scaffold145.21	45c7ec077801e7ffb218b8cf161c0284	501	SMART	SM00185		121	161	9.8e-07	T	24-05-2018	IPR000225	Armadillo	GO:0005515
evm.model.scaffold145.21	45c7ec077801e7ffb218b8cf161c0284	501	SMART	SM00185		207	246	5.5	T	24-05-2018	IPR000225	Armadillo	GO:0005515
evm.model.scaffold145.21	45c7ec077801e7ffb218b8cf161c0284	501	SMART	SM00185		290	330	9.9e-07	T	24-05-2018	IPR000225	Armadillo	GO:0005515
evm.model.scaffold145.21	45c7ec077801e7ffb218b8cf161c0284	501	SMART	SM00185		78	119	2e-10	T	24-05-2018	IPR000225	Armadillo	GO:0005515
evm.model.scaffold145.21	45c7ec077801e7ffb218b8cf161c0284	501	SMART	SM00185		163	204	0.18	T	24-05-2018	IPR000225	Armadillo	GO:0005515
evm.model.scaffold145.21	45c7ec077801e7ffb218b8cf161c0284	501	ProSiteProfiles	PS50176	Armadillo/plakoglobin ARM repeat profile.	132	160	10.622	T	24-05-2018	IPR000225	Armadillo	GO:0005515
evm.model.scaffold145.21	45c7ec077801e7ffb218b8cf161c0284	501	CDD	cd00020	ARM	84	204	9.22e-30	T	24-05-2018
evm.model.scaffold145.21	45c7ec077801e7ffb218b8cf161c0284	501	CDD	cd00020	ARM	295	410	1.24e-23	T	24-05-2018
evm.model.scaffold145.21	45c7ec077801e7ffb218b8cf161c0284	501	Pfam	PF01749	Importin beta binding domain	3	68	9.6e-15	T	24-05-2018	IPR002652	Importin-alpha, importin-beta-binding domain	GO:0005634|GO:0005737|GO:0006606|GO:0008565
evm.model.scaffold145.21	45c7ec077801e7ffb218b8cf161c0284	501	SMART	SM00567	E-Z type HEAT repeats	104	144	130	T	24-05-2018	IPR004155	PBS lyase HEAT-like repeat		Reactome: R-HSA-204626
evm.model.scaffold145.21	45c7ec077801e7ffb218b8cf161c0284	501	SMART	SM00567	E-Z type HEAT repeats	146	186	53	T	24-05-2018	IPR004155	PBS lyase HEAT-like repeat		Reactome: R-HSA-204626
evm.model.scaffold145.21	45c7ec077801e7ffb218b8cf161c0284	501	SMART	SM00567	E-Z type HEAT repeats	315	355	270	T	24-05-2018	IPR004155	PBS lyase HEAT-like repeat		Reactome: R-HSA-204626
evm.model.scaffold145.21	45c7ec077801e7ffb218b8cf161c0284	501	SMART	SM00567	E-Z type HEAT repeats	357	386	390	T	24-05-2018	IPR004155	PBS lyase HEAT-like repeat		Reactome: R-HSA-204626
evm.model.scaffold145.21	45c7ec077801e7ffb218b8cf161c0284	501	SUPERFAMILY	SSF48371		4	467	1.42e-112	T	24-05-2018	IPR016024	Armadillo-type fold	GO:0005488
evm.model.scaffold145.21	45c7ec077801e7ffb218b8cf161c0284	501	ProSiteProfiles	PS51214	IBB domain profile.	1	36	9.533	T	24-05-2018	IPR002652	Importin-alpha, importin-beta-binding domain	GO:0005634|GO:0005737|GO:0006606|GO:0008565
evm.model.scaffold145.21	45c7ec077801e7ffb218b8cf161c0284	501	PANTHER	PTHR23316:SF11		2	467	0	T	24-05-2018
evm.model.scaffold145.21	45c7ec077801e7ffb218b8cf161c0284	501	ProSiteProfiles	PS50176	Armadillo/plakoglobin ARM repeat profile.	259	301	9.537	T	24-05-2018	IPR000225	Armadillo	GO:0005515
evm.model.scaffold145.21	45c7ec077801e7ffb218b8cf161c0284	501	Pfam	PF16186	Atypical Arm repeat	424	467	1.7e-17	T	24-05-2018	IPR032413	Atypical Arm repeat		Reactome: R-HSA-1169408|Reactome: R-HSA-168276
evm.model.scaffold145.21	45c7ec077801e7ffb218b8cf161c0284	501	PIRSF	PIRSF005673		1	490	2.1e-167	T	24-05-2018	IPR024931	Importin subunit alpha	GO:0005634|GO:0005737|GO:0006606|GO:0008565	Reactome: R-HSA-1169408|Reactome: R-HSA-168276
evm.model.scaffold145.21	45c7ec077801e7ffb218b8cf161c0284	501	CDD	cd00020	ARM	219	330	5.98e-25	T	24-05-2018
evm.model.scaffold145.21	45c7ec077801e7ffb218b8cf161c0284	501	Pfam	PF00514	Armadillo/beta-catenin-like repeat	334	370	1.5e-08	T	24-05-2018	IPR000225	Armadillo	GO:0005515
evm.model.scaffold145.21	45c7ec077801e7ffb218b8cf161c0284	501	Pfam	PF00514	Armadillo/beta-catenin-like repeat	253	287	3.7e-05	T	24-05-2018	IPR000225	Armadillo	GO:0005515
evm.model.scaffold145.21	45c7ec077801e7ffb218b8cf161c0284	501	Pfam	PF00514	Armadillo/beta-catenin-like repeat	290	330	8.4e-11	T	24-05-2018	IPR000225	Armadillo	GO:0005515
[truncated: 324,912+ more rows]
