# Supplementary material for: Whole genome sequence and de novo assembly revealed genomic architecture of Indian Mithun (Bos frontalis)
Source: BMC Genomics. 2019 Jul 29;20:617. doi: 10.1186/s12864-019-5980-y (PMC6664528; doi:10.1186/s12864-019-5980-y)
Supplement: Supplementary file 3 — Table S2. Genes found in mithun genome with GO analysis. (XLSX 5227 kb) [file 12864_2019_5980_MOESM3_ESM.xlsx]

## Sheet: mithun_eggnog
Supplementary Table 2S: Genes found in mithun genome with GO analysis
ID	Best hit	E-value	score	gene name	gene description
evm.model.scaffold1.5	9913.ENSBTAP00000010236	1.3e-92	344.4	PKD2L2	Polycystic kidney disease 2-like 2	GO:0003674,GO:0005215,GO:0005216,GO:0005261,GO:0005262,GO:0005575,GO:0006810,GO:0006811,GO:0006812,GO:0006816,GO:0008150,GO:0008324,GO:0009581,GO:0009582,GO:0009605,GO:0009612,GO:0009628,GO:0009987,GO:0015075,GO:0015085,GO:0015267,GO:0016020,GO:0016021,GO:0022803,GO:0022838,GO:0022857,GO:0022890,GO:0022891,GO:0022892,GO:0030001,GO:0031224,GO:0034220,GO:0044425,GO:0044699,GO:0044763,GO:0044765,GO:…
evm.model.scaffold1.15	9913.ENSBTAP00000025819	0	2372.8	KIAA1755
evm.model.scaffold1.27	43179.ENSSTOP00000004491	7.4e-40	167.9	RAB3C	RAB3C, member RAS oncogene family	GO:0001505,GO:0003001,GO:0003008,GO:0005575,GO:0005622,GO:0005623,GO:0005737,GO:0005829,GO:0005886,GO:0006810,GO:0006836,GO:0006887,GO:0007154,GO:0007267,GO:0007268,GO:0007269,GO:0008021,GO:0008150,GO:0009987,GO:0016020,GO:0016023,GO:0016192,GO:0017156,GO:0017157,GO:0019226,GO:0023052,GO:0023061,GO:0030135,GO:0030136,GO:0031410,GO:0031982,GO:0031988,GO:0032501,GO:0032879,GO:0032940,GO:0035637,GO:…
evm.model.scaffold1.26	9813.ENSPCAP00000005485	1.9e-53	213.4	RAB3C	RAB3C, member RAS oncogene family
evm.model.scaffold1.12	9913.ENSBTAP00000056082	1.4e-180	637.9	BPI1
evm.model.scaffold1.22	9913.ENSBTAP00000042923	1.9e-68	263.5	PPAPDC1A	Phosphatidic acid phosphatase type 2 domain containing	GO:0003674,GO:0003824,GO:0005575,GO:0006629,GO:0006793,GO:0006796,GO:0008150,GO:0008152,GO:0008195,GO:0009987,GO:0016020,GO:0016311,GO:0016787,GO:0016788,GO:0016791,GO:0030258,GO:0042578,GO:0044237,GO:0044238,GO:0044255,GO:0044710,GO:0046839,GO:0071704
evm.model.scaffold1.6	9739.ENSTTRP00000009024	6.8e-88	328.6	PKD2L2	Polycystic kidney disease 2-like 2	GO:0003674,GO:0005215,GO:0005216,GO:0005261,GO:0005262,GO:0005575,GO:0006810,GO:0006811,GO:0006812,GO:0006816,GO:0008150,GO:0008324,GO:0009581,GO:0009582,GO:0009605,GO:0009612,GO:0009628,GO:0009987,GO:0015075,GO:0015085,GO:0015267,GO:0016020,GO:0016021,GO:0022803,GO:0022838,GO:0022857,GO:0022890,GO:0022891,GO:0022892,GO:0030001,GO:0031224,GO:0034220,GO:0044425,GO:0044699,GO:0044763,GO:0044765,GO:…
evm.model.scaffold1.8	9913.ENSBTAP00000003553	0	1113.6	PDE1C	Phosphodiesterase 1C, calmodulin-dependent 70kDa	GO:0000166,GO:0002791,GO:0002792,GO:0003008,GO:0003674,GO:0003824,GO:0004112,GO:0004114,GO:0004115,GO:0004117,GO:0005488,GO:0005575,GO:0005622,GO:0005623,GO:0005737,GO:0005829,GO:0005929,GO:0006139,GO:0006163,GO:0006195,GO:0006198,GO:0006725,GO:0006753,GO:0006793,GO:0006796,GO:0006807,GO:0007154,GO:0007165,GO:0007166,GO:0007167,GO:0007169,GO:0007173,GO:0007202,GO:0007600,GO:0007606,GO:0007608,GO:…
evm.model.scaffold1.23	9913.ENSBTAP00000001156	2.8e-308	1062.4	RNF219	Ring finger protein 219
evm.model.scaffold1.11	9913.ENSBTAP00000050960	1.4e-76	291.2		Olfactory receptor	GO:0003008,GO:0003674,GO:0004871,GO:0004872,GO:0004888,GO:0004984,GO:0005575,GO:0005623,GO:0005886,GO:0007154,GO:0007165,GO:0007166,GO:0007186,GO:0007600,GO:0007606,GO:0007608,GO:0008150,GO:0009593,GO:0009987,GO:0016020,GO:0016021,GO:0023052,GO:0031224,GO:0032501,GO:0038023,GO:0042221,GO:0044425,GO:0044464,GO:0044699,GO:0044700,GO:0044707,GO:0044763,GO:0050789,GO:0050794,GO:0050877,GO:0050896,GO:…
evm.model.scaffold1.20	9913.ENSBTAP00000054571	1.1e-75	287.7	ITGAM	Integrin, alpha	GO:0001775,GO:0001846,GO:0001948,GO:0002376,GO:0002520,GO:0002521,GO:0002573,GO:0003674,GO:0005488,GO:0005515,GO:0005539,GO:0005575,GO:0005622,GO:0005623,GO:0005634,GO:0005886,GO:0005887,GO:0006928,GO:0006935,GO:0006950,GO:0007155,GO:0007159,GO:0007275,GO:0007399,GO:0007417,GO:0007596,GO:0007599,GO:0008150,GO:0008201,GO:0008283,GO:0008305,GO:0009605,GO:0009611,GO:0009897,GO:0009986,GO:0009987,GO:…
evm.model.scaffold1.29	9913.ENSBTAP00000022307	0	1393.3	PLK2	Polo-like kinase 2	GO:0000075,GO:0000082,GO:0000226,GO:0000278,GO:0003008,GO:0003674,GO:0003824,GO:0004672,GO:0004674,GO:0004871,GO:0005575,GO:0005622,GO:0005623,GO:0005737,GO:0005813,GO:0005814,GO:0005815,GO:0005856,GO:0006464,GO:0006468,GO:0006793,GO:0006796,GO:0006996,GO:0007010,GO:0007017,GO:0007049,GO:0007051,GO:0007052,GO:0007093,GO:0007154,GO:0007165,GO:0007264,GO:0007265,GO:0007346,GO:0007610,GO:0007611,GO:…
evm.model.scaffold1.24	28377.ENSACAP00000009075	3.9e-49	199.1	PDE4D	phosphodiesterase	GO:0000003,GO:0000166,GO:0000902,GO:0000904,GO:0001661,GO:0001885,GO:0002064,GO:0002237,GO:0002376,GO:0003008,GO:0003012,GO:0003158,GO:0003674,GO:0003824,GO:0004112,GO:0004114,GO:0004115,GO:0005488,GO:0005575,GO:0005622,GO:0005623,GO:0005737,GO:0005794,GO:0005813,GO:0005815,GO:0005829,GO:0005856,GO:0006139,GO:0006163,GO:0006195,GO:0006198,GO:0006461,GO:0006725,GO:0006753,GO:0006793,GO:0006796,GO:…
evm.model.scaffold1.3	9615.ENSCAFP00000015830	1.3e-48	198	ZMYND8	zinc finger, MYND-type containing 8	GO:0000122,GO:0000988,GO:0000989,GO:0001076,GO:0001104,GO:0001106,GO:0001191,GO:0003674,GO:0003712,GO:0003714,GO:0005488,GO:0005515,GO:0005575,GO:0005622,GO:0005623,GO:0005634,GO:0006139,GO:0006351,GO:0006355,GO:0006357,GO:0006366,GO:0006725,GO:0006807,GO:0008134,GO:0008150,GO:0008152,GO:0009058,GO:0009059,GO:0009889,GO:0009890,GO:0009892,GO:0009987,GO:0010467,GO:0010468,GO:0010556,GO:0010558,GO:…
evm.model.scaffold1.10	9813.ENSPCAP00000011826	4.9e-70	268.9	CBLB	Cbl proto-oncogene, E3 ubiquitin protein ligase B	GO:0001775,GO:0002376,GO:0002643,GO:0002645,GO:0002664,GO:0002666,GO:0002667,GO:0002669,GO:0002682,GO:0002683,GO:0002684,GO:0002694,GO:0002695,GO:0002911,GO:0002913,GO:0003674,GO:0005488,GO:0005575,GO:0005622,GO:0005623,GO:0005634,GO:0005737,GO:0005829,GO:0005886,GO:0006605,GO:0006606,GO:0006607,GO:0006810,GO:0006886,GO:0006913,GO:0006955,GO:0007154,GO:0007165,GO:0008104,GO:0008150,GO:0008270,GO:…
evm.model.scaffold1.14	9913.ENSBTAP00000018669	3.9e-250	869	BPI	lipopolysaccharide binding protein	GO:0001530,GO:0001817,GO:0001818,GO:0002376,GO:0002682,GO:0002683,GO:0002694,GO:0002695,GO:0003674,GO:0005488,GO:0005575,GO:0005576,GO:0005622,GO:0005623,GO:0005737,GO:0005886,GO:0005887,GO:0006950,GO:0006952,GO:0006955,GO:0008150,GO:0008289,GO:0009607,GO:0009617,GO:0016020,GO:0016021,GO:0031224,GO:0031226,GO:0032675,GO:0032677,GO:0032680,GO:0032715,GO:0032717,GO:0032720,GO:0042742,GO:0043030,GO:…
evm.model.scaffold1.4	9685.ENSFCAP00000014421	0	1443.3	FAM13B	family with sequence similarity 13, member B	GO:0005575,GO:0005622,GO:0005623,GO:0005737,GO:0005829,GO:0007154,GO:0007165,GO:0007264,GO:0008150,GO:0009966,GO:0009987,GO:0010646,GO:0023051,GO:0023052,GO:0035556,GO:0044424,GO:0044444,GO:0044464,GO:0044699,GO:0044700,GO:0044763,GO:0048583,GO:0050789,GO:0050794,GO:0050896,GO:0051056,GO:0051716,GO:0065007
evm.model.scaffold1.28	9913.ENSBTAP00000022304	6.6e-89	332	GAPT	Grb2-binding adaptor protein, transmembrane	GO:0005575,GO:0005623,GO:0005886,GO:0016020,GO:0044464,GO:0071944
evm.model.scaffold1.25	9913.ENSBTAP00000000631	1.5e-281	973.4	PDE4D	phosphodiesterase	GO:0000166,GO:0001885,GO:0002064,GO:0002237,GO:0002376,GO:0003008,GO:0003012,GO:0003158,GO:0003674,GO:0003824,GO:0004112,GO:0004114,GO:0004115,GO:0005488,GO:0005575,GO:0005622,GO:0005623,GO:0005737,GO:0005794,GO:0005813,GO:0005815,GO:0005829,GO:0005856,GO:0006139,GO:0006163,GO:0006195,GO:0006198,GO:0006461,GO:0006725,GO:0006753,GO:0006793,GO:0006796,GO:0006807,GO:0006928,GO:0006935,GO:0006936,GO:…
evm.model.scaffold1.13	9913.ENSBTAP00000022428	1.2e-270	937.2	LBP	lipopolysaccharide binding protein	GO:0001530,GO:0001775,GO:0001817,GO:0001818,GO:0001819,GO:0002232,GO:0002237,GO:0002252,GO:0002263,GO:0002274,GO:0002275,GO:0002281,GO:0002366,GO:0002376,GO:0002523,GO:0002526,GO:0002682,GO:0002684,GO:0002685,GO:0002687,GO:0002688,GO:0002690,GO:0002694,GO:0002696,GO:0002697,GO:0002699,GO:0003674,GO:0005102,GO:0005488,GO:0005515,GO:0005575,GO:0005576,GO:0005615,GO:0006810,GO:0006869,GO:0006897,GO:…
evm.model.scaffold1.19	9913.ENSBTAP00000054571	0	1440.2	ITGAM	Integrin, alpha	GO:0001775,GO:0001846,GO:0001948,GO:0002376,GO:0002520,GO:0002521,GO:0002573,GO:0003674,GO:0005488,GO:0005515,GO:0005539,GO:0005575,GO:0005622,GO:0005623,GO:0005634,GO:0005886,GO:0005887,GO:0006928,GO:0006935,GO:0006950,GO:0007155,GO:0007159,GO:0007275,GO:0007399,GO:0007417,GO:0007596,GO:0007599,GO:0008150,GO:0008201,GO:0008283,GO:0008305,GO:0009605,GO:0009611,GO:0009897,GO:0009986,GO:0009987,GO:…
evm.model.scaffold1.9	9913.ENSBTAP00000002563	5.4e-81	305.4	PPP1R17	protein phosphatase 1 regulatory subunit 17	GO:0003674,GO:0004857,GO:0004864,GO:0004865,GO:0005575,GO:0005622,GO:0005623,GO:0005737,GO:0005829,GO:0006464,GO:0006468,GO:0006793,GO:0006796,GO:0007154,GO:0007165,GO:0007243,GO:0007275,GO:0007399,GO:0007417,GO:0007610,GO:0008150,GO:0008152,GO:0009987,GO:0010921,GO:0016310,GO:0019208,GO:0019212,GO:0019220,GO:0019222,GO:0019538,GO:0019888,GO:0023052,GO:0030234,GO:0031323,GO:0032501,GO:0032502,GO:…
evm.model.scaffold1.2	9646.ENSAMEP00000014049	1.8e-97	360.9	ZMYND8	zinc finger, MYND-type containing 8	GO:0000122,GO:0000988,GO:0000989,GO:0001076,GO:0001104,GO:0001106,GO:0001191,GO:0003674,GO:0003712,GO:0003714,GO:0005488,GO:0005515,GO:0005575,GO:0005622,GO:0005623,GO:0005634,GO:0006139,GO:0006351,GO:0006355,GO:0006357,GO:0006366,GO:0006725,GO:0006807,GO:0008134,GO:0008150,GO:0008152,GO:0009058,GO:0009059,GO:0009889,GO:0009890,GO:0009892,GO:0009987,GO:0010467,GO:0010468,GO:0010556,GO:0010558,GO:…
evm.model.scaffold1.1	9913.ENSBTAP00000011218	0	1498		Component of IIS longevity pathway SMK-1
evm.model.scaffold1.7	9913.ENSBTAP00000010231	8.7e-280	968.4	MYOT	myotilin	GO:0003008,GO:0003012,GO:0003674,GO:0005198,GO:0005488,GO:0005515,GO:0005575,GO:0005622,GO:0005623,GO:0005737,GO:0005856,GO:0005886,GO:0006936,GO:0008092,GO:0008150,GO:0008307,GO:0015629,GO:0016020,GO:0030016,GO:0030017,GO:0030018,GO:0031674,GO:0032501,GO:0042383,GO:0042805,GO:0043226,GO:0043228,GO:0043229,GO:0043232,GO:0043292,GO:0044422,GO:0044424,GO:0044444,GO:0044449,GO:0044464,GO:0044699,GO:…
evm.model.scaffold1.21	10141.ENSCPOP00000011324	4e-69	265.8	PPAPDC1A	phosphatidic acid phosphatase type 2 domain containing	GO:0003674,GO:0003824,GO:0005575,GO:0006629,GO:0006793,GO:0006796,GO:0008150,GO:0008152,GO:0008195,GO:0009987,GO:0016020,GO:0016311,GO:0016787,GO:0016788,GO:0016791,GO:0030258,GO:0042578,GO:0044237,GO:0044238,GO:0044255,GO:0044710,GO:0046839,GO:0071704
evm.model.scaffold1.16	9913.ENSBTAP00000021569	0	1419.8	TGM2	Transglutaminase 2 (C polypeptide, protein-glutamine-gamma-glutamyltransferase)	GO:0000166,GO:0001763,GO:0001882,GO:0001883,GO:0001974,GO:0002009,GO:0003674,GO:0003810,GO:0003824,GO:0005488,GO:0005509,GO:0005515,GO:0005525,GO:0005575,GO:0005576,GO:0005578,GO:0005622,GO:0005623,GO:0005737,GO:0005739,GO:0005829,GO:0005886,GO:0006461,GO:0006464,GO:0006810,GO:0006873,GO:0006874,GO:0006875,GO:0006897,GO:0006909,GO:0006917,GO:0007154,GO:0007165,GO:0007166,GO:0007186,GO:0007200,GO:…
evm.model.scaffold1.17	9601.ENSPPYP00000012277	4.7e-175	619	RPRD1B	regulation of nuclear pre-mRNA domain containing 1B	GO:0000428,GO:0000993,GO:0001098,GO:0001099,GO:0003674,GO:0005488,GO:0005515,GO:0005575,GO:0005622,GO:0005623,GO:0005634,GO:0005654,GO:0006355,GO:0006357,GO:0006464,GO:0006470,GO:0006793,GO:0006796,GO:0008150,GO:0008152,GO:0008284,GO:0009889,GO:0009891,GO:0009893,GO:0009987,GO:0010468,GO:0010556,GO:0010557,GO:0010564,GO:0010604,GO:0010628,GO:0016311,GO:0016591,GO:0019219,GO:0019222,GO:0019538,GO:…
evm.model.scaffold10.57	9913.ENSBTAP00000023785	5.6e-158	562.4	CLEC10A	C-type lectin domain family 10, member A
evm.model.scaffold10.24	9685.ENSFCAP00000024780	2.3e-68	263.5	SCN1A	sodium channel, voltage-gated, type I, alpha	GO:0005575,GO:0016020
evm.model.scaffold10.30	9913.ENSBTAP00000025697	1.2e-183	647.5	GRHPR	Glyoxylate reductase hydroxypyruvate reductase	GO:0000166,GO:0003008,GO:0003674,GO:0003824,GO:0005488,GO:0005515,GO:0005575,GO:0005622,GO:0005623,GO:0005737,GO:0005777,GO:0005782,GO:0005829,GO:0006081,GO:0006082,GO:0006461,GO:0006807,GO:0007588,GO:0008150,GO:0008152,GO:0008465,GO:0009987,GO:0016043,GO:0016491,GO:0016614,GO:0016616,GO:0016618,GO:0019752,GO:0022607,GO:0030267,GO:0031406,GO:0031907,GO:0031974,GO:0032501,GO:0032787,GO:0034641,GO:…
evm.model.scaffold10.37	9598.ENSPTRP00000027112	5.4e-111	405.6	XXYLT1	Xyloside xylosyltransferase 1	GO:0005575,GO:0005622,GO:0005623,GO:0005737,GO:0005783,GO:0005789,GO:0012505,GO:0016020,GO:0031090,GO:0042175,GO:0043226,GO:0043227,GO:0043229,GO:0043231,GO:0044422,GO:0044424,GO:0044425,GO:0044432,GO:0044444,GO:0044446,GO:0044464
evm.model.scaffold10.35	9361.ENSDNOP00000008046	2.2e-69	266.9	PAX5	Paired box	GO:0000122,GO:0001071,GO:0002376,GO:0003674,GO:0003676,GO:0003677,GO:0003700,GO:0005488,GO:0005575,GO:0005622,GO:0005623,GO:0005634,GO:0005654,GO:0005667,GO:0006139,GO:0006351,GO:0006355,GO:0006357,GO:0006366,GO:0006725,GO:0006807,GO:0006955,GO:0006959,GO:0007275,GO:0007517,GO:0007519,GO:0008150,GO:0008152,GO:0009058,GO:0009059,GO:0009653,GO:0009887,GO:0009888,GO:0009889,GO:0009890,GO:0009891,GO:…
evm.model.scaffold10.32	9913.ENSBTAP00000028791	1.9e-206	723.4	ZCCHC7	zinc finger, CCHC domain containing 7
evm.model.scaffold10.42	9913.ENSBTAP00000042777	0	1464.1	ZMYND15	zinc finger, MYND-type containing 15
evm.model.scaffold10.34	43179.ENSSTOP00000022385	3e-106	389.8	PAX5	Paired box	GO:0000122,GO:0001071,GO:0002376,GO:0003674,GO:0003676,GO:0003677,GO:0003700,GO:0005488,GO:0005575,GO:0005622,GO:0005623,GO:0005634,GO:0005654,GO:0005667,GO:0006139,GO:0006351,GO:0006355,GO:0006357,GO:0006366,GO:0006725,GO:0006807,GO:0006955,GO:0006959,GO:0007275,GO:0007517,GO:0007519,GO:0008150,GO:0008152,GO:0009058,GO:0009059,GO:0009653,GO:0009887,GO:0009888,GO:0009889,GO:0009890,GO:0009891,GO:…
evm.model.scaffold10.54	9913.ENSBTAP00000027787	4.7e-280	968.4	BCL6B	B-cell CLL lymphoma 6	GO:0000122,GO:0003674,GO:0003676,GO:0003677,GO:0005488,GO:0005575,GO:0005622,GO:0005623,GO:0005634,GO:0006355,GO:0006357,GO:0008150,GO:0009889,GO:0009890,GO:0009892,GO:0010468,GO:0010556,GO:0010558,GO:0010605,GO:0010629,GO:0019219,GO:0019222,GO:0031323,GO:0031324,GO:0031326,GO:0031327,GO:0043226,GO:0043227,GO:0043229,GO:0043231,GO:0044424,GO:0044464,GO:0045892,GO:0045934,GO:0048519,GO:0048523,GO:…
evm.model.scaffold10.36	9913.ENSBTAP00000004381	1.6e-228	797	ACAP2	ArfGAP with coiled-coil, ankyrin repeat and PH domains
evm.model.scaffold10.33	9913.ENSBTAP00000028791	4.2e-105	386	ZCCHC7	zinc finger, CCHC domain containing 7
evm.model.scaffold10.20	9913.ENSBTAP00000054500	8.7e-174	614.8	OR10G2	Olfactory receptor	GO:0003008,GO:0003674,GO:0004871,GO:0004872,GO:0004888,GO:0004984,GO:0005575,GO:0005623,GO:0005886,GO:0007154,GO:0007165,GO:0007166,GO:0007186,GO:0007600,GO:0007606,GO:0007608,GO:0008150,GO:0009593,GO:0009987,GO:0016020,GO:0016021,GO:0023052,GO:0031224,GO:0032501,GO:0038023,GO:0042221,GO:0044425,GO:0044464,GO:0044699,GO:0044700,GO:0044707,GO:0044763,GO:0050789,GO:0050794,GO:0050877,GO:0050896,GO:…
evm.model.scaffold10.63	9913.ENSBTAP00000019811	2.3e-216	756.5	PHF23	PHD finger protein 23
evm.model.scaffold10.28	9913.ENSBTAP00000016250	7e-153	545.4	POLR1E	polymerase (RNA) I polypeptide E, 53kDa	GO:0005575,GO:0005622,GO:0005623,GO:0005634,GO:0005654,GO:0005730,GO:0005737,GO:0006139,GO:0006351,GO:0006725,GO:0006807,GO:0008150,GO:0008152,GO:0009058,GO:0009059,GO:0009303,GO:0009987,GO:0010467,GO:0016070,GO:0018130,GO:0019438,GO:0030054,GO:0031974,GO:0031981,GO:0032774,GO:0034641,GO:0034645,GO:0034654,GO:0043170,GO:0043226,GO:0043227,GO:0043228,GO:0043229,GO:0043231,GO:0043232,GO:0043233,GO:…
evm.model.scaffold10.31	30611.ENSOGAP00000017769	1.3e-12	77.8		Ribosomal protein
evm.model.scaffold10.55	9913.ENSBTAP00000027786	1.2e-234	817.4	SLC16A13	solute carrier family 16, member 13 (monocarboxylic acid transporter 13)	GO:0005575,GO:0005623,GO:0005886,GO:0016020,GO:0044464,GO:0071944
evm.model.scaffold10.50	9796.ENSECAP00000015919	4.1e-79	299.3	CUEDC2	CUE domain containing 2	GO:0005575,GO:0005622,GO:0005623,GO:0005634,GO:0005737,GO:0043226,GO:0043227,GO:0043229,GO:0043231,GO:0044424,GO:0044464
evm.model.scaffold10.29	9913.ENSBTAP00000010202	0	1298.1	ZBTB5	Zinc finger and BTB domain containing 5	GO:0005575,GO:0005622,GO:0005623,GO:0005634,GO:0043226,GO:0043227,GO:0043229,GO:0043231,GO:0044424,GO:0044464
evm.model.scaffold10.4	9913.ENSBTAP00000002101	0	1470.3	SV2A	Synaptic vesicle glycoprotein 2A	GO:0005575,GO:0005622,GO:0005623,GO:0005737,GO:0008021,GO:0012506,GO:0016020,GO:0016023,GO:0030135,GO:0030136,GO:0030659,GO:0030662,GO:0030665,GO:0030672,GO:0031090,GO:0031410,GO:0031982,GO:0031988,GO:0043226,GO:0043227,GO:0043229,GO:0043231,GO:0044422,GO:0044424,GO:0044433,GO:0044444,GO:0044446,GO:0044456,GO:0044464,GO:0045202
evm.model.scaffold10.23	9913.ENSBTAP00000021951	0	1859.7	SCN1A	Sodium channel voltage-gated type	GO:0005575,GO:0016020
evm.model.scaffold10.56	9913.ENSBTAP00000054836	2.1e-251	873.2	SLC16A11	solute carrier family 16, member 11 (monocarboxylic acid transporter 11)	GO:0005575,GO:0005623,GO:0005886,GO:0016020,GO:0044464,GO:0071944
evm.model.scaffold10.19	9913.ENSBTAP00000028534	3.6e-172	609.4	OR10G3	Olfactory receptor	GO:0003008,GO:0003674,GO:0004871,GO:0004872,GO:0004888,GO:0004984,GO:0005575,GO:0005623,GO:0005886,GO:0007154,GO:0007165,GO:0007166,GO:0007186,GO:0007600,GO:0007606,GO:0007608,GO:0008150,GO:0009593,GO:0009987,GO:0016020,GO:0016021,GO:0023052,GO:0031224,GO:0032501,GO:0038023,GO:0042221,GO:0044425,GO:0044464,GO:0044699,GO:0044700,GO:0044707,GO:0044763,GO:0050789,GO:0050794,GO:0050877,GO:0050896,GO:…
evm.model.scaffold10.25	9913.ENSBTAP00000055152	2e-31	140.6	FRMPD1	FERM and PDZ domain containing 1	GO:0005575,GO:0005622,GO:0005623,GO:0005737,GO:0005829,GO:0005886,GO:0016020,GO:0044424,GO:0044444,GO:0044464,GO:0071944
evm.model.scaffold10.45	30611.ENSOGAP00000016053	1.2e-209	734.2	ARRB2	Arrestin, beta 2	GO:0000003,GO:0001541,GO:0001664,GO:0001775,GO:0001817,GO:0001818,GO:0001910,GO:0001911,GO:0001932,GO:0001934,GO:0002029,GO:0002031,GO:0002032,GO:0002090,GO:0002092,GO:0002682,GO:0002683,GO:0002697,GO:0002698,GO:0002703,GO:0002704,GO:0002706,GO:0002707,GO:0002715,GO:0002716,GO:0003006,GO:0003008,GO:0003674,GO:0005102,GO:0005198,GO:0005488,GO:0005515,GO:0005575,GO:0005622,GO:0005623,GO:0005634,GO:…
evm.model.scaffold10.1	9669.ENSMPUP00000018306	1.6e-59	233.8	HIST1H2BO	Core component of nucleosome. Nucleosomes wrap and compact DNA into chromatin, limiting DNA accessibility to the cellular machineries which require DNA as a template. Histones thereby play a central role in transcription regulation, DNA repair, DNA replication and chromosomal stability. DNA accessibility is regulated via a complex set of post-translational modifications of histones, also called h…	GO:0000785,GO:0000786,GO:0003674,GO:0003676,GO:0003677,GO:0005488,GO:0005575,GO:0005622,GO:0005623,GO:0005634,GO:0005694,GO:0006139,GO:0006259,GO:0006323,GO:0006325,GO:0006333,GO:0006334,GO:0006725,GO:0006807,GO:0006996,GO:0008150,GO:0008152,GO:0009987,GO:0016043,GO:0022607,GO:0031497,GO:0032991,GO:0032993,GO:0034622,GO:0034641,GO:0034728,GO:0043170,GO:0043226,GO:0043227,GO:0043228,GO:0043229,GO:…
evm.model.scaffold10.65	9823.ENSSSCP00000019001	5.3e-117	425.6	CTDNEP1	CTD nuclear envelope phosphatase 1	GO:0002165,GO:0003002,GO:0003674,GO:0003824,GO:0004721,GO:0004722,GO:0005575,GO:0005622,GO:0005623,GO:0005634,GO:0005635,GO:0005737,GO:0005783,GO:0005789,GO:0006464,GO:0006470,GO:0006793,GO:0006796,GO:0006996,GO:0006997,GO:0006998,GO:0007275,GO:0007389,GO:0007444,GO:0007472,GO:0007474,GO:0007476,GO:0007552,GO:0007560,GO:0008104,GO:0008150,GO:0008152,GO:0008287,GO:0009653,GO:0009791,GO:0009886,GO:…
evm.model.scaffold10.62	9913.ENSBTAP00000004002	0	1408.3	DVL2	dishevelled, dsh homolog	GO:0001664,GO:0001838,GO:0001839,GO:0001840,GO:0001841,GO:0001843,GO:0001932,GO:0001934,GO:0002009,GO:0002011,GO:0003002,GO:0003007,GO:0003151,GO:0003674,GO:0005102,GO:0005109,GO:0005488,GO:0005515,GO:0005575,GO:0005622,GO:0005623,GO:0005634,GO:0005737,GO:0005829,GO:0005856,GO:0005886,GO:0005938,GO:0006139,GO:0006351,GO:0006355,GO:0006366,GO:0006725,GO:0006807,GO:0006928,GO:0007154,GO:0007165,GO:…
evm.model.scaffold10.2	9031.ENSGALP00000019172	2.5e-34	149.4	H2AFJ	H2A	GO:0005575,GO:0005622,GO:0005623,GO:0005634,GO:0005694,GO:0043226,GO:0043227,GO:0043228,GO:0043229,GO:0043231,GO:0043232,GO:0044424,GO:0044464
evm.model.scaffold10.3	9361.ENSDNOP00000001887	3.9e-64	249.2	HIST2H2AB	histone cluster 2, H2ab	GO:0005575,GO:0005622,GO:0005623,GO:0005634,GO:0005694,GO:0043226,GO:0043227,GO:0043228,GO:0043229,GO:0043231,GO:0043232,GO:0044424,GO:0044464
evm.model.scaffold10.18	9796.ENSECAP00000021923	0	1776.9	SALL2	sal-like 2 (Drosophila)	GO:0000122,GO:0001071,GO:0003674,GO:0003676,GO:0003677,GO:0003700,GO:0005488,GO:0005575,GO:0005622,GO:0005623,GO:0005634,GO:0006355,GO:0006357,GO:0007275,GO:0007399,GO:0008150,GO:0009790,GO:0009792,GO:0009889,GO:0009890,GO:0009892,GO:0010468,GO:0010556,GO:0010558,GO:0010605,GO:0010629,GO:0019219,GO:0019222,GO:0021915,GO:0031323,GO:0031324,GO:0031326,GO:0031327,GO:0032501,GO:0032502,GO:0043009,GO:…
evm.model.scaffold10.61	9913.ENSBTAP00000003999	0	1268.1	ACADVL	Acyl-CoA dehydrogenase, very long chain	GO:0000038,GO:0000062,GO:0000166,GO:0001659,GO:0001932,GO:0001934,GO:0003674,GO:0003824,GO:0003995,GO:0004466,GO:0005488,GO:0005575,GO:0005622,GO:0005623,GO:0005737,GO:0005739,GO:0005740,GO:0005743,GO:0005759,GO:0006082,GO:0006091,GO:0006629,GO:0006631,GO:0006635,GO:0006950,GO:0006984,GO:0006986,GO:0006987,GO:0007154,GO:0007165,GO:0008150,GO:0008152,GO:0009056,GO:0009062,GO:0009295,GO:0009889,GO:…
evm.model.scaffold10.14	9913.ENSBTAP00000027215	0	3841.6	CHD8	Chromodomain helicase DNA binding protein 8	GO:0000166,GO:0001701,GO:0001882,GO:0001883,GO:0002039,GO:0003674,GO:0003676,GO:0003677,GO:0003678,GO:0003824,GO:0004386,GO:0005488,GO:0005515,GO:0005524,GO:0005575,GO:0005622,GO:0005623,GO:0005634,GO:0005654,GO:0006139,GO:0006152,GO:0006163,GO:0006195,GO:0006200,GO:0006259,GO:0006325,GO:0006338,GO:0006355,GO:0006357,GO:0006359,GO:0006725,GO:0006753,GO:0006793,GO:0006796,GO:0006807,GO:0006996,GO:…
evm.model.scaffold10.15	9913.ENSBTAP00000053762	1.2e-121	441	RAB2B	member RAS oncogene family	GO:0000139,GO:0005575,GO:0005622,GO:0005623,GO:0005737,GO:0005783,GO:0005789,GO:0005794,GO:0005886,GO:0008150,GO:0012505,GO:0016020,GO:0017157,GO:0031090,GO:0032879,GO:0042175,GO:0043226,GO:0043227,GO:0043229,GO:0043231,GO:0044422,GO:0044424,GO:0044425,GO:0044431,GO:0044432,GO:0044444,GO:0044446,GO:0044464,GO:0045921,GO:0048518,GO:0048522,GO:0050789,GO:0050794,GO:0051046,GO:0051047,GO:0051049,GO:…
evm.model.scaffold10.43	9913.ENSBTAP00000024371	6.7e-137	491.9	CXCL16	chemokine (C-X-C motif) ligand 16	GO:0001558,GO:0001664,GO:0002376,GO:0003674,GO:0004872,GO:0005041,GO:0005044,GO:0005102,GO:0005125,GO:0005126,GO:0005488,GO:0005515,GO:0005575,GO:0005576,GO:0005615,GO:0005623,GO:0005886,GO:0006810,GO:0006897,GO:0006898,GO:0006928,GO:0006935,GO:0006950,GO:0006952,GO:0006955,GO:0008009,GO:0008150,GO:0009605,GO:0009987,GO:0010033,GO:0016020,GO:0016021,GO:0016192,GO:0016477,GO:0030228,GO:0030307,GO:…
evm.model.scaffold10.7	9913.ENSBTAP00000017189	3e-42	176	JARID2	jumonji, AT rich interactive domain 2	GO:0000122,GO:0001889,GO:0002376,GO:0002520,GO:0003674,GO:0003676,GO:0003677,GO:0003682,GO:0005488,GO:0005575,GO:0005622,GO:0005623,GO:0005634,GO:0005654,GO:0006355,GO:0006357,GO:0007275,GO:0007399,GO:0007417,GO:0008150,GO:0008285,GO:0009889,GO:0009890,GO:0009892,GO:0009893,GO:0009987,GO:0010468,GO:0010556,GO:0010558,GO:0010604,GO:0010605,GO:0010629,GO:0010638,GO:0010639,GO:0019219,GO:0019222,GO:…
evm.model.scaffold10.46	9913.ENSBTAP00000028337	0	1978.4	PELP1	proline, glutamate and leucine rich protein 1	GO:0005575,GO:0005622,GO:0005623,GO:0005634,GO:0005654,GO:0005737,GO:0031974,GO:0031981,GO:0032991,GO:0034708,GO:0035097,GO:0043226,GO:0043227,GO:0043229,GO:0043231,GO:0043233,GO:0043234,GO:0044422,GO:0044424,GO:0044428,GO:0044446,GO:0044451,GO:0044464,GO:0044665,GO:0070013,GO:0071339
evm.model.scaffold10.66	9913.ENSBTAP00000025904	5.3e-165	585.5	ELP5	elongator acetyltransferase complex subunit 5	GO:0005575,GO:0005622,GO:0005623,GO:0005634,GO:0005737,GO:0008150,GO:0030334,GO:0030335,GO:0032879,GO:0032991,GO:0033588,GO:0040012,GO:0040017,GO:0043226,GO:0043227,GO:0043229,GO:0043231,GO:0043234,GO:0044424,GO:0044464,GO:0048518,GO:0048522,GO:0050789,GO:0050794,GO:0051270,GO:0051272,GO:0065007,GO:2000145,GO:2000147
evm.model.scaffold10.53	9913.ENSBTAP00000029238	1.8e-88	330.5	C17ORF49	Chromosome 17 open reading frame 49	GO:0005575,GO:0005622,GO:0005623,GO:0005634,GO:0005654,GO:0016589,GO:0031010,GO:0031974,GO:0031981,GO:0032991,GO:0034708,GO:0035097,GO:0043226,GO:0043227,GO:0043229,GO:0043231,GO:0043233,GO:0043234,GO:0044422,GO:0044424,GO:0044428,GO:0044446,GO:0044451,GO:0044464,GO:0044665,GO:0070013,GO:0070603,GO:0071339
evm.model.scaffold10.64	9986.ENSOCUP00000006049	8.1e-61	238	GABARAP	GABA(A) receptor-associated protein	GO:0000139,GO:0000226,GO:0000323,GO:0000421,GO:0003008,GO:0003674,GO:0005488,GO:0005515,GO:0005575,GO:0005622,GO:0005623,GO:0005737,GO:0005764,GO:0005773,GO:0005774,GO:0005776,GO:0005783,GO:0005790,GO:0005794,GO:0005856,GO:0005875,GO:0005886,GO:0006605,GO:0006810,GO:0006886,GO:0006915,GO:0006996,GO:0007010,GO:0007017,GO:0007154,GO:0007267,GO:0007268,GO:0008017,GO:0008092,GO:0008104,GO:0008150,GO:…
evm.model.scaffold10.27	9913.ENSBTAP00000043834	4.4e-59	232.3	FBXO10	F-box protein 10	GO:0000151,GO:0003674,GO:0003824,GO:0004842,GO:0005575,GO:0005622,GO:0005623,GO:0006464,GO:0008150,GO:0008152,GO:0009987,GO:0016567,GO:0016874,GO:0016879,GO:0016881,GO:0019538,GO:0019787,GO:0032446,GO:0032991,GO:0036211,GO:0043170,GO:0043234,GO:0043412,GO:0044237,GO:0044238,GO:0044260,GO:0044267,GO:0044424,GO:0044464,GO:0070647,GO:0071704
evm.model.scaffold10.41	9601.ENSPPYP00000002649	5.2e-114	415.6	GRID1	Glutamate receptor, ionotropic, delta 1	GO:0005575,GO:0005623,GO:0005886,GO:0016020,GO:0044456,GO:0044464,GO:0045202,GO:0045211,GO:0071944,GO:0097060
evm.model.scaffold10.10	9823.ENSSSCP00000001133	4.6e-81	305.8	DTNBP1	dystrobrevin binding protein 1	GO:0000902,GO:0001956,GO:0003008,GO:0005575,GO:0005622,GO:0005623,GO:0005634,GO:0005737,GO:0005768,GO:0005783,GO:0005789,GO:0005829,GO:0005856,GO:0005886,GO:0006810,GO:0006892,GO:0006928,GO:0006950,GO:0006996,GO:0007010,GO:0007017,GO:0007018,GO:0007154,GO:0007267,GO:0007268,GO:0007275,GO:0007399,GO:0007517,GO:0007596,GO:0007599,GO:0008021,GO:0008088,GO:0008089,GO:0008150,GO:0008277,GO:0009611,GO:…
evm.model.scaffold10.52	9606.ENSP00000449500	1.3e-55	221.1	RNASEK	Inherit from spriNOG: ribonuclease, RNase K	GO:0003674,GO:0003824,GO:0004518,GO:0004519,GO:0004521,GO:0004540,GO:0005575,GO:0006139,GO:0006351,GO:0006725,GO:0006807,GO:0008150,GO:0008152,GO:0009058,GO:0009059,GO:0009303,GO:0009987,GO:0010467,GO:0016020,GO:0016070,GO:0016787,GO:0016788,GO:0018130,GO:0019438,GO:0032774,GO:0034641,GO:0034645,GO:0034654,GO:0043170,GO:0044237,GO:0044238,GO:0044249,GO:0044260,GO:0044271,GO:0046483,GO:0071704,GO:…
evm.model.scaffold10.48	9669.ENSMPUP00000010631	2e-147	527.7	ALOX12E	Arachidonate 15-lipoxygenase	GO:0005575,GO:0005622,GO:0005623,GO:0005737,GO:0044424,GO:0044464
evm.model.scaffold10.59	9913.ENSBTAP00000016010	3.1e-170	602.8	ASGR1	Asialoglycoprotein receptor 1	GO:0003674,GO:0004872,GO:0004873,GO:0005488,GO:0005575,GO:0005576,GO:0005623,GO:0005886,GO:0005887,GO:0006810,GO:0006897,GO:0006898,GO:0008150,GO:0016020,GO:0016021,GO:0016192,GO:0030246,GO:0031224,GO:0031226,GO:0038024,GO:0044425,GO:0044459,GO:0044464,GO:0051179,GO:0051234,GO:0071944
evm.model.scaffold10.8	9913.ENSBTAP00000017189	0	2229.5	JARID2	jumonji, AT rich interactive domain 2	GO:0000122,GO:0001889,GO:0002376,GO:0002520,GO:0003674,GO:0003676,GO:0003677,GO:0003682,GO:0005488,GO:0005575,GO:0005622,GO:0005623,GO:0005634,GO:0005654,GO:0006355,GO:0006357,GO:0007275,GO:0007399,GO:0007417,GO:0008150,GO:0008285,GO:0009889,GO:0009890,GO:0009892,GO:0009893,GO:0009987,GO:0010468,GO:0010556,GO:0010558,GO:0010604,GO:0010605,GO:0010629,GO:0010638,GO:0010639,GO:0019219,GO:0019222,GO:…
evm.model.scaffold10.40	9669.ENSMPUP00000010953	0	1832	TJP1	Tight junction protein 1	GO:0001678,GO:0001701,GO:0001824,GO:0001825,GO:0002237,GO:0003008,GO:0003013,GO:0003018,GO:0005575,GO:0005622,GO:0005623,GO:0005634,GO:0005737,GO:0005829,GO:0005886,GO:0005911,GO:0005912,GO:0005913,GO:0005921,GO:0005923,GO:0006915,GO:0006921,GO:0007043,GO:0007154,GO:0007165,GO:0007267,GO:0007275,GO:0008015,GO:0008150,GO:0008219,GO:0009607,GO:0009617,GO:0009628,GO:0009653,GO:0009743,GO:0009746,GO:…
evm.model.scaffold10.68	9913.ENSBTAP00000012109	1.2e-281	973.8	SLC2A4	solute carrier family 2 (facilitated glucose transporter), member 4	GO:0003674,GO:0005215,GO:0005351,GO:0005355,GO:0005356,GO:0005360,GO:0005402,GO:0005575,GO:0005576,GO:0005622,GO:0005623,GO:0005737,GO:0005768,GO:0005770,GO:0005771,GO:0005794,GO:0005798,GO:0005886,GO:0005887,GO:0005905,GO:0005975,GO:0006810,GO:0006811,GO:0006812,GO:0006818,GO:0006950,GO:0006970,GO:0008150,GO:0008152,GO:0008324,GO:0008643,GO:0008645,GO:0009058,GO:0009059,GO:0009628,GO:0009679,GO:…
evm.model.scaffold10.9	9913.ENSBTAP00000051067	1.8e-80	303.9	DTNBP1	dystrobrevin binding protein 1	GO:0000902,GO:0001956,GO:0003008,GO:0005575,GO:0005622,GO:0005623,GO:0005634,GO:0005737,GO:0005768,GO:0005783,GO:0005789,GO:0005829,GO:0005856,GO:0005886,GO:0006810,GO:0006892,GO:0006928,GO:0006950,GO:0006996,GO:0007010,GO:0007017,GO:0007018,GO:0007154,GO:0007267,GO:0007268,GO:0007275,GO:0007399,GO:0007517,GO:0007596,GO:0007599,GO:0008021,GO:0008088,GO:0008089,GO:0008150,GO:0008277,GO:0009611,GO:…
evm.model.scaffold10.6	9913.ENSBTAP00000016579	0	1166.8	MTMR11	myotubularin related protein 11
evm.model.scaffold10.47	9913.ENSBTAP00000015911	0	1373.2	ALOX15	Arachidonate 15-lipoxygenase	GO:0001503,GO:0001558,GO:0001676,GO:0003674,GO:0003824,GO:0004052,GO:0005575,GO:0005622,GO:0005623,GO:0005634,GO:0005737,GO:0005829,GO:0005886,GO:0006082,GO:0006629,GO:0006631,GO:0006633,GO:0006636,GO:0006690,GO:0006884,GO:0006950,GO:0006952,GO:0006954,GO:0007275,GO:0008150,GO:0008152,GO:0008200,GO:0008284,GO:0008610,GO:0009058,GO:0009611,GO:0009888,GO:0009987,GO:0010470,GO:0010941,GO:0015459,GO:…
evm.model.scaffold10.5	9669.ENSMPUP00000005521	1.7e-238	830.1	SF3B4	splicing factor 3b, subunit 4, 49kDa	GO:0005575,GO:0005622,GO:0005623,GO:0005634,GO:0043226,GO:0043227,GO:0043229,GO:0043231,GO:0044424,GO:0044464
evm.model.scaffold10.44	9913.ENSBTAP00000024370	4.6e-56	222.2	MED11	mediator complex subunit 11	GO:0005575,GO:0005622,GO:0005623,GO:0005634,GO:0005654,GO:0016592,GO:0031974,GO:0031981,GO:0032991,GO:0043226,GO:0043227,GO:0043229,GO:0043231,GO:0043233,GO:0043234,GO:0044422,GO:0044424,GO:0044428,GO:0044446,GO:0044451,GO:0044464,GO:0070013
evm.model.scaffold10.22	9986.ENSOCUP00000006283	3.7e-82	309.7	SCN1A	sodium channel, voltage-gated, type I, alpha	GO:0001508,GO:0003008,GO:0003674,GO:0005215,GO:0005216,GO:0005244,GO:0005248,GO:0005261,GO:0005272,GO:0005575,GO:0005622,GO:0005623,GO:0005737,GO:0005886,GO:0005911,GO:0006810,GO:0006811,GO:0006812,GO:0006814,GO:0007154,GO:0007610,GO:0007626,GO:0007628,GO:0008150,GO:0008324,GO:0008344,GO:0009987,GO:0014704,GO:0015075,GO:0015077,GO:0015081,GO:0015267,GO:0015672,GO:0016020,GO:0016021,GO:0019226,GO:…
evm.model.scaffold10.67	9913.ENSBTAP00000025906	7.1e-116	421.8	CLDN7	claudin 7	GO:0003674,GO:0005488,GO:0005515,GO:0005575,GO:0005623,GO:0005886,GO:0005911,GO:0005923,GO:0007155,GO:0008150,GO:0009987,GO:0016020,GO:0016021,GO:0016328,GO:0016337,GO:0016338,GO:0022610,GO:0030054,GO:0031224,GO:0042802,GO:0043296,GO:0044425,GO:0044459,GO:0044464,GO:0044699,GO:0044763,GO:0070160,GO:0071944
evm.model.scaffold10.13	9913.ENSBTAP00000027214	7.5e-245	851.3	SUPT16H	suppressor of Ty 16 homolog (S. cerevisiae)	GO:0005575,GO:0005622,GO:0005623,GO:0005634,GO:0005654,GO:0005694,GO:0006139,GO:0006325,GO:0006333,GO:0006337,GO:0006351,GO:0006354,GO:0006355,GO:0006366,GO:0006368,GO:0006725,GO:0006807,GO:0006996,GO:0008150,GO:0008152,GO:0009058,GO:0009059,GO:0009889,GO:0009891,GO:0009893,GO:0009987,GO:0010467,GO:0010468,GO:0010556,GO:0010557,GO:0010604,GO:0016032,GO:0016043,GO:0016070,GO:0018130,GO:0019219,GO:…
evm.model.scaffold10.11	9913.ENSBTAP00000050597	5.3e-287	991.5	RPGRIP1	retinitis pigmentosa GTPase regulator interacting protein 1	GO:0001654,GO:0001754,GO:0003008,GO:0005575,GO:0005622,GO:0005623,GO:0005929,GO:0005930,GO:0007275,GO:0007399,GO:0007423,GO:0007600,GO:0007601,GO:0008150,GO:0009653,GO:0009887,GO:0009987,GO:0022008,GO:0030154,GO:0030182,GO:0032501,GO:0032502,GO:0042461,GO:0042462,GO:0042995,GO:0043010,GO:0043226,GO:0043227,GO:0043229,GO:0043231,GO:0044422,GO:0044424,GO:0044463,GO:0044464,GO:0044699,GO:0044707,GO:…
evm.model.scaffold10.60	9913.ENSBTAP00000003326	0	1438.3	DLG4	discs, large homolog	GO:0000003,GO:0000902,GO:0000904,GO:0001609,GO:0001664,GO:0001941,GO:0001973,GO:0002090,GO:0002091,GO:0003008,GO:0003674,GO:0004871,GO:0004872,GO:0004888,GO:0004930,GO:0005102,GO:0005198,GO:0005488,GO:0005515,GO:0005575,GO:0005622,GO:0005623,GO:0005737,GO:0005856,GO:0005886,GO:0005887,GO:0005938,GO:0006355,GO:0006357,GO:0006461,GO:0006810,GO:0006897,GO:0006928,GO:0006935,GO:0006950,GO:0006996,GO:…
evm.model.scaffold10.12	9913.ENSBTAP00000027214	0	1111.7	SUPT16H	suppressor of Ty 16 homolog (S. cerevisiae)	GO:0005575,GO:0005622,GO:0005623,GO:0005634,GO:0005654,GO:0005694,GO:0006139,GO:0006325,GO:0006333,GO:0006337,GO:0006351,GO:0006354,GO:0006355,GO:0006366,GO:0006368,GO:0006725,GO:0006807,GO:0006996,GO:0008150,GO:0008152,GO:0009058,GO:0009059,GO:0009889,GO:0009891,GO:0009893,GO:0009987,GO:0010467,GO:0010468,GO:0010556,GO:0010557,GO:0010604,GO:0016032,GO:0016043,GO:0016070,GO:0018130,GO:0019219,GO:…
evm.model.scaffold10.51	9913.ENSBTAP00000029240	0	1329.3	ALOX12	arachidonate 12-lipoxygenase	GO:0001558,GO:0003254,GO:0003674,GO:0003824,GO:0004052,GO:0005575,GO:0005622,GO:0005623,GO:0005737,GO:0005829,GO:0005886,GO:0006082,GO:0006629,GO:0006631,GO:0006801,GO:0006915,GO:0006928,GO:0007568,GO:0008150,GO:0008152,GO:0008219,GO:0008284,GO:0009893,GO:0009987,GO:0010033,GO:0010468,GO:0010594,GO:0010595,GO:0010604,GO:0010628,GO:0010632,GO:0010634,GO:0010941,GO:0010942,GO:0010950,GO:0010952,GO:…
evm.model.scaffold10.49	59463.ENSMLUP00000005779	1.9e-44	184.1	CUEDC2	CUE domain containing 2	GO:0005575,GO:0005622,GO:0005623,GO:0005634,GO:0005737,GO:0043226,GO:0043227,GO:0043229,GO:0043231,GO:0044424,GO:0044464
evm.model.scaffold10.16	9913.ENSBTAP00000020149	0	1171.4	TOX4	TOX high mobility group box family member 4	GO:0000785,GO:0005575,GO:0005622,GO:0005623,GO:0005634,GO:0005694,GO:0008287,GO:0032991,GO:0043226,GO:0043227,GO:0043228,GO:0043229,GO:0043231,GO:0043232,GO:0043234,GO:0044422,GO:0044424,GO:0044427,GO:0044446,GO:0044464,GO:0072357
evm.model.scaffold10.21	9685.ENSFCAP00000025480	7.6e-69	265	ALG10	asparagine-linked glycosylation 10, alpha-1,2-glucosyltransferase homolog (S. pombe)	GO:0003674,GO:0005575,GO:0005622,GO:0005623,GO:0005737,GO:0005783,GO:0005789,GO:0005886,GO:0005975,GO:0006464,GO:0006486,GO:0006487,GO:0006488,GO:0008150,GO:0008152,GO:0009058,GO:0009059,GO:0009100,GO:0009101,GO:0009987,GO:0012505,GO:0015459,GO:0016020,GO:0016247,GO:0018193,GO:0018196,GO:0018279,GO:0019538,GO:0031090,GO:0034645,GO:0036211,GO:0042175,GO:0043170,GO:0043226,GO:0043227,GO:0043229,GO:…
evm.model.scaffold10.17	9913.ENSBTAP00000020151	0	1158.3	METTL3	methyltransferase like 3	GO:0001510,GO:0001734,GO:0003674,GO:0003824,GO:0005575,GO:0005622,GO:0005623,GO:0005634,GO:0005654,GO:0006139,GO:0006725,GO:0006807,GO:0008150,GO:0008152,GO:0008168,GO:0008173,GO:0008174,GO:0008757,GO:0009451,GO:0009987,GO:0010467,GO:0016070,GO:0016071,GO:0016422,GO:0016556,GO:0016604,GO:0016607,GO:0016740,GO:0016741,GO:0031974,GO:0031981,GO:0032259,GO:0034641,GO:0043170,GO:0043226,GO:0043227,GO:…
evm.model.scaffold10.26	9913.ENSBTAP00000043834	0	1506.5	FBXO10	F-box protein 10	GO:0000151,GO:0003674,GO:0003824,GO:0004842,GO:0005575,GO:0005622,GO:0005623,GO:0006464,GO:0008150,GO:0008152,GO:0009987,GO:0016567,GO:0016874,GO:0016879,GO:0016881,GO:0019538,GO:0019787,GO:0032446,GO:0032991,GO:0036211,GO:0043170,GO:0043234,GO:0043412,GO:0044237,GO:0044238,GO:0044260,GO:0044267,GO:0044424,GO:0044464,GO:0070647,GO:0071704
evm.model.scaffold10.58	9913.ENSBTAP00000034978	8.6e-157	558.1	ASGR2	asialoglycoprotein receptor 2	GO:0001503,GO:0005575,GO:0007275,GO:0008150,GO:0008152,GO:0009100,GO:0009888,GO:0009987,GO:0010468,GO:0010608,GO:0016020,GO:0019222,GO:0019538,GO:0030282,GO:0031214,GO:0031647,GO:0032501,GO:0032502,GO:0042592,GO:0043170,GO:0044237,GO:0044238,GO:0044260,GO:0044699,GO:0044707,GO:0048513,GO:0048731,GO:0048856,GO:0048878,GO:0050789,GO:0055088,GO:0060255,GO:0065007,GO:0065008,GO:0071704,GO:1901135
evm.model.scaffold100.5	9913.ENSBTAP00000025309	5.6e-170	602.1	MAGEF1	melanoma antigen family F, 1
evm.model.scaffold100.3	9913.ENSBTAP00000044839	2.4e-47	193	CCL1	Chemokine (C-C motif) ligand 1	GO:0001664,GO:0003674,GO:0005102,GO:0005125,GO:0005126,GO:0005488,GO:0005515,GO:0005575,GO:0005576,GO:0005615,GO:0006873,GO:0006874,GO:0006875,GO:0006935,GO:0007154,GO:0007165,GO:0008009,GO:0008150,GO:0009605,GO:0009987,GO:0016032,GO:0019725,GO:0023052,GO:0030003,GO:0040011,GO:0042221,GO:0042330,GO:0042379,GO:0042592,GO:0044403,GO:0044419,GO:0044421,GO:0044699,GO:0044700,GO:0044763,GO:0044764,GO:…
evm.model.scaffold100.10	9913.ENSBTAP00000054271	7.4e-30	134.4	GTF2F1	General transcription factor IIF, polypeptide 1	GO:0000003,GO:0000375,GO:0000377,GO:0000398,GO:0000428,GO:0000988,GO:0000989,GO:0001085,GO:0001091,GO:0001096,GO:0001098,GO:0001099,GO:0003006,GO:0003674,GO:0003712,GO:0003713,GO:0005488,GO:0005515,GO:0005575,GO:0005622,GO:0005623,GO:0005634,GO:0005654,GO:0005667,GO:0005674,GO:0006139,GO:0006351,GO:0006352,GO:0006354,GO:0006355,GO:0006357,GO:0006366,GO:0006367,GO:0006368,GO:0006370,GO:0006396,GO:…
evm.model.scaffold100.9	9913.ENSBTAP00000054271	1.8e-16	90.5	GTF2F1	General transcription factor IIF, polypeptide 1	GO:0000003,GO:0000375,GO:0000377,GO:0000398,GO:0000428,GO:0000988,GO:0000989,GO:0001085,GO:0001091,GO:0001096,GO:0001098,GO:0001099,GO:0003006,GO:0003674,GO:0003712,GO:0003713,GO:0005488,GO:0005515,GO:0005575,GO:0005622,GO:0005623,GO:0005634,GO:0005654,GO:0005667,GO:0005674,GO:0006139,GO:0006351,GO:0006352,GO:0006354,GO:0006355,GO:0006357,GO:0006366,GO:0006367,GO:0006368,GO:0006370,GO:0006396,GO:…
evm.model.scaffold100.8	9913.ENSBTAP00000010991	3e-168	596.3		transmembrane epididymal protein
evm.model.scaffold100.4	9913.ENSBTAP00000053312	0	1083.6	VPS8	vacuolar protein sorting 8 homolog (S. cerevisiae)
evm.model.scaffold100.7	9913.ENSBTAP00000006988	0	1947.9	EPHB3	Eph receptor B3	GO:0000902,GO:0000904,GO:0001525,GO:0001568,GO:0001655,GO:0001944,GO:0002376,GO:0002520,GO:0003008,GO:0003674,GO:0003824,GO:0004672,GO:0004713,GO:0004714,GO:0004871,GO:0004872,GO:0004888,GO:0005003,GO:0005005,GO:0005575,GO:0005623,GO:0005886,GO:0005887,GO:0006140,GO:0006464,GO:0006468,GO:0006793,GO:0006796,GO:0006928,GO:0006935,GO:0007154,GO:0007155,GO:0007165,GO:0007166,GO:0007167,GO:0007169,GO:…
evm.model.scaffold100.11	9796.ENSECAP00000003068	9.6e-66	255.4		transmembrane epididymal protein
evm.model.scaffold1000.3	9913.ENSBTAP00000055333	0	1341.3	C2ORF16	chromosome 2 open reading frame 16
evm.model.scaffold1000.7	9913.ENSBTAP00000005098	6.1e-203	711.8	GPN1	GPN-loop GTPase 1	GO:0005575,GO:0005622,GO:0005623,GO:0005737,GO:0043226,GO:0043227,GO:0043229,GO:0043231,GO:0044424,GO:0044464
evm.model.scaffold1000.11	9986.ENSOCUP00000009212	3.1e-26	122.1	BRE	brain and reproductive organ-expressed (TNFRSF1A modulator)	GO:0000075,GO:0000077,GO:0000151,GO:0000152,GO:0000268,GO:0003674,GO:0005048,GO:0005102,GO:0005126,GO:0005164,GO:0005488,GO:0005515,GO:0005575,GO:0005622,GO:0005623,GO:0005634,GO:0005737,GO:0006139,GO:0006259,GO:0006281,GO:0006282,GO:0006302,GO:0006725,GO:0006807,GO:0006950,GO:0006974,GO:0007154,GO:0007165,GO:0008150,GO:0008152,GO:0009314,GO:0009628,GO:0009893,GO:0009987,GO:0010212,GO:0010564,GO:…
evm.model.scaffold1000.1	9615.ENSCAFP00000006926	4.7e-38	162.2	ENOX1	ecto-NOX disulfide-thiol exchanger 1	GO:0005575,GO:0005576,GO:0005615,GO:0005623,GO:0005886,GO:0016020,GO:0044421,GO:0044464,GO:0071944
evm.model.scaffold1000.2	9669.ENSMPUP00000010080	0	1683.7	C2ORF16	Inherit from maNOG: chromosome 2 open reading frame 16
evm.model.scaffold1000.4	9669.ENSMPUP00000002118	7e-16	89.7
evm.model.scaffold1000.5	9913.ENSBTAP00000032885	0	1131.3	ZNF512	zinc finger protein 512	GO:0005575,GO:0005622,GO:0005623,GO:0005634,GO:0043226,GO:0043227,GO:0043229,GO:0043231,GO:0044424,GO:0044464
evm.model.scaffold1000.9	9913.ENSBTAP00000024864	0	1321.6	SLC4A1AP	Solute carrier family 4 (Anion exchanger), member 1, adaptor protein	GO:0005575,GO:0005622,GO:0005623,GO:0005634,GO:0005737,GO:0043226,GO:0043227,GO:0043229,GO:0043231,GO:0044424,GO:0044464
evm.model.scaffold1000.8	9913.ENSBTAP00000005101	3.8e-236	822.4	SUPT7L	Suppressor of Ty 7 (S. cerevisiae)-like	GO:0000123,GO:0000988,GO:0000989,GO:0003674,GO:0003712,GO:0003713,GO:0005575,GO:0005622,GO:0005623,GO:0005634,GO:0005654,GO:0006325,GO:0006464,GO:0006473,GO:0006475,GO:0006996,GO:0008104,GO:0008150,GO:0008152,GO:0009889,GO:0009987,GO:0010556,GO:0016043,GO:0016568,GO:0016569,GO:0016570,GO:0016573,GO:0018193,GO:0018205,GO:0018393,GO:0018394,GO:0019219,GO:0019222,GO:0019538,GO:0030914,GO:0031323,GO:…
evm.model.scaffold1000.10	9913.ENSBTAP00000041897	1.7e-160	570.5	RBKS	Ribokinase
evm.model.scaffold1000.6	9739.ENSTTRP00000011889	2.5e-108	397.5	CCDC121	Coiled-coil domain containing 121
evm.model.scaffold1001.1	9913.ENSBTAP00000026492	0	1357.4	ZNF280C	Zinc finger protein	GO:0005575,GO:0005622,GO:0005623,GO:0005634,GO:0043226,GO:0043227,GO:0043229,GO:0043231,GO:0044424,GO:0044464
evm.model.scaffold1002.6	9913.ENSBTAP00000001336	0	1146	PRF1	perforin 1 (pore forming protein)	GO:0000323,GO:0002252,GO:0002347,GO:0002357,GO:0002376,GO:0002418,GO:0003674,GO:0005215,GO:0005488,GO:0005509,GO:0005575,GO:0005576,GO:0005615,GO:0005622,GO:0005623,GO:0005737,GO:0005764,GO:0005768,GO:0005773,GO:0005886,GO:0006461,GO:0006810,GO:0006915,GO:0006950,GO:0006952,GO:0006955,GO:0006968,GO:0007623,GO:0008150,GO:0008219,GO:0009607,GO:0009615,GO:0009987,GO:0010033,GO:0012501,GO:0015267,GO:…
evm.model.scaffold1002.5	9913.ENSBTAP00000028224	0	1108.6	ADAMTS14	ADAM metallopeptidase with thrombospondin type 1 motif	GO:0003674,GO:0003824,GO:0005575,GO:0005576,GO:0005578,GO:0008150,GO:0008152,GO:0008233,GO:0009987,GO:0016043,GO:0016787,GO:0030198,GO:0030199,GO:0031012,GO:0043062,GO:0044421,GO:0044699,GO:0044763,GO:0071840
evm.model.scaffold1002.4	9913.ENSBTAP00000028224	1.8e-238	830.5	ADAMTS14	ADAM metallopeptidase with thrombospondin type 1 motif	GO:0003674,GO:0003824,GO:0005575,GO:0005576,GO:0005578,GO:0008150,GO:0008152,GO:0008233,GO:0009987,GO:0016043,GO:0016787,GO:0030198,GO:0030199,GO:0031012,GO:0043062,GO:0044421,GO:0044699,GO:0044763,GO:0071840
evm.model.scaffold1002.1	9913.ENSBTAP00000015750	6.5e-54	214.9	PCBD1	Pterin-4 alpha-carbinolamine dehydratase dimerization cofactor of hepatocyte nuclear factor 1 alpha	GO:0000988,GO:0000989,GO:0003674,GO:0003712,GO:0003713,GO:0003824,GO:0004497,GO:0004505,GO:0005575,GO:0005622,GO:0005623,GO:0005634,GO:0005737,GO:0005829,GO:0006082,GO:0006355,GO:0006461,GO:0006520,GO:0006558,GO:0006559,GO:0006725,GO:0006807,GO:0008124,GO:0008150,GO:0008152,GO:0009056,GO:0009063,GO:0009072,GO:0009074,GO:0009889,GO:0009891,GO:0009893,GO:0009987,GO:0010468,GO:0010556,GO:0010557,GO:…
evm.model.scaffold1002.3	9913.ENSBTAP00000036511	1.2e-176	624.4	TBATA	thymus, brain and testes associated	GO:0000003,GO:0003006,GO:0005575,GO:0005622,GO:0005623,GO:0005634,GO:0005737,GO:0005829,GO:0007276,GO:0007283,GO:0008150,GO:0009987,GO:0019953,GO:0022412,GO:0022414,GO:0030154,GO:0032501,GO:0032502,GO:0032504,GO:0043226,GO:0043227,GO:0043229,GO:0043231,GO:0044424,GO:0044444,GO:0044464,GO:0044699,GO:0044702,GO:0044763,GO:0048232,GO:0048515,GO:0048609,GO:0048610,GO:0048869
evm.model.scaffold1002.7	9739.ENSTTRP00000010957	0	1552	PALD1	phosphatase domain containing, paladin 1	GO:0005575,GO:0005622,GO:0005623,GO:0005737,GO:0005829,GO:0044424,GO:0044444,GO:0044464
evm.model.scaffold1002.2	9913.ENSBTAP00000044620	0	1133.6	SGPL1	sphingosine-1-phosphate lyase 1	GO:0000003,GO:0001501,GO:0001553,GO:0001568,GO:0001570,GO:0001655,GO:0001667,GO:0001822,GO:0001944,GO:0002376,GO:0002520,GO:0003006,GO:0003674,GO:0003824,GO:0005575,GO:0005622,GO:0005623,GO:0005737,GO:0005783,GO:0005789,GO:0006629,GO:0006643,GO:0006644,GO:0006665,GO:0006672,GO:0006793,GO:0006796,GO:0006807,GO:0006915,GO:0006928,GO:0007154,GO:0007165,GO:0007166,GO:0007167,GO:0007169,GO:0007275,GO:…
evm.model.scaffold1003.1	9913.ENSBTAP00000037944	0	1930.6	FILIP1	Filamin A interacting protein 1	GO:0005575,GO:0005622,GO:0005623,GO:0005737,GO:0005856,GO:0043226,GO:0043228,GO:0043229,GO:0043232,GO:0044424,GO:0044464
evm.model.scaffold1003.2	9913.ENSBTAP00000037944	5.3e-39	165.2	FILIP1	Filamin A interacting protein 1	GO:0005575,GO:0005622,GO:0005623,GO:0005737,GO:0005856,GO:0043226,GO:0043228,GO:0043229,GO:0043232,GO:0044424,GO:0044464
evm.model.scaffold1004.4	9913.ENSBTAP00000048190	8.7e-97	358.2		FAM172B-like
evm.model.scaffold1004.8	9913.ENSBTAP00000017907	0	1664.4	CEP97	centrosomal protein 97kDa	GO:0005575,GO:0005622,GO:0005623,GO:0005634,GO:0005737,GO:0005813,GO:0005815,GO:0005856,GO:0015630,GO:0043226,GO:0043227,GO:0043228,GO:0043229,GO:0043231,GO:0043232,GO:0044422,GO:0044424,GO:0044430,GO:0044446,GO:0044464
evm.model.scaffold1004.1	9913.ENSBTAP00000002265	4.5e-275	951.8	DUSP10	dual specificity phosphatase 10	GO:0000165,GO:0000188,GO:0001932,GO:0001933,GO:0002237,GO:0002682,GO:0002683,GO:0002697,GO:0002698,GO:0002819,GO:0003674,GO:0003824,GO:0004721,GO:0005575,GO:0005622,GO:0005623,GO:0005634,GO:0005737,GO:0005794,GO:0006464,GO:0006469,GO:0006470,GO:0006793,GO:0006796,GO:0006950,GO:0007154,GO:0007165,GO:0007243,GO:0007254,GO:0008138,GO:0008150,GO:0008152,GO:0009607,GO:0009617,GO:0009892,GO:0009966,GO:…
evm.model.scaffold1004.3	9913.ENSBTAP00000022522	0	1716	SENP7	SUMO1 sentrin specific peptidase 7	GO:0003674,GO:0003824,GO:0005575,GO:0005622,GO:0005623,GO:0005634,GO:0008150,GO:0008152,GO:0008233,GO:0008234,GO:0016787,GO:0043226,GO:0043227,GO:0043229,GO:0043231,GO:0044424,GO:0044464,GO:0070011
evm.model.scaffold1004.9	9913.ENSBTAP00000017908	0	1148.3	NXPE3	neurexophilin and PC-esterase domain family, member 3	GO:0005575,GO:0005576
evm.model.scaffold1004.6	9913.ENSBTAP00000017903	0	2083.1	ZBTB11	zinc finger and BTB domain containing 11	GO:0003674,GO:0003735,GO:0005198,GO:0005575,GO:0005622,GO:0005623,GO:0005634,GO:0005737,GO:0005829,GO:0005840,GO:0006412,GO:0008150,GO:0008152,GO:0009058,GO:0009059,GO:0009987,GO:0010467,GO:0015934,GO:0019538,GO:0022625,GO:0022626,GO:0030529,GO:0032991,GO:0034645,GO:0043170,GO:0043226,GO:0043227,GO:0043228,GO:0043229,GO:0043231,GO:0043232,GO:0044237,GO:0044238,GO:0044249,GO:0044260,GO:0044267,GO:…
evm.model.scaffold1004.10	9913.ENSBTAP00000014591	0	1418.7	NFKBIZ	Nuclear factor of kappa light polypeptide gene enhancer in B-cells inhibitor, zeta	GO:0005575,GO:0005622,GO:0005623,GO:0005634,GO:0006950,GO:0006952,GO:0006954,GO:0008150,GO:0009611,GO:0043226,GO:0043227,GO:0043229,GO:0043231,GO:0044424,GO:0044464,GO:0050896
evm.model.scaffold1004.2	9913.ENSBTAP00000020801	0	1994.5	IMPG2	Interphotoreceptor matrix proteoglycan 2	GO:0003008,GO:0003674,GO:0005198,GO:0005201,GO:0005488,GO:0005539,GO:0005540,GO:0005575,GO:0005576,GO:0005578,GO:0007600,GO:0007601,GO:0008150,GO:0008201,GO:0016020,GO:0031012,GO:0032501,GO:0043167,GO:0043168,GO:0044421,GO:0044699,GO:0044707,GO:0050877,GO:0050953,GO:0097367,GO:1901681
evm.model.scaffold1004.5	9601.ENSPPYP00000015195	4.5e-96	355.9	PCNP	PEST proteolytic signal containing nuclear protein	GO:0005575,GO:0005622,GO:0005623,GO:0005634,GO:0006464,GO:0006508,GO:0006511,GO:0008150,GO:0008152,GO:0009056,GO:0009057,GO:0009987,GO:0010498,GO:0016567,GO:0019538,GO:0019941,GO:0030163,GO:0032446,GO:0036211,GO:0043161,GO:0043170,GO:0043226,GO:0043227,GO:0043229,GO:0043231,GO:0043412,GO:0043632,GO:0044237,GO:0044238,GO:0044248,GO:0044257,GO:0044260,GO:0044265,GO:0044267,GO:0044424,GO:0044464,GO:…
evm.model.scaffold1004.7	61853.ENSNLEP00000003958	1.4e-76	290.8	RPL24	ribosomal protein L24	GO:0000003,GO:0000022,GO:0000226,GO:0000278,GO:0002119,GO:0002164,GO:0002181,GO:0003006,GO:0003674,GO:0003676,GO:0003723,GO:0003735,GO:0005198,GO:0005488,GO:0005575,GO:0005622,GO:0005623,GO:0005634,GO:0005730,GO:0005737,GO:0005829,GO:0005840,GO:0005886,GO:0006412,GO:0006996,GO:0007010,GO:0007017,GO:0007049,GO:0007051,GO:0007052,GO:0007098,GO:0007154,GO:0007165,GO:0007275,GO:0008150,GO:0008152,GO:…
evm.model.scaffold1005.18	9615.ENSCAFP00000023455	7.4e-227	791.6	KRT42	keratin, type I cytoskeletal 42-like	GO:0005575,GO:0005622,GO:0005623,GO:0005737,GO:0044424,GO:0044464
evm.model.scaffold1005.13	9913.ENSBTAP00000006450	1.7e-211	740.3	KRT19	Keratin 19	GO:0001701,GO:0001890,GO:0001892,GO:0003674,GO:0005198,GO:0005200,GO:0005575,GO:0005622,GO:0005623,GO:0005737,GO:0005856,GO:0005882,GO:0005886,GO:0006996,GO:0007010,GO:0007275,GO:0008150,GO:0008307,GO:0009653,GO:0009719,GO:0009725,GO:0009790,GO:0009792,GO:0009987,GO:0010033,GO:0010927,GO:0014070,GO:0016010,GO:0016020,GO:0016043,GO:0022607,GO:0030016,GO:0030017,GO:0030018,GO:0030029,GO:0030036,GO:…
evm.model.scaffold1005.9	9913.ENSBTAP00000013107	1.3e-219	767.3	KRT32	keratin 32	GO:0007275,GO:0008150,GO:0008544,GO:0009888,GO:0032501,GO:0032502,GO:0043588,GO:0044699,GO:0044707,GO:0048513,GO:0048731,GO:0048856
evm.model.scaffold1005.3	9913.ENSBTAP00000023926	2e-223	780	KRT31	keratin, type I	GO:0003674,GO:0005198,GO:0005200,GO:0005575,GO:0005622,GO:0005623,GO:0005856,GO:0005882,GO:0007275,GO:0008150,GO:0008544,GO:0009888,GO:0032501,GO:0032502,GO:0032991,GO:0043226,GO:0043228,GO:0043229,GO:0043232,GO:0043234,GO:0043588,GO:0044422,GO:0044424,GO:0044430,GO:0044446,GO:0044464,GO:0044699,GO:0044707,GO:0045111,GO:0048513,GO:0048731,GO:0048856
evm.model.scaffold1005.19	9913.ENSBTAP00000032224	3.6e-170	602.8	CD86	CD86 molecule	GO:0001773,GO:0001775,GO:0001817,GO:0001878,GO:0002218,GO:0002221,GO:0002224,GO:0002237,GO:0002252,GO:0002253,GO:0002263,GO:0002274,GO:0002285,GO:0002286,GO:0002309,GO:0002366,GO:0002376,GO:0002520,GO:0002521,GO:0002573,GO:0002643,GO:0002644,GO:0002664,GO:0002665,GO:0002667,GO:0002668,GO:0002682,GO:0002683,GO:0002684,GO:0002694,GO:0002696,GO:0002697,GO:0002699,GO:0002757,GO:0002758,GO:0002764,GO:…
evm.model.scaffold1005.25	10116.ENSRNOP00000007300	3.2e-148	529.6	SNX6	sorting nexin	GO:0001932,GO:0001933,GO:0005575,GO:0005622,GO:0005623,GO:0005634,GO:0005737,GO:0005768,GO:0005769,GO:0006355,GO:0006469,GO:0006810,GO:0006886,GO:0007175,GO:0007176,GO:0008104,GO:0008150,GO:0009889,GO:0009890,GO:0009892,GO:0009966,GO:0009968,GO:0009987,GO:0010008,GO:0010468,GO:0010469,GO:0010556,GO:0010558,GO:0010563,GO:0010605,GO:0010629,GO:0010646,GO:0010648,GO:0012506,GO:0015031,GO:0016020,GO:…
evm.model.scaffold1005.17	9913.ENSBTAP00000008948	4.1e-230	802.4	KRT17	Keratin, type I cytoskeletal	GO:0001558,GO:0002009,GO:0003674,GO:0004871,GO:0004872,GO:0004888,GO:0005198,GO:0005200,GO:0005575,GO:0005622,GO:0005623,GO:0005737,GO:0005856,GO:0005882,GO:0006417,GO:0006996,GO:0007010,GO:0007154,GO:0007165,GO:0007275,GO:0008150,GO:0008544,GO:0009653,GO:0009888,GO:0009889,GO:0009891,GO:0009893,GO:0009913,GO:0009987,GO:0010468,GO:0010556,GO:0010557,GO:0010604,GO:0010608,GO:0016043,GO:0019222,GO:…
evm.model.scaffold1005.4	9913.ENSBTAP00000018185	7.1e-205	718.4	KRT31	keratin, type I	GO:0003674,GO:0005198,GO:0005200,GO:0005575,GO:0005622,GO:0005623,GO:0005856,GO:0005882,GO:0007275,GO:0008150,GO:0008544,GO:0009888,GO:0032501,GO:0032502,GO:0032991,GO:0043226,GO:0043228,GO:0043229,GO:0043232,GO:0043234,GO:0043588,GO:0044422,GO:0044424,GO:0044430,GO:0044446,GO:0044464,GO:0044699,GO:0044707,GO:0045111,GO:0048513,GO:0048731,GO:0048856
evm.model.scaffold1005.15	9913.ENSBTAP00000036252	5.9e-243	845.1	KRT14	Keratin, type I cytoskeletal	GO:0005575,GO:0005622,GO:0005623,GO:0005634,GO:0005737,GO:0006996,GO:0007010,GO:0008150,GO:0009987,GO:0016043,GO:0022607,GO:0043226,GO:0043227,GO:0043229,GO:0043231,GO:0043933,GO:0044085,GO:0044424,GO:0044464,GO:0044699,GO:0044763,GO:0045103,GO:0045104,GO:0045109,GO:0045110,GO:0071822,GO:0071840
evm.model.scaffold1005.2	9598.ENSPTRP00000015603	2.6e-19	100.5		keratin-associated protein
evm.model.scaffold1005.1	9796.ENSECAP00000008272	8.5e-136	489.2	KRTAP16-1	keratin associated protein 16-1
evm.model.scaffold1005.10	9913.ENSBTAP00000006440	2.5e-219	767.3	KRT36	keratin 36	GO:0003674,GO:0005198,GO:0005575,GO:0005622,GO:0005623,GO:0005856,GO:0008150,GO:0030280,GO:0030856,GO:0043226,GO:0043228,GO:0043229,GO:0043232,GO:0044424,GO:0044464,GO:0045111,GO:0045595,GO:0045604,GO:0045616,GO:0045682,GO:0050789,GO:0050793,GO:0050794,GO:0051239,GO:0065007,GO:2000026
evm.model.scaffold1005.23	9685.ENSFCAP00000007861	4.9e-87	325.9	CFL2	cofilin 2 (muscle)	GO:0005575,GO:0005622,GO:0005623,GO:0005634,GO:0005856,GO:0016363,GO:0031974,GO:0031981,GO:0034399,GO:0043226,GO:0043227,GO:0043228,GO:0043229,GO:0043231,GO:0043232,GO:0043233,GO:0044422,GO:0044424,GO:0044428,GO:0044446,GO:0044464,GO:0070013
evm.model.scaffold1005.14	9913.ENSBTAP00000054159	8e-257	891.3	KRT9	keratin 9	GO:0000003,GO:0003674,GO:0005198,GO:0005200,GO:0006996,GO:0007010,GO:0007275,GO:0007276,GO:0007283,GO:0008150,GO:0009987,GO:0016043,GO:0019953,GO:0022414,GO:0032501,GO:0032502,GO:0032504,GO:0043588,GO:0043933,GO:0044699,GO:0044702,GO:0044707,GO:0044763,GO:0045103,GO:0045104,GO:0045109,GO:0048232,GO:0048513,GO:0048609,GO:0048731,GO:0048856,GO:0071822,GO:0071840
evm.model.scaffold1005.11	9615.ENSCAFP00000040458	3.8e-198	696	KRT13
evm.model.scaffold1005.5	9913.ENSBTAP00000018185	1.1e-116	424.5	KRT31	keratin, type I	GO:0003674,GO:0005198,GO:0005200,GO:0005575,GO:0005622,GO:0005623,GO:0005856,GO:0005882,GO:0007275,GO:0008150,GO:0008544,GO:0009888,GO:0032501,GO:0032502,GO:0032991,GO:0043226,GO:0043228,GO:0043229,GO:0043232,GO:0043234,GO:0043588,GO:0044422,GO:0044424,GO:0044430,GO:0044446,GO:0044464,GO:0044699,GO:0044707,GO:0045111,GO:0048513,GO:0048731,GO:0048856
evm.model.scaffold1005.7	9913.ENSBTAP00000000746	7.3e-92	342	KRT38	keratin 38	GO:0003674,GO:0005198
evm.model.scaffold1005.6	9796.ENSECAP00000012107	3.3e-154	550.4	GHAA	keratin, type I cuticular
evm.model.scaffold1005.20	9813.ENSPCAP00000014496	2.3e-40	170.2	NMT1	Adds a myristoyl group to the N-terminal glycine residue of certain cellular proteins (By similarity)	GO:0000003,GO:0001302,GO:0001700,GO:0001701,GO:0002009,GO:0002119,GO:0002164,GO:0003674,GO:0003824,GO:0004379,GO:0005488,GO:0005575,GO:0005622,GO:0005623,GO:0005737,GO:0005829,GO:0005840,GO:0005856,GO:0005886,GO:0006464,GO:0006497,GO:0006498,GO:0006499,GO:0006810,GO:0006897,GO:0006898,GO:0006915,GO:0007275,GO:0007391,GO:0007399,GO:0007568,GO:0007569,GO:0008144,GO:0008150,GO:0008152,GO:0008219,GO:…
evm.model.scaffold1005.24	9601.ENSPPYP00000008319	2.9e-32	143.3	NUDT21	Component of the cleavage factor Im (CFIm) complex that plays a key role in pre-mRNA 3'-processing. Involved in association with CPSF6 or CPSF7 in pre-MRNA 3'-end poly(A) site cleavage and poly(A) addition. NUDT21 CPSF5 binds to cleavage and polyadenylation RNA substrates. The homodimer mediates simultaneous sequence-specific recognition of two 5'-UGUA-3' elements within the pre-mRNA. Binds to, b…	GO:0000375,GO:0000377,GO:0000398,GO:0003674,GO:0003676,GO:0003723,GO:0003729,GO:0005488,GO:0005575,GO:0005622,GO:0005623,GO:0005634,GO:0005654,GO:0005813,GO:0005815,GO:0005849,GO:0005856,GO:0006139,GO:0006351,GO:0006353,GO:0006366,GO:0006369,GO:0006378,GO:0006396,GO:0006397,GO:0006461,GO:0006725,GO:0006807,GO:0008150,GO:0008152,GO:0008380,GO:0009058,GO:0009059,GO:0009987,GO:0010467,GO:0015630,GO:…
evm.model.scaffold1005.12	9913.ENSBTAP00000006445	5e-209	732.3	KRT15	Keratin 15	GO:0003674,GO:0005198,GO:0005200,GO:0005575,GO:0005622,GO:0005623,GO:0005856,GO:0005882,GO:0007275,GO:0008150,GO:0008544,GO:0009888,GO:0009987,GO:0032501,GO:0032502,GO:0032991,GO:0043226,GO:0043228,GO:0043229,GO:0043232,GO:0043234,GO:0043588,GO:0044422,GO:0044424,GO:0044430,GO:0044446,GO:0044464,GO:0044699,GO:0044707,GO:0044763,GO:0045095,GO:0045103,GO:0045111,GO:0048513,GO:0048731,GO:0048856
evm.model.scaffold1005.21	9913.ENSBTAP00000001973	0	1552.7	CLCN5	chloride channel, voltage-sensitive	GO:0000139,GO:0003008,GO:0003674,GO:0005215,GO:0005216,GO:0005244,GO:0005247,GO:0005253,GO:0005254,GO:0005575,GO:0005622,GO:0005623,GO:0005737,GO:0005768,GO:0005794,GO:0005886,GO:0005887,GO:0006810,GO:0006811,GO:0006820,GO:0006821,GO:0006897,GO:0007588,GO:0008150,GO:0008308,GO:0008509,GO:0009987,GO:0010008,GO:0012505,GO:0015075,GO:0015103,GO:0015108,GO:0015267,GO:0015698,GO:0016020,GO:0016021,GO:…
evm.model.scaffold1005.8	9913.ENSBTAP00000000746	7.2e-143	511.9	KRT38	keratin 38	GO:0003674,GO:0005198
evm.model.scaffold1005.22	9913.ENSBTAP00000026857	7.8e-117	426	BAZ1A	Bromodomain adjacent to zinc finger domain, 1A	GO:0000228,GO:0005575,GO:0005622,GO:0005623,GO:0005634,GO:0005694,GO:0006139,GO:0006259,GO:0006260,GO:0006261,GO:0006325,GO:0006338,GO:0006351,GO:0006355,GO:0006725,GO:0006807,GO:0006996,GO:0008150,GO:0008152,GO:0008623,GO:0009058,GO:0009059,GO:0009889,GO:0009987,GO:0010467,GO:0010468,GO:0010556,GO:0016043,GO:0016070,GO:0016568,GO:0016590,GO:0018130,GO:0019219,GO:0019222,GO:0019438,GO:0031010,GO:…
evm.model.scaffold1005.16	9669.ENSMPUP00000010826	3.4e-118	430.3	KRT16	keratin 14	GO:0003674,GO:0005198,GO:0005200,GO:0005575,GO:0005622,GO:0005623,GO:0005856,GO:0005882,GO:0006996,GO:0007010,GO:0007275,GO:0008150,GO:0008283,GO:0008544,GO:0009888,GO:0009987,GO:0016043,GO:0032501,GO:0032502,GO:0032991,GO:0043226,GO:0043228,GO:0043229,GO:0043232,GO:0043234,GO:0043588,GO:0044422,GO:0044424,GO:0044430,GO:0044446,GO:0044464,GO:0044699,GO:0044707,GO:0044763,GO:0045103,GO:0045104,GO:…
evm.model.scaffold1006.6	9913.ENSBTAP00000029301	0	1261.5	NDUFS1	NADH dehydrogenase (ubiquinone) Fe-S protein 1, 75kDa (NADH-coenzyme Q reductase)	GO:0003674,GO:0003824,GO:0003954,GO:0005575,GO:0005622,GO:0005623,GO:0005737,GO:0005739,GO:0005740,GO:0005743,GO:0005746,GO:0005747,GO:0005758,GO:0006091,GO:0006119,GO:0006120,GO:0006139,GO:0006163,GO:0006725,GO:0006753,GO:0006793,GO:0006796,GO:0006807,GO:0006915,GO:0008137,GO:0008150,GO:0008152,GO:0008219,GO:0009055,GO:0009116,GO:0009117,GO:0009119,GO:0009123,GO:0009126,GO:0009141,GO:0009144,GO:…
evm.model.scaffold1006.3	9913.ENSBTAP00000041633	0	2258.8	ZDBF2	zinc finger, DBF-type containing 2
evm.model.scaffold1006.5	9913.ENSBTAP00000029304	2.4e-122	443.4	EEF1B2	Eukaryotic translation elongation factor 1 beta 2	GO:0003674,GO:0003676,GO:0003723,GO:0003746,GO:0005488,GO:0005575,GO:0005622,GO:0005623,GO:0005737,GO:0005829,GO:0005853,GO:0006412,GO:0006414,GO:0008135,GO:0008150,GO:0008152,GO:0009058,GO:0009059,GO:0009987,GO:0010467,GO:0019538,GO:0032991,GO:0034645,GO:0043170,GO:0043234,GO:0044237,GO:0044238,GO:0044249,GO:0044260,GO:0044267,GO:0044424,GO:0044444,GO:0044464,GO:0071704,GO:0097159,GO:1901363,GO:…
evm.model.scaffold1006.13	9913.ENSBTAP00000024084	0	3555.4	MLL	myeloid lymphoid or mixed-lineage leukemia (trithorax homolog, Drosophila)	GO:0000975,GO:0001067,GO:0001071,GO:0002376,GO:0002520,GO:0003002,GO:0003674,GO:0003676,GO:0003677,GO:0003680,GO:0003682,GO:0003700,GO:0003824,GO:0005488,GO:0005515,GO:0005575,GO:0005622,GO:0005623,GO:0005634,GO:0005654,GO:0006139,GO:0006259,GO:0006304,GO:0006305,GO:0006306,GO:0006325,GO:0006351,GO:0006355,GO:0006357,GO:0006366,GO:0006461,GO:0006464,GO:0006473,GO:0006475,GO:0006479,GO:0006725,GO:…
evm.model.scaffold1006.12	9913.ENSBTAP00000024084	0	3660.9	MLL	myeloid lymphoid or mixed-lineage leukemia (trithorax homolog, Drosophila)	GO:0000975,GO:0001067,GO:0001071,GO:0002376,GO:0002520,GO:0003002,GO:0003674,GO:0003676,GO:0003677,GO:0003680,GO:0003682,GO:0003700,GO:0003824,GO:0005488,GO:0005515,GO:0005575,GO:0005622,GO:0005623,GO:0005634,GO:0005654,GO:0006139,GO:0006259,GO:0006304,GO:0006305,GO:0006306,GO:0006325,GO:0006351,GO:0006355,GO:0006357,GO:0006366,GO:0006461,GO:0006464,GO:0006473,GO:0006475,GO:0006479,GO:0006725,GO:…
evm.model.scaffold1006.11	9913.ENSBTAP00000009643	5.4e-31	138.3	ATP5L	Mitochondrial membrane ATP synthase (F(1)F(0) ATP synthase or Complex V) produces ATP from ADP in the presence of a proton gradient across the membrane which is generated by electron transport complexes of the respiratory chain. F-type ATPases consist of two structural domains, F(1) - containing the extramembraneous catalytic core, and F(0) - containing the membrane proton channel, linked togethe…	GO:0000276,GO:0003674,GO:0005215,GO:0005575,GO:0005622,GO:0005623,GO:0005737,GO:0005739,GO:0005740,GO:0005743,GO:0005753,GO:0006091,GO:0006139,GO:0006152,GO:0006163,GO:0006164,GO:0006195,GO:0006200,GO:0006725,GO:0006753,GO:0006754,GO:0006793,GO:0006796,GO:0006807,GO:0006810,GO:0006811,GO:0006812,GO:0006818,GO:0006839,GO:0008150,GO:0008152,GO:0009056,GO:0009058,GO:0009116,GO:0009117,GO:0009119,GO:…
evm.model.scaffold1006.1	9913.ENSBTAP00000026254	1.8e-93	347.1	ADAM23	ADAM metallopeptidase domain 23	GO:0003674,GO:0003824,GO:0005102,GO:0005178,GO:0005488,GO:0005515,GO:0005575,GO:0005576,GO:0005623,GO:0005886,GO:0005887,GO:0007275,GO:0007399,GO:0007417,GO:0008150,GO:0008152,GO:0008233,GO:0008237,GO:0016020,GO:0016021,GO:0016787,GO:0031224,GO:0031226,GO:0032403,GO:0032501,GO:0032502,GO:0044425,GO:0044459,GO:0044464,GO:0044699,GO:0044707,GO:0048731,GO:0048856,GO:0070011,GO:0071944
evm.model.scaffold1006.15	9913.ENSBTAP00000017194	2.6e-205	719.9	TMEM25	Transmembrane protein 25	GO:0005575,GO:0005576,GO:0005623,GO:0005886,GO:0016020,GO:0044464,GO:0071944
evm.model.scaffold1006.10	9913.ENSBTAP00000026289	0	2092	UBE4A	ubiquitination factor E4A	GO:0000151,GO:0000209,GO:0003674,GO:0003824,GO:0004842,GO:0005575,GO:0005622,GO:0005623,GO:0005737,GO:0006464,GO:0006508,GO:0006511,GO:0008150,GO:0008152,GO:0009056,GO:0009057,GO:0009987,GO:0016567,GO:0016874,GO:0016879,GO:0016881,GO:0019538,GO:0019787,GO:0019941,GO:0030163,GO:0032446,GO:0032991,GO:0034450,GO:0036211,GO:0043170,GO:0043234,GO:0043412,GO:0043632,GO:0044237,GO:0044238,GO:0044248,GO:…
evm.model.scaffold1006.7	9913.ENSBTAP00000020859	2.7e-106	389.8	CD3E	CD3e molecule, epsilon (CD3-TCR complex)	GO:0001772,GO:0001775,GO:0001817,GO:0001819,GO:0001932,GO:0001934,GO:0002253,GO:0002376,GO:0002429,GO:0002520,GO:0002521,GO:0002643,GO:0002645,GO:0002664,GO:0002666,GO:0002667,GO:0002669,GO:0002682,GO:0002684,GO:0002694,GO:0002696,GO:0002757,GO:0002764,GO:0002768,GO:0002911,GO:0002913,GO:0003674,GO:0004871,GO:0004872,GO:0004888,GO:0005057,GO:0005102,GO:0005198,GO:0005488,GO:0005515,GO:0005575,GO:…
evm.model.scaffold1006.16	9305.ENSSHAP00000014500	9.2e-136	488.4	IFT46	intraflagellar transport 46 homolog (Chlamydomonas)	GO:0000226,GO:0000902,GO:0001578,GO:0003674,GO:0005488,GO:0005515,GO:0005575,GO:0005622,GO:0005623,GO:0005634,GO:0005737,GO:0005815,GO:0005856,GO:0005886,GO:0005929,GO:0005932,GO:0006810,GO:0006928,GO:0006996,GO:0007010,GO:0007017,GO:0007018,GO:0008022,GO:0008104,GO:0008150,GO:0009653,GO:0009987,GO:0010468,GO:0010608,GO:0010927,GO:0010970,GO:0015031,GO:0015630,GO:0016020,GO:0016043,GO:0019222,GO:…
evm.model.scaffold1006.4	9913.ENSBTAP00000041629	9.3e-201	704.5	GPR1	G protein-coupled receptor 1	GO:0003674,GO:0004871,GO:0004872,GO:0004888,GO:0004930,GO:0005575,GO:0005623,GO:0005886,GO:0005887,GO:0007154,GO:0007165,GO:0007166,GO:0007186,GO:0008150,GO:0009987,GO:0016020,GO:0016021,GO:0023052,GO:0031224,GO:0031226,GO:0038023,GO:0044425,GO:0044459,GO:0044464,GO:0044699,GO:0044700,GO:0044763,GO:0050789,GO:0050794,GO:0050896,GO:0051716,GO:0060089,GO:0065007,GO:0071944
evm.model.scaffold1006.17	9913.ENSBTAP00000008799	8.9e-143	511.5	ARCN1	The coatomer is a cytosolic protein complex that binds to dilysine motifs and reversibly associates with Golgi non- clathrin-coated vesicles, which further mediate biosynthetic protein transport from the ER, via the Golgi up to the trans Golgi network. Coatomer complex is required for budding from Golgi membranes, and is essential for the retrograde Golgi-to-ER transport of dilysine-tagged protei…	GO:0000139,GO:0005575,GO:0005622,GO:0005623,GO:0005737,GO:0005783,GO:0005794,GO:0005798,GO:0005829,GO:0006810,GO:0006890,GO:0006891,GO:0006900,GO:0006901,GO:0006903,GO:0006996,GO:0007275,GO:0007399,GO:0007417,GO:0007420,GO:0007610,GO:0007626,GO:0008150,GO:0008344,GO:0009987,GO:0012505,GO:0012506,GO:0016020,GO:0016023,GO:0016043,GO:0016044,GO:0016050,GO:0016192,GO:0021549,GO:0021578,GO:0021590,GO:…
evm.model.scaffold1006.2	9913.ENSBTAP00000026254	4.4e-72	275.8	ADAM23	ADAM metallopeptidase domain 23	GO:0003674,GO:0003824,GO:0005102,GO:0005178,GO:0005488,GO:0005515,GO:0005575,GO:0005576,GO:0005623,GO:0005886,GO:0005887,GO:0007275,GO:0007399,GO:0007417,GO:0008150,GO:0008152,GO:0008233,GO:0008237,GO:0016020,GO:0016021,GO:0016787,GO:0031224,GO:0031226,GO:0032403,GO:0032501,GO:0032502,GO:0044425,GO:0044459,GO:0044464,GO:0044699,GO:0044707,GO:0048731,GO:0048856,GO:0070011,GO:0071944
evm.model.scaffold1006.9	9913.ENSBTAP00000044200	1.6e-81	307.4	CD3G	CD3g molecule, gamma (CD3-TCR complex)	GO:0001775,GO:0002253,GO:0002376,GO:0002429,GO:0002682,GO:0002684,GO:0002694,GO:0002696,GO:0002757,GO:0002764,GO:0002768,GO:0003674,GO:0004871,GO:0004872,GO:0004888,GO:0005102,GO:0005198,GO:0005488,GO:0005515,GO:0005575,GO:0005623,GO:0005886,GO:0005887,GO:0006461,GO:0006810,GO:0007154,GO:0007163,GO:0007165,GO:0007166,GO:0008104,GO:0008150,GO:0009987,GO:0010941,GO:0015031,GO:0016020,GO:0016021,GO:…
evm.model.scaffold1006.14	9913.ENSBTAP00000019835	5.6e-96	355.5	TTC36	tetratricopeptide repeat domain 36
evm.model.scaffold1006.8	9913.ENSBTAP00000008462	6.5e-88	328.6	CD3D	CD3d molecule, delta (CD3-TCR complex)	GO:0000988,GO:0000989,GO:0001775,GO:0002253,GO:0002376,GO:0002429,GO:0002520,GO:0002521,GO:0002682,GO:0002684,GO:0002694,GO:0002696,GO:0002757,GO:0002764,GO:0002768,GO:0003674,GO:0003712,GO:0003713,GO:0005575,GO:0005622,GO:0005623,GO:0005737,GO:0005886,GO:0006355,GO:0006357,GO:0006461,GO:0007154,GO:0007165,GO:0007166,GO:0007275,GO:0008150,GO:0009889,GO:0009891,GO:0009893,GO:0009987,GO:0010468,GO:…
evm.model.scaffold1007.5	9913.ENSBTAP00000020082	1.2e-62	245	MOGAT2	Monoacylglycerol O-acyltransferase 2	GO:0003008,GO:0003674,GO:0003824,GO:0003846,GO:0005575,GO:0005622,GO:0005623,GO:0005737,GO:0005783,GO:0005789,GO:0006629,GO:0006638,GO:0006639,GO:0006641,GO:0006651,GO:0007586,GO:0008150,GO:0008152,GO:0008374,GO:0008610,GO:0009058,GO:0009987,GO:0012505,GO:0016020,GO:0016407,GO:0016411,GO:0016740,GO:0016746,GO:0016747,GO:0019432,GO:0022600,GO:0031090,GO:0032501,GO:0042175,GO:0043226,GO:0043227,GO:…
evm.model.scaffold1007.3	9913.ENSBTAP00000008390	3.1e-67	259.6	C1ORF115	chromosome 1 open reading frame 115	GO:0005575,GO:0016020
evm.model.scaffold1007.12	9913.ENSBTAP00000054432	4.5e-29	131.7	SOGA2	SOGA family member 2
evm.model.scaffold1007.6	9913.ENSBTAP00000049702	5.4e-195	685.3	MOGAT2	o-acyltransferase	GO:0003008,GO:0003674,GO:0003824,GO:0003846,GO:0004144,GO:0005575,GO:0005622,GO:0005623,GO:0005737,GO:0005783,GO:0005789,GO:0005811,GO:0006629,GO:0006638,GO:0006639,GO:0006641,GO:0006643,GO:0006651,GO:0006665,GO:0006672,GO:0006807,GO:0007586,GO:0008150,GO:0008152,GO:0008374,GO:0008610,GO:0009058,GO:0009987,GO:0010876,GO:0012505,GO:0016020,GO:0016021,GO:0016407,GO:0016411,GO:0016740,GO:0016746,GO:…
evm.model.scaffold1007.2	9913.ENSBTAP00000009951	2.4e-199	699.9	TRAM1	translocation associated membrane protein	GO:0005575,GO:0005622,GO:0005623,GO:0005737,GO:0005783,GO:0005789,GO:0012505,GO:0016020,GO:0031090,GO:0042175,GO:0043226,GO:0043227,GO:0043229,GO:0043231,GO:0044422,GO:0044424,GO:0044425,GO:0044432,GO:0044444,GO:0044446,GO:0044464
evm.model.scaffold1007.1	9913.ENSBTAP00000002364	1.8e-108	397.1	LACTB2	lactamase, beta 2	GO:0005575,GO:0005622,GO:0005623,GO:0005737,GO:0005739,GO:0043226,GO:0043227,GO:0043229,GO:0043231,GO:0044424,GO:0044444,GO:0044464
evm.model.scaffold1007.7	9913.ENSBTAP00000001536	2.4e-212	743	DGAT2	Diacylglycerol O-acyltransferase 2	GO:0003674,GO:0003824,GO:0003846,GO:0004144,GO:0005488,GO:0005515,GO:0005575,GO:0005622,GO:0005623,GO:0005737,GO:0005783,GO:0005789,GO:0005811,GO:0006629,GO:0006637,GO:0006638,GO:0006639,GO:0006641,GO:0006644,GO:0006650,GO:0006732,GO:0006793,GO:0006796,GO:0007275,GO:0008150,GO:0008152,GO:0008374,GO:0008610,GO:0008654,GO:0009058,GO:0009888,GO:0009987,GO:0010033,GO:0010876,GO:0012505,GO:0016020,GO:…
evm.model.scaffold1007.4	9913.ENSBTAP00000013808	2.8e-61	240.7	MARK1	MAP microtubule affinity-regulating kinase	GO:0000166,GO:0000226,GO:0000287,GO:0001764,GO:0001786,GO:0001882,GO:0001883,GO:0003674,GO:0003824,GO:0004672,GO:0004674,GO:0005488,GO:0005524,GO:0005543,GO:0005546,GO:0005575,GO:0005622,GO:0005623,GO:0005737,GO:0005856,GO:0005886,GO:0006464,GO:0006468,GO:0006793,GO:0006796,GO:0006928,GO:0006996,GO:0007010,GO:0007017,GO:0007154,GO:0007165,GO:0007243,GO:0007275,GO:0007399,GO:0008150,GO:0008152,GO:…
evm.model.scaffold1007.10	9913.ENSBTAP00000054432	9.2e-58	228	SOGA2	SOGA family member 2
evm.model.scaffold1007.11	9913.ENSBTAP00000054432	0	2639.8	SOGA2	SOGA family member 2
evm.model.scaffold1007.8	9913.ENSBTAP00000021758	1e-111	407.9	UVRAG	UV radiation resistance associated	GO:0000323,GO:0005575,GO:0005622,GO:0005623,GO:0005737,GO:0005764,GO:0005768,GO:0005769,GO:0005770,GO:0005773,GO:0006139,GO:0006259,GO:0006281,GO:0006725,GO:0006807,GO:0006950,GO:0006974,GO:0008150,GO:0008152,GO:0009987,GO:0032991,GO:0033554,GO:0034641,GO:0043170,GO:0043226,GO:0043227,GO:0043229,GO:0043231,GO:0043234,GO:0044237,GO:0044238,GO:0044260,GO:0044424,GO:0044444,GO:0044464,GO:0044699,GO:…
evm.model.scaffold1007.9	9913.ENSBTAP00000013671	6e-92	342	RAB12	RAB12, member RAS oncogene family	GO:0000139,GO:0000166,GO:0000323,GO:0001882,GO:0001883,GO:0003674,GO:0005488,GO:0005575,GO:0005622,GO:0005623,GO:0005737,GO:0005764,GO:0005765,GO:0005768,GO:0005773,GO:0005774,GO:0005794,GO:0006810,GO:0007034,GO:0007041,GO:0008150,GO:0008152,GO:0008333,GO:0009056,GO:0009057,GO:0009987,GO:0010008,GO:0012505,GO:0016020,GO:0016197,GO:0016482,GO:0017076,GO:0019001,GO:0019003,GO:0019538,GO:0030163,GO:…
evm.model.scaffold1008.3	9646.ENSAMEP00000013130	9e-302	1040.8	KBTBD5	kelch repeat and BTB (POZ) domain containing 5
evm.model.scaffold1008.1	9913.ENSBTAP00000030831	9.9e-288	995	NKTR	Natural killer-tumor recognition sequence	GO:0003674,GO:0005488,GO:0005575,GO:0008144,GO:0016018,GO:0016020,GO:0033218,GO:0042277
evm.model.scaffold1008.2	9669.ENSMPUP00000011739	0	1227.2	ZBTB47	zinc finger and BTB	GO:0005575,GO:0005622,GO:0005623,GO:0005634,GO:0043226,GO:0043227,GO:0043229,GO:0043231,GO:0044424,GO:0044464
evm.model.scaffold1008.5	9913.ENSBTAP00000047644	1.1e-45	187.6	HIGD1A	HIG1 hypoxia inducible domain family, member 1A	GO:0001666,GO:0005575,GO:0005622,GO:0005623,GO:0005737,GO:0005739,GO:0005740,GO:0005743,GO:0006950,GO:0007154,GO:0008150,GO:0009267,GO:0009605,GO:0009628,GO:0009987,GO:0009991,GO:0010941,GO:0016020,GO:0019866,GO:0031090,GO:0031667,GO:0031668,GO:0031669,GO:0031966,GO:0031967,GO:0031975,GO:0032991,GO:0033554,GO:0036293,GO:0036294,GO:0042149,GO:0042221,GO:0042594,GO:0042981,GO:0043066,GO:0043067,GO:…
evm.model.scaffold1008.6	9796.ENSECAP00000002445	1e-258	897.5	CYP8B1	Cytochrome P450, family 8, subfamily B, polypeptide 1	GO:0003674,GO:0003824,GO:0004497,GO:0005488,GO:0005575,GO:0005622,GO:0005623,GO:0005737,GO:0005783,GO:0005789,GO:0006082,GO:0006629,GO:0006694,GO:0006699,GO:0006805,GO:0008150,GO:0008152,GO:0008202,GO:0008206,GO:0008395,GO:0008397,GO:0008610,GO:0009058,GO:0009410,GO:0009987,GO:0012505,GO:0016020,GO:0016053,GO:0016491,GO:0016705,GO:0019752,GO:0019825,GO:0031090,GO:0032787,GO:0042175,GO:0042221,GO:…
evm.model.scaffold1008.4	9913.ENSBTAP00000017304	0	1292.7	CCDC13	Coiled-coil domain containing 13
evm.model.scaffold1009.2	9615.ENSCAFP00000033673	0	1304.3	SORCS1	sortilin-related VPS10 domain containing receptor 1
evm.model.scaffold1009.1	9913.ENSBTAP00000056498	4.1e-58	229.2		Core component of nucleosome. Nucleosomes wrap and compact DNA into chromatin, limiting DNA accessibility to the cellular machineries which require DNA as a template. Histones thereby play a central role in transcription regulation, DNA repair, DNA replication and chromosomal stability. DNA accessibility is regulated via a complex set of post-translational modifications of histones, also called h…	GO:0005575,GO:0005622,GO:0005623,GO:0005634,GO:0043226,GO:0043227,GO:0043229,GO:0043231,GO:0044424,GO:0044464
evm.model.scaffold1009.3	9685.ENSFCAP00000021327	8.2e-38	161	RAB4A	RAB4A, member RAS oncogene family	GO:0000166,GO:0001882,GO:0001883,GO:0003674,GO:0003824,GO:0003924,GO:0005215,GO:0005488,GO:0005525,GO:0005575,GO:0005622,GO:0005623,GO:0005737,GO:0005768,GO:0006139,GO:0006152,GO:0006163,GO:0006184,GO:0006195,GO:0006725,GO:0006753,GO:0006793,GO:0006796,GO:0006807,GO:0006810,GO:0008104,GO:0008150,GO:0008152,GO:0008565,GO:0009056,GO:0009116,GO:0009117,GO:0009119,GO:0009141,GO:0009143,GO:0009144,GO:…
evm.model.scaffold101.10	9913.ENSBTAP00000044262	2.1e-304	1050.4	PGLYRP2	Peptidoglycan recognition protein 2	GO:0001519,GO:0001817,GO:0001818,GO:0002218,GO:0002221,GO:0002253,GO:0002376,GO:0002682,GO:0002683,GO:0002684,GO:0002694,GO:0002695,GO:0002697,GO:0002698,GO:0002757,GO:0002758,GO:0002764,GO:0003674,GO:0003824,GO:0004871,GO:0004872,GO:0005488,GO:0005539,GO:0005575,GO:0005576,GO:0005622,GO:0005623,GO:0006518,GO:0006807,GO:0006950,GO:0006952,GO:0006955,GO:0007154,GO:0007165,GO:0008150,GO:0008152,GO:…
evm.model.scaffold101.2	9913.ENSBTAP00000053357	0	2676	NOTCH3	neurogenic locus notch homolog protein	GO:0000139,GO:0005575,GO:0005576,GO:0005622,GO:0005623,GO:0005634,GO:0005654,GO:0005737,GO:0005783,GO:0005789,GO:0005794,GO:0005829,GO:0005886,GO:0006139,GO:0006351,GO:0006352,GO:0006366,GO:0006367,GO:0006725,GO:0006807,GO:0007154,GO:0007165,GO:0007166,GO:0007219,GO:0007220,GO:0008150,GO:0008152,GO:0009058,GO:0009059,GO:0009987,GO:0010467,GO:0012505,GO:0016020,GO:0016070,GO:0018130,GO:0019438,GO:…
evm.model.scaffold101.12	9913.ENSBTAP00000036243	2.1e-278	963	CYP4F17	Cytochrome P450, family 4, subfamily f, polypeptide	GO:0005575,GO:0005622,GO:0005623,GO:0005737,GO:0005783,GO:0005789,GO:0006082,GO:0006629,GO:0006631,GO:0006690,GO:0006691,GO:0006950,GO:0006952,GO:0006954,GO:0008150,GO:0008152,GO:0009611,GO:0009987,GO:0012505,GO:0016020,GO:0019752,GO:0031090,GO:0032787,GO:0033559,GO:0042175,GO:0043226,GO:0043227,GO:0043229,GO:0043231,GO:0043436,GO:0044237,GO:0044238,GO:0044255,GO:0044281,GO:0044422,GO:0044424,GO:…
evm.model.scaffold101.11	9913.ENSBTAP00000055004	2.6e-308	1062.4	CYP4F22	Cytochrome P450, family 4, subfamily f, polypeptide	GO:0005575,GO:0005622,GO:0005623,GO:0005737,GO:0005783,GO:0005789,GO:0012505,GO:0016020,GO:0031090,GO:0042175,GO:0043226,GO:0043227,GO:0043229,GO:0043231,GO:0044422,GO:0044424,GO:0044425,GO:0044432,GO:0044444,GO:0044446,GO:0044464
evm.model.scaffold101.6	9913.ENSBTAP00000003242	0	1294.6	BRD4	Bromodomain containing 4	GO:0000080,GO:0000114,GO:0000228,GO:0000278,GO:0000785,GO:0000790,GO:0000793,GO:0000794,GO:0001701,GO:0001824,GO:0001832,GO:0001833,GO:0003674,GO:0003676,GO:0003677,GO:0003682,GO:0005488,GO:0005575,GO:0005622,GO:0005623,GO:0005634,GO:0005694,GO:0005737,GO:0006325,GO:0006355,GO:0006357,GO:0006464,GO:0006468,GO:0006473,GO:0006475,GO:0006793,GO:0006796,GO:0006996,GO:0007049,GO:0007059,GO:0007275,GO:…
evm.model.scaffold101.7	9913.ENSBTAP00000002363	0	1318.5	AKAP8	A kinase (PRKA) anchor protein 8	GO:0000070,GO:0000278,GO:0000280,GO:0000793,GO:0000819,GO:0001939,GO:0003674,GO:0003676,GO:0003677,GO:0003690,GO:0005488,GO:0005515,GO:0005575,GO:0005622,GO:0005623,GO:0005634,GO:0005694,GO:0005737,GO:0005739,GO:0005794,GO:0006139,GO:0006259,GO:0006323,GO:0006725,GO:0006807,GO:0006996,GO:0007049,GO:0007059,GO:0007067,GO:0007076,GO:0007154,GO:0007165,GO:0008150,GO:0008152,GO:0008270,GO:0009987,GO:…
evm.model.scaffold101.15	9913.ENSBTAP00000036241	2.7e-273	946	CYP4F3	Cytochrome P450, family 4, subfamily f, polypeptide	GO:0000038,GO:0001676,GO:0001977,GO:0003008,GO:0003013,GO:0003014,GO:0003071,GO:0003073,GO:0003091,GO:0003095,GO:0003674,GO:0003824,GO:0004497,GO:0005488,GO:0005504,GO:0005575,GO:0005622,GO:0005623,GO:0005737,GO:0005783,GO:0005789,GO:0005886,GO:0006082,GO:0006629,GO:0006631,GO:0006690,GO:0006691,GO:0006732,GO:0006766,GO:0006775,GO:0006805,GO:0006950,GO:0006952,GO:0006954,GO:0008015,GO:0008150,GO:…
evm.model.scaffold101.1	9913.ENSBTAP00000053357	0	1370.5	NOTCH3	neurogenic locus notch homolog protein	GO:0000139,GO:0005575,GO:0005576,GO:0005622,GO:0005623,GO:0005634,GO:0005654,GO:0005737,GO:0005783,GO:0005789,GO:0005794,GO:0005829,GO:0005886,GO:0006139,GO:0006351,GO:0006352,GO:0006366,GO:0006367,GO:0006725,GO:0006807,GO:0007154,GO:0007165,GO:0007166,GO:0007219,GO:0007220,GO:0008150,GO:0008152,GO:0009058,GO:0009059,GO:0009987,GO:0010467,GO:0012505,GO:0016020,GO:0016070,GO:0018130,GO:0019438,GO:…
evm.model.scaffold101.9	9913.ENSBTAP00000013795	0	1917.1	WIZ	widely interspaced zinc finger motifs	GO:0005575,GO:0005622,GO:0005623,GO:0005634,GO:0043226,GO:0043227,GO:0043229,GO:0043231,GO:0044424,GO:0044464
evm.model.scaffold101.17	9913.ENSBTAP00000002464	1.2e-284	983.8	NEDD1	neural precursor cell expressed, developmentally down-regulated 1	GO:0000086,GO:0000226,GO:0000242,GO:0000278,GO:0000922,GO:0000924,GO:0000930,GO:0000931,GO:0005575,GO:0005622,GO:0005623,GO:0005737,GO:0005813,GO:0005814,GO:0005815,GO:0005819,GO:0005829,GO:0005856,GO:0005932,GO:0006996,GO:0007010,GO:0007017,GO:0007019,GO:0007049,GO:0008150,GO:0008274,GO:0009987,GO:0015630,GO:0016043,GO:0022402,GO:0022411,GO:0031109,GO:0032879,GO:0032880,GO:0032984,GO:0032991,GO:…
evm.model.scaffold101.3	9913.ENSBTAP00000026765	5.7e-214	748.4	EPHX3	epoxide hydrolase 3	GO:0005575,GO:0005576
evm.model.scaffold101.8	9913.ENSBTAP00000013781	0	1146	AKAP8L	A kinase (PRKA) anchor protein 8-like	GO:0003674,GO:0005488,GO:0005515,GO:0005575,GO:0005622,GO:0005623,GO:0005634,GO:0005737,GO:0016363,GO:0017151,GO:0019899,GO:0031974,GO:0031981,GO:0034399,GO:0043226,GO:0043227,GO:0043229,GO:0043231,GO:0043233,GO:0044422,GO:0044424,GO:0044428,GO:0044446,GO:0044464,GO:0070013
evm.model.scaffold101.16	9913.ENSBTAP00000036224	9.1e-113	411.4	CYP4F3	Cytochrome P450, family 4, subfamily f, polypeptide	GO:0000038,GO:0001676,GO:0001977,GO:0003008,GO:0003013,GO:0003014,GO:0003071,GO:0003073,GO:0003091,GO:0003095,GO:0003674,GO:0003824,GO:0004497,GO:0005488,GO:0005504,GO:0005575,GO:0005622,GO:0005623,GO:0005737,GO:0005783,GO:0005789,GO:0005886,GO:0006082,GO:0006629,GO:0006631,GO:0006690,GO:0006691,GO:0006732,GO:0006766,GO:0006775,GO:0006805,GO:0006950,GO:0006952,GO:0006954,GO:0008015,GO:0008150,GO:…
evm.model.scaffold101.4	9913.ENSBTAP00000003242	4.6e-165	585.9	BRD4	Bromodomain containing 4	GO:0000080,GO:0000114,GO:0000228,GO:0000278,GO:0000785,GO:0000790,GO:0000793,GO:0000794,GO:0001701,GO:0001824,GO:0001832,GO:0001833,GO:0003674,GO:0003676,GO:0003677,GO:0003682,GO:0005488,GO:0005575,GO:0005622,GO:0005623,GO:0005634,GO:0005694,GO:0005737,GO:0006325,GO:0006355,GO:0006357,GO:0006464,GO:0006468,GO:0006473,GO:0006475,GO:0006793,GO:0006796,GO:0006996,GO:0007049,GO:0007059,GO:0007275,GO:…
evm.model.scaffold101.13	9913.ENSBTAP00000020890	7.4e-28	129	CYP4F3	Cytochrome P450, family 4, subfamily f, polypeptide	GO:0000038,GO:0001676,GO:0001977,GO:0003008,GO:0003013,GO:0003014,GO:0003071,GO:0003073,GO:0003091,GO:0003095,GO:0003674,GO:0003824,GO:0004497,GO:0005488,GO:0005504,GO:0005575,GO:0005622,GO:0005623,GO:0005737,GO:0005783,GO:0005789,GO:0005886,GO:0006082,GO:0006629,GO:0006631,GO:0006690,GO:0006691,GO:0006732,GO:0006766,GO:0006775,GO:0006805,GO:0006950,GO:0006952,GO:0006954,GO:0008015,GO:0008150,GO:…
evm.model.scaffold101.18	9615.ENSCAFP00000007909	0	1832	SLITRK5	SLIT and NTRK-like family, member 5	GO:0000902,GO:0000904,GO:0003008,GO:0005575,GO:0007154,GO:0007267,GO:0007268,GO:0007275,GO:0007399,GO:0007409,GO:0007417,GO:0007420,GO:0007610,GO:0007625,GO:0008150,GO:0009410,GO:0009653,GO:0009987,GO:0016020,GO:0016021,GO:0016043,GO:0016358,GO:0019226,GO:0021537,GO:0021544,GO:0021756,GO:0022008,GO:0023052,GO:0030030,GO:0030154,GO:0030182,GO:0030534,GO:0030900,GO:0031175,GO:0031224,GO:0032501,GO:…
evm.model.scaffold101.14	9913.ENSBTAP00000036226	1.6e-310	1069.7	CYP4F3	Cytochrome P450, family 4, subfamily f, polypeptide	GO:0000038,GO:0001676,GO:0001977,GO:0003008,GO:0003013,GO:0003014,GO:0003071,GO:0003073,GO:0003091,GO:0003095,GO:0003674,GO:0003824,GO:0004497,GO:0005488,GO:0005504,GO:0005575,GO:0005622,GO:0005623,GO:0005737,GO:0005783,GO:0005789,GO:0005886,GO:0006082,GO:0006629,GO:0006631,GO:0006690,GO:0006691,GO:0006732,GO:0006766,GO:0006775,GO:0006805,GO:0006950,GO:0006952,GO:0006954,GO:0008015,GO:0008150,GO:…
evm.model.scaffold1010.1	9913.ENSBTAP00000055776	1.5e-152	544.3	TREML2	triggering receptor expressed on myeloid cells-like 2	GO:0001775,GO:0002376,GO:0003674,GO:0004872,GO:0005575,GO:0005623,GO:0005886,GO:0008150,GO:0009986,GO:0009987,GO:0016020,GO:0042110,GO:0044464,GO:0044699,GO:0044763,GO:0045321,GO:0046649,GO:0071944
evm.model.scaffold1010.2	9913.ENSBTAP00000023397	5.8e-127	458.8	TREM1	triggering receptor expressed on myeloid cells 1	GO:0002376,GO:0003674,GO:0004872,GO:0005575,GO:0005576,GO:0005623,GO:0005886,GO:0006928,GO:0006950,GO:0006955,GO:0006959,GO:0007154,GO:0007165,GO:0007596,GO:0007599,GO:0008150,GO:0009611,GO:0009987,GO:0016020,GO:0016477,GO:0023052,GO:0032501,GO:0035556,GO:0040011,GO:0042060,GO:0044464,GO:0044699,GO:0044700,GO:0044707,GO:0044763,GO:0048870,GO:0050789,GO:0050794,GO:0050817,GO:0050878,GO:0050896,GO:…
evm.model.scaffold1011.2	9913.ENSBTAP00000053165	0	2290.8	SCN8A	Sodium channel voltage-gated type	GO:0000902,GO:0000904,GO:0001508,GO:0001518,GO:0003008,GO:0003674,GO:0005215,GO:0005216,GO:0005244,GO:0005248,GO:0005261,GO:0005272,GO:0005488,GO:0005575,GO:0005622,GO:0005623,GO:0005737,GO:0005886,GO:0005887,GO:0006810,GO:0006811,GO:0006812,GO:0006814,GO:0006928,GO:0006935,GO:0007154,GO:0007272,GO:0007275,GO:0007399,GO:0007409,GO:0007411,GO:0007422,GO:0007517,GO:0007600,GO:0007605,GO:0007610,GO:…
evm.model.scaffold1011.1	9823.ENSSSCP00000000241	1.4e-45	187.2	SCN8A	Sodium channel voltage-gated type	GO:0000902,GO:0000904,GO:0001508,GO:0001518,GO:0003008,GO:0003674,GO:0005215,GO:0005216,GO:0005244,GO:0005248,GO:0005261,GO:0005272,GO:0005488,GO:0005575,GO:0005622,GO:0005623,GO:0005737,GO:0005886,GO:0005887,GO:0006810,GO:0006811,GO:0006812,GO:0006814,GO:0006928,GO:0006935,GO:0007154,GO:0007272,GO:0007275,GO:0007399,GO:0007409,GO:0007411,GO:0007422,GO:0007517,GO:0007600,GO:0007605,GO:0007610,GO:…
evm.model.scaffold1011.6	9913.ENSBTAP00000048549	3.9e-117	426	MAGEH1	melanoma antigen family H, 1	GO:0005575,GO:0005622,GO:0005623,GO:0005737,GO:0006915,GO:0007154,GO:0007165,GO:0007166,GO:0007167,GO:0007169,GO:0008150,GO:0008219,GO:0009987,GO:0010033,GO:0012501,GO:0016265,GO:0023052,GO:0038179,GO:0042221,GO:0044424,GO:0044464,GO:0044699,GO:0044700,GO:0044763,GO:0048011,GO:0050789,GO:0050794,GO:0050896,GO:0051716,GO:0065007,GO:0070848,GO:0070887,GO:0071310,GO:0071363
evm.model.scaffold1011.5	9913.ENSBTAP00000018383	1.1e-302	1044.3	ACVRL1	Activin A receptor type	GO:0000166,GO:0001525,GO:0001558,GO:0001568,GO:0001654,GO:0001701,GO:0001775,GO:0001882,GO:0001883,GO:0001932,GO:0001934,GO:0001935,GO:0001936,GO:0001937,GO:0001938,GO:0001944,GO:0001945,GO:0001946,GO:0001952,GO:0001953,GO:0001955,GO:0001974,GO:0002009,GO:0002011,GO:0002040,GO:0002043,GO:0003008,GO:0003013,GO:0003158,GO:0003159,GO:0003674,GO:0003824,GO:0004672,GO:0004674,GO:0004675,GO:0004702,GO:…
evm.model.scaffold1011.3	7897.ENSLACP00000021250	6.4e-21	106.7
evm.model.scaffold1011.4	9739.ENSTTRP00000013139	0	1087	FIGNL2	ATPase family associated with various cellular activities (AAA)
evm.model.scaffold1012.11	9913.ENSBTAP00000050597	2.1e-112	410.2	RPGRIP1	retinitis pigmentosa GTPase regulator interacting protein 1	GO:0001654,GO:0001754,GO:0003008,GO:0005575,GO:0005622,GO:0005623,GO:0005929,GO:0005930,GO:0007275,GO:0007399,GO:0007423,GO:0007600,GO:0007601,GO:0008150,GO:0009653,GO:0009887,GO:0009987,GO:0022008,GO:0030154,GO:0030182,GO:0032501,GO:0032502,GO:0042461,GO:0042462,GO:0042995,GO:0043010,GO:0043226,GO:0043227,GO:0043229,GO:0043231,GO:0044422,GO:0044424,GO:0044463,GO:0044464,GO:0044699,GO:0044707,GO:…
evm.model.scaffold1012.9	9796.ENSECAP00000014133	0	4982.2	CHD8	Chromodomain helicase DNA binding protein 8	GO:0000166,GO:0001701,GO:0001882,GO:0001883,GO:0002039,GO:0003674,GO:0003676,GO:0003677,GO:0003678,GO:0003824,GO:0004386,GO:0005488,GO:0005515,GO:0005524,GO:0005575,GO:0005622,GO:0005623,GO:0005634,GO:0005654,GO:0006139,GO:0006152,GO:0006163,GO:0006195,GO:0006200,GO:0006259,GO:0006325,GO:0006338,GO:0006355,GO:0006357,GO:0006359,GO:0006725,GO:0006753,GO:0006793,GO:0006796,GO:0006807,GO:0006996,GO:…
evm.model.scaffold1012.8	9913.ENSBTAP00000053762	1.2e-121	441	RAB2B	member RAS oncogene family	GO:0000139,GO:0005575,GO:0005622,GO:0005623,GO:0005737,GO:0005783,GO:0005789,GO:0005794,GO:0005886,GO:0008150,GO:0012505,GO:0016020,GO:0017157,GO:0031090,GO:0032879,GO:0042175,GO:0043226,GO:0043227,GO:0043229,GO:0043231,GO:0044422,GO:0044424,GO:0044425,GO:0044431,GO:0044432,GO:0044444,GO:0044446,GO:0044464,GO:0045921,GO:0048518,GO:0048522,GO:0050789,GO:0050794,GO:0051046,GO:0051047,GO:0051049,GO:…
evm.model.scaffold1012.3	9913.ENSBTAP00000028534	3.6e-172	609.4	OR10G3	Olfactory receptor	GO:0003008,GO:0003674,GO:0004871,GO:0004872,GO:0004888,GO:0004984,GO:0005575,GO:0005623,GO:0005886,GO:0007154,GO:0007165,GO:0007166,GO:0007186,GO:0007600,GO:0007606,GO:0007608,GO:0008150,GO:0009593,GO:0009987,GO:0016020,GO:0016021,GO:0023052,GO:0031224,GO:0032501,GO:0038023,GO:0042221,GO:0044425,GO:0044464,GO:0044699,GO:0044700,GO:0044707,GO:0044763,GO:0050789,GO:0050794,GO:0050877,GO:0050896,GO:…
evm.model.scaffold1012.10	9913.ENSBTAP00000027214	0	2013	SUPT16H	suppressor of Ty 16 homolog (S. cerevisiae)	GO:0005575,GO:0005622,GO:0005623,GO:0005634,GO:0005654,GO:0005694,GO:0006139,GO:0006325,GO:0006333,GO:0006337,GO:0006351,GO:0006354,GO:0006355,GO:0006366,GO:0006368,GO:0006725,GO:0006807,GO:0006996,GO:0008150,GO:0008152,GO:0009058,GO:0009059,GO:0009889,GO:0009891,GO:0009893,GO:0009987,GO:0010467,GO:0010468,GO:0010556,GO:0010557,GO:0010604,GO:0016032,GO:0016043,GO:0016070,GO:0018130,GO:0019219,GO:…
evm.model.scaffold1012.6	9913.ENSBTAP00000020151	0	1158.3	METTL3	methyltransferase like 3	GO:0001510,GO:0001734,GO:0003674,GO:0003824,GO:0005575,GO:0005622,GO:0005623,GO:0005634,GO:0005654,GO:0006139,GO:0006725,GO:0006807,GO:0008150,GO:0008152,GO:0008168,GO:0008173,GO:0008174,GO:0008757,GO:0009451,GO:0009987,GO:0010467,GO:0016070,GO:0016071,GO:0016422,GO:0016556,GO:0016604,GO:0016607,GO:0016740,GO:0016741,GO:0031974,GO:0031981,GO:0032259,GO:0034641,GO:0043170,GO:0043226,GO:0043227,GO:…
evm.model.scaffold1012.1	9685.ENSFCAP00000025480	7.6e-69	265	ALG10	asparagine-linked glycosylation 10, alpha-1,2-glucosyltransferase homolog (S. pombe)	GO:0003674,GO:0005575,GO:0005622,GO:0005623,GO:0005737,GO:0005783,GO:0005789,GO:0005886,GO:0005975,GO:0006464,GO:0006486,GO:0006487,GO:0006488,GO:0008150,GO:0008152,GO:0009058,GO:0009059,GO:0009100,GO:0009101,GO:0009987,GO:0012505,GO:0015459,GO:0016020,GO:0016247,GO:0018193,GO:0018196,GO:0018279,GO:0019538,GO:0031090,GO:0034645,GO:0036211,GO:0042175,GO:0043170,GO:0043226,GO:0043227,GO:0043229,GO:…
evm.model.scaffold1012.2	9913.ENSBTAP00000054500	8.7e-174	614.8	OR10G2	Olfactory receptor	GO:0003008,GO:0003674,GO:0004871,GO:0004872,GO:0004888,GO:0004984,GO:0005575,GO:0005623,GO:0005886,GO:0007154,GO:0007165,GO:0007166,GO:0007186,GO:0007600,GO:0007606,GO:0007608,GO:0008150,GO:0009593,GO:0009987,GO:0016020,GO:0016021,GO:0023052,GO:0031224,GO:0032501,GO:0038023,GO:0042221,GO:0044425,GO:0044464,GO:0044699,GO:0044700,GO:0044707,GO:0044763,GO:0050789,GO:0050794,GO:0050877,GO:0050896,GO:…
evm.model.scaffold1012.5	9669.ENSMPUP00000000196	0	1823.1	SALL2	sal-like 2 (Drosophila)	GO:0000122,GO:0001071,GO:0003674,GO:0003676,GO:0003677,GO:0003700,GO:0005488,GO:0005575,GO:0005622,GO:0005623,GO:0005634,GO:0006355,GO:0006357,GO:0007275,GO:0007399,GO:0008150,GO:0009790,GO:0009792,GO:0009889,GO:0009890,GO:0009892,GO:0010468,GO:0010556,GO:0010558,GO:0010605,GO:0010629,GO:0019219,GO:0019222,GO:0021915,GO:0031323,GO:0031324,GO:0031326,GO:0031327,GO:0032501,GO:0032502,GO:0043009,GO:…
evm.model.scaffold1012.7	9913.ENSBTAP00000020149	0	1171.4	TOX4	TOX high mobility group box family member 4	GO:0000785,GO:0005575,GO:0005622,GO:0005623,GO:0005634,GO:0005694,GO:0008287,GO:0032991,GO:0043226,GO:0043227,GO:0043228,GO:0043229,GO:0043231,GO:0043232,GO:0043234,GO:0044422,GO:0044424,GO:0044427,GO:0044446,GO:0044464,GO:0072357
evm.model.scaffold1012.4	9258.ENSOANP00000002526	2.1e-15	87.4	ANG	angiogenin, ribonuclease, RNase A family, 5	GO:0000003,GO:0001525,GO:0001541,GO:0001556,GO:0001568,GO:0001666,GO:0001889,GO:0001890,GO:0001932,GO:0001934,GO:0001936,GO:0001938,GO:0001944,GO:0003006,GO:0003674,GO:0003676,GO:0003677,GO:0003723,GO:0003779,GO:0003824,GO:0004518,GO:0004519,GO:0004540,GO:0005102,GO:0005488,GO:0005507,GO:0005515,GO:0005539,GO:0005575,GO:0005576,GO:0005578,GO:0005604,GO:0005605,GO:0005615,GO:0005622,GO:0005623,GO:…
evm.model.scaffold1013.23	9913.ENSBTAP00000010330	0	1734.9	ITIH4	inter-alpha-trypsin inhibitor heavy chain family, member 4	GO:0002526,GO:0003674,GO:0004857,GO:0004866,GO:0005575,GO:0005576,GO:0005622,GO:0005623,GO:0005737,GO:0005886,GO:0006950,GO:0006952,GO:0006953,GO:0006954,GO:0008150,GO:0009611,GO:0010033,GO:0010466,GO:0010951,GO:0016020,GO:0019222,GO:0030234,GO:0030414,GO:0034097,GO:0042221,GO:0043086,GO:0044092,GO:0044424,GO:0044464,GO:0050789,GO:0050790,GO:0050896,GO:0051336,GO:0051346,GO:0052547,GO:0052548,GO:…
evm.model.scaffold1013.25	9913.ENSBTAP00000015075	5.8e-130	468.8	TMEM110	Transmembrane protein 110	GO:0005575,GO:0016020
evm.model.scaffold1013.1	9913.ENSBTAP00000003860	4.6e-107	392.5	PPM1M	Protein phosphatase, Mg2 Mn2 dependent, 1M	GO:0003674,GO:0003824,GO:0004721,GO:0004722,GO:0005488,GO:0005575,GO:0005622,GO:0005623,GO:0005634,GO:0006464,GO:0006470,GO:0006793,GO:0006796,GO:0008150,GO:0008152,GO:0008420,GO:0009987,GO:0016311,GO:0016787,GO:0016788,GO:0016791,GO:0019538,GO:0030145,GO:0036211,GO:0042578,GO:0043167,GO:0043169,GO:0043170,GO:0043226,GO:0043227,GO:0043229,GO:0043231,GO:0043412,GO:0044237,GO:0044238,GO:0044260,GO:…
evm.model.scaffold1013.16	59463.ENSMLUP00000008015	0	2555.4	PBRM1	polybromo 1
evm.model.scaffold1013.18	9913.ENSBTAP00000019340	3.1e-215	752.7	GLT8D1	Glycosyltransferase 8 domain containing 1	GO:0005575,GO:0005622,GO:0005623,GO:0005737,GO:0005739,GO:0016020,GO:0043226,GO:0043227,GO:0043229,GO:0043231,GO:0044424,GO:0044444,GO:0044464
evm.model.scaffold1013.15	9913.ENSBTAP00000053279	4.2e-30	135.2	SMIM4	small integral membrane protein 4	GO:0005575,GO:0005622,GO:0005623,GO:0005737,GO:0005739,GO:0016020,GO:0043226,GO:0043227,GO:0043229,GO:0043231,GO:0044424,GO:0044444,GO:0044464
evm.model.scaffold1013.24	9913.ENSBTAP00000043481	2.6e-37	159.5	MUSTN1	musculoskeletal, embryonic nuclear protein 1	GO:0005575,GO:0005622,GO:0005623,GO:0005634,GO:0005654,GO:0006950,GO:0007275,GO:0008150,GO:0009611,GO:0009653,GO:0009790,GO:0009888,GO:0030326,GO:0031099,GO:0031974,GO:0031981,GO:0032501,GO:0032502,GO:0035107,GO:0035108,GO:0035113,GO:0040007,GO:0042060,GO:0042246,GO:0043226,GO:0043227,GO:0043229,GO:0043231,GO:0043233,GO:0044422,GO:0044424,GO:0044428,GO:0044446,GO:0044464,GO:0044699,GO:0044707,GO:…
evm.model.scaffold1013.8	9913.ENSBTAP00000055215	6.9e-234	814.7	PHF7	PHD finger protein 7	GO:0005575,GO:0005622,GO:0005623,GO:0005634,GO:0005737,GO:0005794,GO:0005886,GO:0016020,GO:0043226,GO:0043227,GO:0043229,GO:0043231,GO:0044424,GO:0044444,GO:0044464,GO:0071944
evm.model.scaffold1013.20	9913.ENSBTAP00000006234	0	1365.1	NEK4	NIMA-related kinase 4	GO:0003674,GO:0003824,GO:0004672,GO:0004674,GO:0005575,GO:0005622,GO:0005623,GO:0005634,GO:0006464,GO:0006468,GO:0006793,GO:0006796,GO:0008150,GO:0008152,GO:0009987,GO:0016301,GO:0016310,GO:0016740,GO:0016772,GO:0016773,GO:0019538,GO:0036211,GO:0043170,GO:0043226,GO:0043227,GO:0043229,GO:0043231,GO:0043412,GO:0044237,GO:0044238,GO:0044260,GO:0044267,GO:0044424,GO:0044464,GO:0071704
evm.model.scaffold1013.4	9913.ENSBTAP00000028914	1.3e-256	890.6	GLYCTK	Glycerate kinase	GO:0003674,GO:0003824,GO:0005575,GO:0005622,GO:0005623,GO:0005737,GO:0005739,GO:0005794,GO:0006464,GO:0006468,GO:0006793,GO:0006796,GO:0008150,GO:0008152,GO:0008887,GO:0009987,GO:0016301,GO:0016310,GO:0016740,GO:0016772,GO:0016773,GO:0019538,GO:0036211,GO:0043170,GO:0043226,GO:0043227,GO:0043229,GO:0043231,GO:0043412,GO:0044237,GO:0044238,GO:0044260,GO:0044267,GO:0044424,GO:0044444,GO:0044464,GO:…
evm.model.scaffold1013.19	9913.ENSBTAP00000006231	9.3e-53	211.1	SPCS1	signal peptidase complex subunit 1 homolog (S. cerevisiae)	GO:0002791,GO:0003674,GO:0005488,GO:0005575,GO:0005622,GO:0005623,GO:0005737,GO:0005783,GO:0005787,GO:0005789,GO:0006091,GO:0006112,GO:0006412,GO:0006508,GO:0006605,GO:0006612,GO:0006613,GO:0006614,GO:0006810,GO:0006886,GO:0008104,GO:0008150,GO:0008152,GO:0009058,GO:0009059,GO:0009987,GO:0010467,GO:0010646,GO:0012505,GO:0015031,GO:0015980,GO:0016020,GO:0016021,GO:0016482,GO:0019538,GO:0023051,GO:…
evm.model.scaffold1013.10	9823.ENSSSCP00000012193	6.5e-85	318.5	TNNC1	Troponin C type 1 slow	GO:0002086,GO:0003007,GO:0003008,GO:0003009,GO:0003011,GO:0003012,GO:0003013,GO:0003015,GO:0003016,GO:0003205,GO:0003206,GO:0003208,GO:0003229,GO:0003231,GO:0003674,GO:0003779,GO:0005488,GO:0005509,GO:0005515,GO:0005575,GO:0005622,GO:0005623,GO:0005737,GO:0005829,GO:0005856,GO:0005861,GO:0005865,GO:0006140,GO:0006928,GO:0006936,GO:0006937,GO:0006941,GO:0007275,GO:0007507,GO:0007517,GO:0007585,GO:…
evm.model.scaffold1013.21	9913.ENSBTAP00000010318	0	1687.9	ITIH1	Inter-alpha-trypsin inhibitor heavy chain	GO:0001775,GO:0002376,GO:0003674,GO:0005488,GO:0005509,GO:0005575,GO:0005576,GO:0008150,GO:0009987,GO:0043167,GO:0043169,GO:0044699,GO:0044763,GO:0045321,GO:0046872
evm.model.scaffold1013.26	9601.ENSPPYP00000015432	1e-114	418.3	SFMBT1	Scm-like with four mbt domains 1
evm.model.scaffold1013.3	9823.ENSSSCP00000012185	4.8e-185	652.1	WDR82	WD repeat domain 82
evm.model.scaffold1013.12	9913.ENSBTAP00000019661	2.3e-260	902.9	NISCH	nischarin	GO:0003008,GO:0003013,GO:0003674,GO:0004871,GO:0004872,GO:0004888,GO:0004930,GO:0005102,GO:0005178,GO:0005488,GO:0005515,GO:0005575,GO:0005622,GO:0005623,GO:0005737,GO:0005768,GO:0005769,GO:0005829,GO:0005886,GO:0005975,GO:0005996,GO:0006006,GO:0006810,GO:0006996,GO:0007010,GO:0007154,GO:0007165,GO:0007166,GO:0007186,GO:0007264,GO:0007265,GO:0008015,GO:0008150,GO:0008152,GO:0008217,GO:0008227,GO:…
evm.model.scaffold1013.9	9913.ENSBTAP00000054644	0	1547.7	SEMA3G	sema domain, immunoglobulin domain (Ig), short basic domain, secreted, (semaphorin)	GO:0005575,GO:0005576
evm.model.scaffold1013.7	9615.ENSCAFP00000031121	0	1370.1	BAP1	BRCA1 associated protein-1 (ubiquitin carboxy-terminal hydrolase)	GO:0001558,GO:0003674,GO:0003682,GO:0003824,GO:0004221,GO:0004843,GO:0005488,GO:0005575,GO:0005622,GO:0005623,GO:0005634,GO:0005730,GO:0005737,GO:0006325,GO:0006464,GO:0006996,GO:0008150,GO:0008152,GO:0008233,GO:0008234,GO:0008285,GO:0009987,GO:0016043,GO:0016568,GO:0016569,GO:0016570,GO:0016578,GO:0016579,GO:0016787,GO:0016788,GO:0016790,GO:0019538,GO:0019783,GO:0031519,GO:0031974,GO:0031981,GO:…
evm.model.scaffold1013.14	9913.ENSBTAP00000019665	5e-290	1001.5	NT5DC2	5'-nucleotidase domain containing 2
evm.model.scaffold1013.2	9913.ENSBTAP00000003860	7.6e-83	311.6	PPM1M	Protein phosphatase, Mg2 Mn2 dependent, 1M	GO:0003674,GO:0003824,GO:0004721,GO:0004722,GO:0005488,GO:0005575,GO:0005622,GO:0005623,GO:0005634,GO:0006464,GO:0006470,GO:0006793,GO:0006796,GO:0008150,GO:0008152,GO:0008420,GO:0009987,GO:0016311,GO:0016787,GO:0016788,GO:0016791,GO:0019538,GO:0030145,GO:0036211,GO:0042578,GO:0043167,GO:0043169,GO:0043170,GO:0043226,GO:0043227,GO:0043229,GO:0043231,GO:0043412,GO:0044237,GO:0044238,GO:0044260,GO:…
evm.model.scaffold1013.13	9913.ENSBTAP00000019663	0	5439.8	STAB1	stabilin 1	GO:0003674,GO:0004872,GO:0005041,GO:0005044,GO:0005488,GO:0005575,GO:0005622,GO:0005623,GO:0005737,GO:0005886,GO:0005887,GO:0006810,GO:0006897,GO:0006898,GO:0006950,GO:0006952,GO:0007154,GO:0007267,GO:0008150,GO:0009607,GO:0009617,GO:0009987,GO:0016020,GO:0016021,GO:0016192,GO:0016525,GO:0022603,GO:0023052,GO:0030169,GO:0030228,GO:0031224,GO:0031226,GO:0038024,GO:0042742,GO:0044424,GO:0044425,GO:…
evm.model.scaffold1013.5	9913.ENSBTAP00000055667	8.8e-75	284.6	DNAH1	Dynein, axonemal, heavy chain	GO:0001539,GO:0003674,GO:0003774,GO:0003777,GO:0003824,GO:0005575,GO:0005622,GO:0005623,GO:0005737,GO:0005856,GO:0005858,GO:0005875,GO:0005929,GO:0005930,GO:0006928,GO:0007017,GO:0007018,GO:0008150,GO:0008152,GO:0009605,GO:0009612,GO:0009628,GO:0009987,GO:0015630,GO:0016462,GO:0016787,GO:0016817,GO:0016818,GO:0017111,GO:0030286,GO:0031514,GO:0032838,GO:0032991,GO:0035085,GO:0040011,GO:0042995,GO:…
evm.model.scaffold1013.6	9685.ENSFCAP00000014570	0	7700.5	DNAH1	dynein, axonemal, heavy chain 1	GO:0001539,GO:0003674,GO:0003774,GO:0003777,GO:0003824,GO:0005575,GO:0005622,GO:0005623,GO:0005737,GO:0005856,GO:0005858,GO:0005875,GO:0005929,GO:0005930,GO:0006928,GO:0007017,GO:0007018,GO:0008150,GO:0008152,GO:0009605,GO:0009612,GO:0009628,GO:0009987,GO:0015630,GO:0016462,GO:0016787,GO:0016817,GO:0016818,GO:0017111,GO:0030286,GO:0031514,GO:0032838,GO:0032991,GO:0035085,GO:0040011,GO:0042995,GO:…
evm.model.scaffold1013.22	9913.ENSBTAP00000010322	0	1773.1	ITIH3	Inter-alpha-trypsin inhibitor heavy chain	GO:0003674,GO:0004857,GO:0004866,GO:0005575,GO:0005576,GO:0008150,GO:0010466,GO:0010951,GO:0019222,GO:0030234,GO:0030414,GO:0043086,GO:0044092,GO:0050789,GO:0050790,GO:0051336,GO:0051346,GO:0052547,GO:0052548,GO:0061134,GO:0061135,GO:0065007,GO:0065009
evm.model.scaffold1013.11	9913.ENSBTAP00000019661	6.3e-300	1034.6	NISCH	nischarin	GO:0003008,GO:0003013,GO:0003674,GO:0004871,GO:0004872,GO:0004888,GO:0004930,GO:0005102,GO:0005178,GO:0005488,GO:0005515,GO:0005575,GO:0005622,GO:0005623,GO:0005737,GO:0005768,GO:0005769,GO:0005829,GO:0005886,GO:0005975,GO:0005996,GO:0006006,GO:0006810,GO:0006996,GO:0007010,GO:0007154,GO:0007165,GO:0007166,GO:0007186,GO:0007264,GO:0007265,GO:0008015,GO:0008150,GO:0008152,GO:0008217,GO:0008227,GO:…
evm.model.scaffold1013.17	9913.ENSBTAP00000019339	1.3e-291	1006.9	GNL3	Guanine nucleotide binding protein-like 3 (Nucleolar)	GO:0000166,GO:0001882,GO:0001883,GO:0003674,GO:0003824,GO:0003924,GO:0005488,GO:0005525,GO:0005575,GO:0005622,GO:0005623,GO:0005634,GO:0005654,GO:0005730,GO:0006139,GO:0006152,GO:0006163,GO:0006184,GO:0006195,GO:0006725,GO:0006753,GO:0006793,GO:0006796,GO:0006807,GO:0008150,GO:0008152,GO:0008283,GO:0009056,GO:0009116,GO:0009117,GO:0009119,GO:0009141,GO:0009143,GO:0009144,GO:0009146,GO:0009150,GO:…
evm.model.scaffold1014.2	9913.ENSBTAP00000055555	9.5e-303	1043.9	TIGD2	jerky homolog-like (mouse)	GO:0005575,GO:0005622,GO:0005623,GO:0005634,GO:0043226,GO:0043227,GO:0043229,GO:0043231,GO:0044424,GO:0044464
evm.model.scaffold1014.1	9913.ENSBTAP00000054886	6.8e-58	228.4		Core component of nucleosome. Nucleosomes wrap and compact DNA into chromatin, limiting DNA accessibility to the cellular machineries which require DNA as a template. Histones thereby play a central role in transcription regulation, DNA repair, DNA replication and chromosomal stability. DNA accessibility is regulated via a complex set of post-translational modifications of histones, also called h…	GO:0005575,GO:0005622,GO:0005623,GO:0005634,GO:0043226,GO:0043227,GO:0043229,GO:0043231,GO:0044424,GO:0044464
evm.model.scaffold1014.3	9913.ENSBTAP00000044634	4.7e-100	369		RhoGAP domain
evm.model.scaffold1015.3	9913.ENSBTAP00000041916	1.4e-124	451.8	ANKUB1	ankyrin repeat and ubiquitin domain containing 1
evm.model.scaffold1015.4	9913.ENSBTAP00000010277	5.6e-104	382.1	WWTR1	WW domain containing transcription regulator 1	GO:0000988,GO:0000989,GO:0001932,GO:0001933,GO:0003674,GO:0003712,GO:0003713,GO:0005575,GO:0005622,GO:0005623,GO:0005634,GO:0005654,GO:0005737,GO:0005829,GO:0006139,GO:0006351,GO:0006352,GO:0006355,GO:0006357,GO:0006366,GO:0006367,GO:0006469,GO:0006725,GO:0006807,GO:0007154,GO:0007165,GO:0007166,GO:0007167,GO:0007178,GO:0007179,GO:0008150,GO:0008152,GO:0008284,GO:0009058,GO:0009059,GO:0009719,GO:…
evm.model.scaffold1015.2	9913.ENSBTAP00000014803	6e-89	332	RNF13	RING finger protein 13	GO:0000139,GO:0000323,GO:0003674,GO:0003824,GO:0004842,GO:0005575,GO:0005622,GO:0005623,GO:0005634,GO:0005635,GO:0005637,GO:0005737,GO:0005764,GO:0005765,GO:0005768,GO:0005770,GO:0005773,GO:0005774,GO:0005783,GO:0005789,GO:0005794,GO:0005829,GO:0006464,GO:0008150,GO:0008152,GO:0009987,GO:0010008,GO:0012505,GO:0016020,GO:0016567,GO:0016874,GO:0016879,GO:0016881,GO:0019538,GO:0019787,GO:0019866,GO:…
evm.model.scaffold1015.1	9913.ENSBTAP00000024417	2.7e-121	439.9	ABRA	actin-binding Rho activating protein	GO:0000060,GO:0000988,GO:0000989,GO:0003674,GO:0003712,GO:0003713,GO:0003779,GO:0005488,GO:0005515,GO:0005575,GO:0005622,GO:0005623,GO:0005737,GO:0005856,GO:0005886,GO:0006355,GO:0006357,GO:0006605,GO:0006606,GO:0006810,GO:0006886,GO:0006913,GO:0008092,GO:0008104,GO:0008150,GO:0009889,GO:0009891,GO:0009893,GO:0009966,GO:0009967,GO:0009987,GO:0010468,GO:0010556,GO:0010557,GO:0010604,GO:0010628,GO:…
evm.model.scaffold1015.5	9913.ENSBTAP00000056492	7e-113	411.8	TM4SF4	transmembrane 4 L six family member 4	GO:0005575,GO:0006950,GO:0008150,GO:0009611,GO:0009888,GO:0016020,GO:0031099,GO:0032502,GO:0040007,GO:0042060,GO:0042246,GO:0044699,GO:0044767,GO:0048589,GO:0048856,GO:0050896
evm.model.scaffold1016.1	9913.ENSBTAP00000009545	0	1111.7	DYRK2	dual-specificity tyrosine-(Y)-phosphorylation regulated kinase	GO:0000151,GO:0000166,GO:0000287,GO:0001882,GO:0001883,GO:0003674,GO:0003824,GO:0004672,GO:0004674,GO:0004713,GO:0005488,GO:0005515,GO:0005524,GO:0005575,GO:0005622,GO:0005623,GO:0005634,GO:0005737,GO:0005979,GO:0006109,GO:0006464,GO:0006468,GO:0006793,GO:0006796,GO:0006915,GO:0006950,GO:0006974,GO:0007154,GO:0007165,GO:0007166,GO:0007224,GO:0008150,GO:0008152,GO:0008219,GO:0008630,GO:0009889,GO:…
evm.model.scaffold1016.4	9913.ENSBTAP00000023923	1.4e-49	201.1	ADRB3	adrenoceptor beta	GO:0001659,GO:0001664,GO:0001993,GO:0002021,GO:0002024,GO:0002025,GO:0003008,GO:0003013,GO:0003018,GO:0003044,GO:0003073,GO:0003085,GO:0003674,GO:0004871,GO:0004872,GO:0004888,GO:0004930,GO:0004935,GO:0004939,GO:0005102,GO:0005488,GO:0005515,GO:0005575,GO:0005622,GO:0005623,GO:0005634,GO:0005886,GO:0005887,GO:0005975,GO:0006091,GO:0006112,GO:0006140,GO:0006950,GO:0007154,GO:0007165,GO:0007166,GO:…
evm.model.scaffold1016.6	9913.ENSBTAP00000015513	2.1e-62	243.4	RAB11FIP1	RAB11 family interacting protein 1 (class I)	GO:0005575,GO:0005622,GO:0005623,GO:0005737,GO:0005768,GO:0012506,GO:0016020,GO:0016023,GO:0030139,GO:0030659,GO:0030666,GO:0030670,GO:0031090,GO:0031410,GO:0031982,GO:0031988,GO:0043226,GO:0043227,GO:0043229,GO:0043231,GO:0044422,GO:0044424,GO:0044433,GO:0044444,GO:0044446,GO:0044464,GO:0045335,GO:0055037
evm.model.scaffold1016.2	9913.ENSBTAP00000041677	6.3e-307	1057.7	CHSY3	Chondroitin sulfate synthase 3	GO:0000139,GO:0005575,GO:0005622,GO:0005623,GO:0005737,GO:0005794,GO:0005795,GO:0005975,GO:0006022,GO:0006023,GO:0006024,GO:0006029,GO:0006082,GO:0006790,GO:0006807,GO:0008150,GO:0008152,GO:0009058,GO:0009059,GO:0009100,GO:0009101,GO:0009987,GO:0012505,GO:0016020,GO:0019538,GO:0030166,GO:0030203,GO:0030204,GO:0030206,GO:0031090,GO:0031984,GO:0031985,GO:0032580,GO:0034645,GO:0043170,GO:0043226,GO:…
evm.model.scaffold1016.5	9913.ENSBTAP00000021864	4.4e-239	832	GOT1L1	glutamic-oxaloacetic transaminase 1-like 1	GO:0005575,GO:0005622,GO:0005623,GO:0005737,GO:0044424,GO:0044464
evm.model.scaffold1017.2	9913.ENSBTAP00000022453	1.8e-215	753.4	KIAA1147	kiaa1147
evm.model.scaffold1017.5	9483.ENSCJAP00000022689	2.2e-82	310.1	SEPT7	Filament-forming cytoskeletal GTPase. Required for normal organization of the actin cytoskeleton. Required for normal progress through mitosis. Involved in cytokinesis. Required for normal association of CENPE with the kinetochore. Plays a role in ciliogenesis and collective cell movements	GO:0000166,GO:0000775,GO:0000776,GO:0000777,GO:0000779,GO:0000793,GO:0000902,GO:0000910,GO:0001725,GO:0001882,GO:0001883,GO:0003674,GO:0005198,GO:0005488,GO:0005525,GO:0005575,GO:0005622,GO:0005623,GO:0005634,GO:0005694,GO:0005730,GO:0005737,GO:0005819,GO:0005856,GO:0005886,GO:0005929,GO:0005930,GO:0005938,GO:0006461,GO:0007049,GO:0008150,GO:0008360,GO:0009653,GO:0009987,GO:0015629,GO:0015630,GO:…
evm.model.scaffold1017.1	9913.ENSBTAP00000047452	1.9e-127	460.3	AGK	acylglycerol kinase	GO:0001727,GO:0001729,GO:0003674,GO:0003824,GO:0005575,GO:0005622,GO:0005623,GO:0005737,GO:0005739,GO:0005740,GO:0006629,GO:0006643,GO:0006665,GO:0006672,GO:0006793,GO:0006796,GO:0006807,GO:0008150,GO:0008152,GO:0008610,GO:0009058,GO:0009987,GO:0016020,GO:0016301,GO:0016310,GO:0016740,GO:0016772,GO:0030148,GO:0030258,GO:0031090,GO:0031966,GO:0031967,GO:0031975,GO:0043226,GO:0043227,GO:0043229,GO:…
evm.model.scaffold1017.6	9913.ENSBTAP00000028279	0	1737.2	DCAF5	DDB1 and CUL4 associated factor 5	GO:0000151,GO:0005575,GO:0005622,GO:0005623,GO:0005737,GO:0005739,GO:0006464,GO:0008150,GO:0008152,GO:0009987,GO:0016567,GO:0019538,GO:0031461,GO:0032446,GO:0032991,GO:0036211,GO:0043170,GO:0043226,GO:0043227,GO:0043229,GO:0043231,GO:0043234,GO:0043412,GO:0044237,GO:0044238,GO:0044260,GO:0044267,GO:0044424,GO:0044444,GO:0044464,GO:0070647,GO:0071704,GO:0080008
evm.model.scaffold1017.3	9913.ENSBTAP00000047446	6.8e-149	532.7	WEE2	WEE1 homolog 2 (S. pombe)	GO:0000003,GO:0000279,GO:0001775,GO:0003674,GO:0003824,GO:0004672,GO:0004713,GO:0005575,GO:0005622,GO:0005623,GO:0005634,GO:0005737,GO:0005813,GO:0005815,GO:0005856,GO:0006464,GO:0006468,GO:0006793,GO:0006796,GO:0006996,GO:0006997,GO:0007049,GO:0007126,GO:0007128,GO:0007137,GO:0007143,GO:0007338,GO:0007343,GO:0008150,GO:0008152,GO:0009566,GO:0009987,GO:0010564,GO:0010721,GO:0015630,GO:0016043,GO:…
evm.model.scaffold1017.8	9913.ENSBTAP00000035611	1.2e-192	677.6	ZFP36L1	Zinc finger protein 36, C3H type-like 1	GO:0000288,GO:0000956,GO:0001071,GO:0001568,GO:0001570,GO:0001775,GO:0001944,GO:0002376,GO:0002520,GO:0002521,GO:0003674,GO:0003676,GO:0003700,GO:0003723,GO:0003729,GO:0005488,GO:0005575,GO:0005622,GO:0005623,GO:0005634,GO:0005737,GO:0005829,GO:0006139,GO:0006355,GO:0006401,GO:0006402,GO:0006417,GO:0006725,GO:0006807,GO:0007275,GO:0008150,GO:0008152,GO:0009056,GO:0009057,GO:0009653,GO:0009889,GO:…
evm.model.scaffold1017.4	9601.ENSPPYP00000019772	5.3e-117	425.6	SEPT7	Filament-forming cytoskeletal GTPase. Required for normal organization of the actin cytoskeleton. Required for normal progress through mitosis. Involved in cytokinesis. Required for normal association of CENPE with the kinetochore. Plays a role in ciliogenesis and collective cell movements	GO:0000166,GO:0000775,GO:0000776,GO:0000777,GO:0000779,GO:0000793,GO:0000902,GO:0000910,GO:0001725,GO:0001882,GO:0001883,GO:0003674,GO:0005198,GO:0005488,GO:0005525,GO:0005575,GO:0005622,GO:0005623,GO:0005634,GO:0005694,GO:0005730,GO:0005737,GO:0005819,GO:0005856,GO:0005886,GO:0005929,GO:0005930,GO:0005938,GO:0006461,GO:0007049,GO:0008150,GO:0008360,GO:0009653,GO:0009987,GO:0015629,GO:0015630,GO:…
evm.model.scaffold1017.7	9913.ENSBTAP00000024301	0	1729.5	ACTN1	actinin, alpha	GO:0001725,GO:0001726,GO:0001775,GO:0002576,GO:0003674,GO:0003779,GO:0005102,GO:0005178,GO:0005488,GO:0005515,GO:0005523,GO:0005575,GO:0005576,GO:0005622,GO:0005623,GO:0005634,GO:0005737,GO:0005829,GO:0005856,GO:0005886,GO:0005911,GO:0005912,GO:0005913,GO:0005916,GO:0005924,GO:0005925,GO:0005938,GO:0006140,GO:0006810,GO:0006887,GO:0006950,GO:0006996,GO:0007010,GO:0007015,GO:0007044,GO:0007045,GO:…
evm.model.scaffold1018.4	9615.ENSCAFP00000016460	6.7e-14	81.6	RBM20	RNA binding motif protein 20	GO:0003674,GO:0003676,GO:0003723,GO:0005488,GO:0005575,GO:0005622,GO:0005623,GO:0005634,GO:0007275,GO:0007507,GO:0008150,GO:0009893,GO:0010468,GO:0010604,GO:0019219,GO:0019222,GO:0031323,GO:0031325,GO:0032501,GO:0032502,GO:0033120,GO:0043226,GO:0043227,GO:0043229,GO:0043231,GO:0043484,GO:0044424,GO:0044464,GO:0044699,GO:0044707,GO:0044767,GO:0045935,GO:0048513,GO:0048518,GO:0048522,GO:0048731,GO:…
evm.model.scaffold1018.3	9669.ENSMPUP00000002053	0	2231.8	SMC3	structural maintenance of chromosomes 3	GO:0000003,GO:0000226,GO:0000228,GO:0000236,GO:0000278,GO:0000280,GO:0000775,GO:0000785,GO:0000793,GO:0000794,GO:0000795,GO:0000798,GO:0000800,GO:0000922,GO:0003674,GO:0003682,GO:0003774,GO:0003777,GO:0003824,GO:0005488,GO:0005515,GO:0005575,GO:0005576,GO:0005578,GO:0005604,GO:0005622,GO:0005623,GO:0005634,GO:0005654,GO:0005694,GO:0005737,GO:0005819,GO:0005856,GO:0006275,GO:0006996,GO:0007010,GO:…
evm.model.scaffold1018.1	9913.ENSBTAP00000027029	5.9e-67	258.8	DUSP5	dual specificity phosphatase 5	GO:0000188,GO:0001704,GO:0001706,GO:0001932,GO:0001933,GO:0003674,GO:0003824,GO:0004721,GO:0004725,GO:0005575,GO:0005622,GO:0005623,GO:0005634,GO:0005654,GO:0006355,GO:0006464,GO:0006469,GO:0006470,GO:0006793,GO:0006796,GO:0007275,GO:0007369,GO:0007492,GO:0008138,GO:0008150,GO:0008152,GO:0009653,GO:0009790,GO:0009888,GO:0009889,GO:0009890,GO:0009892,GO:0009966,GO:0009968,GO:0009987,GO:0010468,GO:…
evm.model.scaffold1018.2	9913.ENSBTAP00000002979	3.3e-213	746.9	CSPG5	Chondroitin sulfate proteoglycan 5 (Neuroglycan C)	GO:0000139,GO:0000323,GO:0003674,GO:0005102,GO:0005488,GO:0005515,GO:0005575,GO:0005576,GO:0005622,GO:0005623,GO:0005737,GO:0005764,GO:0005773,GO:0005775,GO:0005783,GO:0005789,GO:0005794,GO:0005796,GO:0005798,GO:0005886,GO:0005887,GO:0005975,GO:0006022,GO:0006023,GO:0006024,GO:0006026,GO:0006027,GO:0006029,GO:0006082,GO:0006790,GO:0006807,GO:0006810,GO:0006950,GO:0007275,GO:0007399,GO:0008083,GO:…
evm.model.scaffold1018.6	9913.ENSBTAP00000025886	9.8e-267	924.1	PDCD4	programmed cell death 4 (neoplastic transformation inhibitor)	GO:0001932,GO:0001933,GO:0005575,GO:0005622,GO:0005623,GO:0005634,GO:0005737,GO:0005829,GO:0006355,GO:0006469,GO:0006915,GO:0007568,GO:0007569,GO:0008150,GO:0008219,GO:0009889,GO:0009890,GO:0009892,GO:0009966,GO:0009968,GO:0009987,GO:0010468,GO:0010556,GO:0010558,GO:0010563,GO:0010605,GO:0010627,GO:0010629,GO:0010646,GO:0010648,GO:0010741,GO:0012501,GO:0016265,GO:0019219,GO:0019220,GO:0019222,GO:…
evm.model.scaffold1018.7	9913.ENSBTAP00000056231	1.1e-32	144.8	BBIP1	BBSome interacting protein 1
evm.model.scaffold1018.5	9913.ENSBTAP00000043544	0	1520.4	RBM20	RNA binding motif protein 20	GO:0003674,GO:0003676,GO:0003723,GO:0005488,GO:0005575,GO:0005622,GO:0005623,GO:0005634,GO:0007275,GO:0007507,GO:0008150,GO:0009893,GO:0010468,GO:0010604,GO:0019219,GO:0019222,GO:0031323,GO:0031325,GO:0032501,GO:0032502,GO:0033120,GO:0043226,GO:0043227,GO:0043229,GO:0043231,GO:0043484,GO:0044424,GO:0044464,GO:0044699,GO:0044707,GO:0044767,GO:0045935,GO:0048513,GO:0048518,GO:0048522,GO:0048731,GO:…
evm.model.scaffold1018.8	9913.ENSBTAP00000027852	4.6e-164	582.4	NAP1L1	Nucleosome assembly protein 1-like 1	GO:0005575,GO:0005622,GO:0005623,GO:0005634,GO:0005737,GO:0006139,GO:0006259,GO:0006260,GO:0006323,GO:0006325,GO:0006333,GO:0006334,GO:0006725,GO:0006807,GO:0006996,GO:0008150,GO:0008152,GO:0008284,GO:0009058,GO:0009059,GO:0009987,GO:0016023,GO:0016043,GO:0022607,GO:0031410,GO:0031497,GO:0031982,GO:0031988,GO:0034622,GO:0034641,GO:0034645,GO:0034728,GO:0042127,GO:0042470,GO:0043170,GO:0043226,GO:…
evm.model.scaffold1019.1	9669.ENSMPUP00000007827	4.1e-179	632.5	ARHGAP26	Rho GTPase activating protein 26	GO:0003674,GO:0005083,GO:0005096,GO:0005099,GO:0005100,GO:0005575,GO:0005622,GO:0005623,GO:0005737,GO:0005829,GO:0005856,GO:0005912,GO:0005924,GO:0005925,GO:0006140,GO:0006996,GO:0007010,GO:0007154,GO:0007165,GO:0007264,GO:0007275,GO:0007399,GO:0008047,GO:0008150,GO:0009118,GO:0009894,GO:0009966,GO:0009987,GO:0010646,GO:0016043,GO:0019219,GO:0019220,GO:0019222,GO:0023051,GO:0023052,GO:0030029,GO:…
evm.model.scaffold1019.13	9913.ENSBTAP00000042135	3.5e-134	483.8	ZBTB17	Zinc finger and BTB domain containing 17	GO:0001071,GO:0001702,GO:0001932,GO:0001934,GO:0003674,GO:0003676,GO:0003677,GO:0003700,GO:0005488,GO:0005575,GO:0005622,GO:0005623,GO:0005634,GO:0005654,GO:0006355,GO:0006950,GO:0006984,GO:0006986,GO:0006987,GO:0007154,GO:0007165,GO:0007275,GO:0007369,GO:0007398,GO:0008150,GO:0009653,GO:0009790,GO:0009888,GO:0009889,GO:0009891,GO:0009893,GO:0009987,GO:0010033,GO:0010468,GO:0010556,GO:0010557,GO:…
evm.model.scaffold1019.4	9913.ENSBTAP00000012489	1.1e-226	790.8	WDR74	WD repeat domain 74	GO:0001701,GO:0001824,GO:0001825,GO:0005575,GO:0005622,GO:0005623,GO:0005634,GO:0005730,GO:0006139,GO:0006725,GO:0006807,GO:0007275,GO:0008150,GO:0008152,GO:0009653,GO:0009790,GO:0009792,GO:0009987,GO:0016070,GO:0031974,GO:0031981,GO:0032501,GO:0032502,GO:0034641,GO:0043009,GO:0043170,GO:0043226,GO:0043227,GO:0043228,GO:0043229,GO:0043231,GO:0043232,GO:0043233,GO:0044237,GO:0044238,GO:0044260,GO:…
evm.model.scaffold1019.5	9913.ENSBTAP00000043848	9.3e-185	651.4	STX5	Syntaxin 5	GO:0000139,GO:0003674,GO:0005484,GO:0005488,GO:0005515,GO:0005575,GO:0005622,GO:0005623,GO:0005634,GO:0005737,GO:0005783,GO:0005793,GO:0005794,GO:0006810,GO:0006888,GO:0006903,GO:0006906,GO:0006944,GO:0006996,GO:0008150,GO:0009987,GO:0012505,GO:0016020,GO:0016043,GO:0016044,GO:0016050,GO:0016192,GO:0016197,GO:0016482,GO:0031090,GO:0031201,GO:0032991,GO:0033116,GO:0042147,GO:0043226,GO:0043227,GO:…
evm.model.scaffold1019.14	9913.ENSBTAP00000024930	0	6578.4	SPEN	spen homolog, transcriptional regulator (Drosophila)
evm.model.scaffold1019.11	9913.ENSBTAP00000051139	3.8e-296	1021.9	ZBTB3	Zinc finger and BTB domain containing 3	GO:0005575,GO:0005622,GO:0005623,GO:0005634,GO:0043226,GO:0043227,GO:0043229,GO:0043231,GO:0044424,GO:0044464
evm.model.scaffold1019.7	9913.ENSBTAP00000012485	3.5e-112	409.5	TMEM223	transmembrane protein 223	GO:0005575,GO:0016020
evm.model.scaffold1019.8	9913.ENSBTAP00000012484	4.6e-118	429.1	TMEM179B	Transmembrane protein 179B	GO:0005575,GO:0016020
evm.model.scaffold1019.2	9601.ENSPPYP00000017783	6.5e-20	101.3	ARHGAP26	Rho GTPase activating protein 26	GO:0003674,GO:0005083,GO:0005096,GO:0005099,GO:0005100,GO:0005575,GO:0005622,GO:0005623,GO:0005737,GO:0005829,GO:0005856,GO:0005912,GO:0005924,GO:0005925,GO:0006140,GO:0006996,GO:0007010,GO:0007154,GO:0007165,GO:0007264,GO:0007275,GO:0007399,GO:0008047,GO:0008150,GO:0009118,GO:0009894,GO:0009966,GO:0009987,GO:0010646,GO:0016043,GO:0019219,GO:0019220,GO:0019222,GO:0023051,GO:0023052,GO:0030029,GO:…
evm.model.scaffold1019.10	10116.ENSRNOP00000026313	5.7e-95	352.1	POLR2G	RNA polymerase II	GO:0000003,GO:0000291,GO:0000375,GO:0000377,GO:0000398,GO:0000428,GO:0000932,GO:0000956,GO:0001703,GO:0002119,GO:0002164,GO:0003674,GO:0003676,GO:0003677,GO:0003697,GO:0003723,GO:0003727,GO:0003824,GO:0003899,GO:0005488,GO:0005515,GO:0005575,GO:0005622,GO:0005623,GO:0005634,GO:0005654,GO:0005665,GO:0005737,GO:0005829,GO:0006139,GO:0006259,GO:0006281,GO:0006283,GO:0006289,GO:0006351,GO:0006352,GO:…
evm.model.scaffold1019.9	9913.ENSBTAP00000012482	0	1230.7	TAF6L	TAF6-like RNA polymerase II, p300 CBP-associated factor (PCAF)-associated factor	GO:0000118,GO:0000123,GO:0000988,GO:0000989,GO:0003674,GO:0003676,GO:0003677,GO:0003712,GO:0003713,GO:0005488,GO:0005575,GO:0005622,GO:0005623,GO:0005634,GO:0005654,GO:0006325,GO:0006338,GO:0006355,GO:0006357,GO:0006464,GO:0006473,GO:0006475,GO:0006996,GO:0008150,GO:0008152,GO:0009889,GO:0009987,GO:0010468,GO:0010556,GO:0016043,GO:0016568,GO:0016569,GO:0016570,GO:0016573,GO:0018193,GO:0018205,GO:…
evm.model.scaffold1019.15	9913.ENSBTAP00000047882	3.4e-77	292.7	MCFD2	multiple coagulation factor deficiency 2	GO:0005575,GO:0005576,GO:0005622,GO:0005623,GO:0005737,GO:0005783,GO:0005793,GO:0005794,GO:0005975,GO:0006082,GO:0006464,GO:0006486,GO:0006487,GO:0008150,GO:0008152,GO:0009058,GO:0009059,GO:0009100,GO:0009101,GO:0009987,GO:0012505,GO:0012506,GO:0012507,GO:0016020,GO:0016023,GO:0018193,GO:0018196,GO:0018279,GO:0019538,GO:0019752,GO:0030133,GO:0030134,GO:0030135,GO:0030658,GO:0030659,GO:0030662,GO:…
evm.model.scaffold1019.6	9913.ENSBTAP00000012486	0	1235.7	NXF1	Nuclear RNA export factor 1	GO:0003674,GO:0003676,GO:0003723,GO:0003729,GO:0005215,GO:0005487,GO:0005488,GO:0005575,GO:0005622,GO:0005623,GO:0005634,GO:0005635,GO:0005643,GO:0005654,GO:0005737,GO:0005829,GO:0006403,GO:0006405,GO:0006406,GO:0006810,GO:0006913,GO:0008150,GO:0008152,GO:0009987,GO:0010467,GO:0012505,GO:0015931,GO:0016020,GO:0016021,GO:0016234,GO:0016482,GO:0016604,GO:0016607,GO:0016973,GO:0031224,GO:0031967,GO:…
evm.model.scaffold102.15	9913.ENSBTAP00000056178	1.4e-154	550.8	STX11	Syntaxin 11	GO:0001775,GO:0001906,GO:0001909,GO:0001913,GO:0002228,GO:0002250,GO:0002252,GO:0002263,GO:0002274,GO:0002275,GO:0002283,GO:0002285,GO:0002286,GO:0002323,GO:0002366,GO:0002376,GO:0002443,GO:0002444,GO:0002446,GO:0002449,GO:0002456,GO:0002460,GO:0003674,GO:0005484,GO:0005488,GO:0005515,GO:0005575,GO:0005622,GO:0005623,GO:0005802,GO:0006810,GO:0006887,GO:0006944,GO:0006950,GO:0006952,GO:0006955,GO:…
evm.model.scaffold102.13	9913.ENSBTAP00000055199	1.3e-163	580.9	OLFR1231	Olfactory receptor	GO:0003008,GO:0003674,GO:0004871,GO:0004872,GO:0004888,GO:0004984,GO:0005575,GO:0005623,GO:0005886,GO:0007154,GO:0007165,GO:0007166,GO:0007186,GO:0007600,GO:0007606,GO:0007608,GO:0008150,GO:0009593,GO:0009987,GO:0016020,GO:0016021,GO:0023052,GO:0031224,GO:0032501,GO:0038023,GO:0042221,GO:0044425,GO:0044464,GO:0044699,GO:0044700,GO:0044707,GO:0044763,GO:0050789,GO:0050794,GO:0050877,GO:0050896,GO:…
evm.model.scaffold102.10	9913.ENSBTAP00000027652	1.1e-171	607.8		7 transmembrane receptor (rhodopsin family)	GO:0005575,GO:0005623,GO:0005886,GO:0016020,GO:0044464,GO:0071944
evm.model.scaffold102.8	9823.ENSSSCP00000006208	9.2e-144	515		Olfactory receptor	GO:0005575,GO:0005623,GO:0005886,GO:0016020,GO:0044464,GO:0071944
evm.model.scaffold102.1	9601.ENSPPYP00000023460	6.1e-109	398.7	ARL4A	ADP-ribosylation factor-like 4A	GO:0000166,GO:0001882,GO:0001883,GO:0003674,GO:0003824,GO:0003924,GO:0005488,GO:0005525,GO:0005575,GO:0005622,GO:0005623,GO:0005634,GO:0005730,GO:0005737,GO:0005886,GO:0006139,GO:0006152,GO:0006163,GO:0006184,GO:0006195,GO:0006725,GO:0006753,GO:0006793,GO:0006796,GO:0006807,GO:0008150,GO:0008152,GO:0009056,GO:0009116,GO:0009117,GO:0009119,GO:0009141,GO:0009143,GO:0009144,GO:0009146,GO:0009150,GO:…
evm.model.scaffold102.22	59463.ENSMLUP00000002931	4.5e-75	285.8	VSTM2A	V-set and transmembrane domain containing 2A	GO:0005575,GO:0005576
evm.model.scaffold102.9	9913.ENSBTAP00000021100	2.2e-164	583.6	OR10AG1	Olfactory receptor	GO:0003008,GO:0003674,GO:0004871,GO:0004872,GO:0004888,GO:0004984,GO:0005575,GO:0005623,GO:0005886,GO:0007154,GO:0007165,GO:0007166,GO:0007186,GO:0007600,GO:0007606,GO:0007608,GO:0008150,GO:0009593,GO:0009987,GO:0016020,GO:0016021,GO:0023052,GO:0031224,GO:0032501,GO:0038023,GO:0042221,GO:0044425,GO:0044464,GO:0044699,GO:0044700,GO:0044707,GO:0044763,GO:0050789,GO:0050794,GO:0050877,GO:0050896,GO:…
evm.model.scaffold102.3	9615.ENSCAFP00000003350	3.5e-36	155.6	VWDE	von Willebrand factor D and EGF domains
evm.model.scaffold102.17	9913.ENSBTAP00000044826	6e-124	448.7	TMEM225	transmembrane protein 225	GO:0005575,GO:0008150,GO:0010921,GO:0010923,GO:0016020,GO:0019220,GO:0019222,GO:0031323,GO:0035303,GO:0043086,GO:0044092,GO:0050789,GO:0050790,GO:0050794,GO:0051174,GO:0051336,GO:0051346,GO:0065007,GO:0065009
evm.model.scaffold102.18	9913.ENSBTAP00000050960	1.5e-74	284.3		Olfactory receptor	GO:0003008,GO:0003674,GO:0004871,GO:0004872,GO:0004888,GO:0004984,GO:0005575,GO:0005623,GO:0005886,GO:0007154,GO:0007165,GO:0007166,GO:0007186,GO:0007600,GO:0007606,GO:0007608,GO:0008150,GO:0009593,GO:0009987,GO:0016020,GO:0016021,GO:0023052,GO:0031224,GO:0032501,GO:0038023,GO:0042221,GO:0044425,GO:0044464,GO:0044699,GO:0044700,GO:0044707,GO:0044763,GO:0050789,GO:0050794,GO:0050877,GO:0050896,GO:…
evm.model.scaffold102.21	9913.ENSBTAP00000053081	3.5e-110	402.9		Olfactory receptor	GO:0005575,GO:0005623,GO:0005886,GO:0016020,GO:0044464,GO:0071944
evm.model.scaffold102.16	9913.ENSBTAP00000052322	1.8e-120	437.2		Olfactory receptor	GO:0005575,GO:0005623,GO:0005886,GO:0016020,GO:0044464,GO:0071944
evm.model.scaffold102.2	9646.ENSAMEP00000010464	4.4e-245	852	SCIN	GEL	GO:0001786,GO:0002682,GO:0003674,GO:0003779,GO:0005488,GO:0005509,GO:0005515,GO:0005543,GO:0005545,GO:0005546,GO:0005575,GO:0005622,GO:0005623,GO:0005737,GO:0005856,GO:0005938,GO:0006810,GO:0006887,GO:0006996,GO:0007010,GO:0007015,GO:0008064,GO:0008092,GO:0008150,GO:0008285,GO:0008289,GO:0009987,GO:0010638,GO:0010941,GO:0010942,GO:0016043,GO:0016192,GO:0016597,GO:0017156,GO:0030029,GO:0030036,GO:…
evm.model.scaffold102.7	9913.ENSBTAP00000019002	8.5e-180	634.8		Olfactory receptor	GO:0005575,GO:0005623,GO:0005886,GO:0016020,GO:0044464,GO:0071944
evm.model.scaffold102.14	43179.ENSSTOP00000002988	2.4e-46	189.5	SF3B5	splicing factor 3b, subunit 5	GO:0000375,GO:0000377,GO:0000398,GO:0005575,GO:0005622,GO:0005623,GO:0005634,GO:0005654,GO:0005681,GO:0005689,GO:0006139,GO:0006396,GO:0006397,GO:0006725,GO:0006807,GO:0008150,GO:0008152,GO:0008380,GO:0009987,GO:0010467,GO:0016070,GO:0016071,GO:0030529,GO:0031974,GO:0031981,GO:0032991,GO:0034641,GO:0043170,GO:0043226,GO:0043227,GO:0043229,GO:0043231,GO:0043233,GO:0044237,GO:0044238,GO:0044260,GO:…
evm.model.scaffold102.20	9913.ENSBTAP00000055750	2.4e-87	327		Olfactory receptor	GO:0005575,GO:0005623,GO:0005886,GO:0016020,GO:0044464,GO:0071944
evm.model.scaffold102.5	9785.ENSLAFP00000000821	2.5e-119	433.3	PSMA8	The proteasome is a multicatalytic proteinase complex which is characterized by its ability to cleave peptides with Arg, Phe, Tyr, Leu, and Glu adjacent to the leaving group at neutral or slightly basic pH. The proteasome has an ATP-dependent proteolytic activity (By similarity)	GO:0000075,GO:0000077,GO:0000084,GO:0000209,GO:0000278,GO:0002376,GO:0002474,GO:0002478,GO:0002479,GO:0005575,GO:0005622,GO:0005623,GO:0005634,GO:0005737,GO:0005829,GO:0006139,GO:0006464,GO:0006508,GO:0006511,GO:0006521,GO:0006725,GO:0006807,GO:0006915,GO:0006950,GO:0006974,GO:0006977,GO:0007049,GO:0007093,GO:0007154,GO:0007165,GO:0007346,GO:0008150,GO:0008152,GO:0008219,GO:0009056,GO:0009057,GO:…
evm.model.scaffold102.11	9913.ENSBTAP00000047519	1.2e-150	537.7	OR5M9	olfactory receptor, family 5, subfamily M, member	GO:0003008,GO:0003674,GO:0004871,GO:0004872,GO:0004888,GO:0004984,GO:0005575,GO:0005623,GO:0005886,GO:0007154,GO:0007165,GO:0007166,GO:0007186,GO:0007600,GO:0007606,GO:0007608,GO:0008150,GO:0009593,GO:0009987,GO:0016020,GO:0016021,GO:0023052,GO:0031224,GO:0032501,GO:0038023,GO:0042221,GO:0044425,GO:0044464,GO:0044699,GO:0044700,GO:0044707,GO:0044763,GO:0050789,GO:0050794,GO:0050877,GO:0050896,GO:…
evm.model.scaffold102.19	9913.ENSBTAP00000055750	2.4e-87	327		Olfactory receptor	GO:0005575,GO:0005623,GO:0005886,GO:0016020,GO:0044464,GO:0071944
evm.model.scaffold102.6	9913.ENSBTAP00000005578	2.8e-53	213	TAF4B	TAF4b RNA polymerase II, TATA box binding protein (TBP)-associated factor, 105kDa	GO:0003674,GO:0003676,GO:0003677,GO:0005488,GO:0005575,GO:0005622,GO:0005623,GO:0005634,GO:0005654,GO:0005667,GO:0005730,GO:0005737,GO:0006139,GO:0006351,GO:0006352,GO:0006354,GO:0006355,GO:0006357,GO:0006366,GO:0006367,GO:0006368,GO:0006725,GO:0006807,GO:0008150,GO:0008152,GO:0009058,GO:0009059,GO:0009889,GO:0009987,GO:0010467,GO:0010468,GO:0010556,GO:0016032,GO:0016070,GO:0018130,GO:0019219,GO:…
evm.model.scaffold102.12	9913.ENSBTAP00000021500	4.6e-112	409.8		Olfactory receptor	GO:0005575,GO:0005623,GO:0005886,GO:0016020,GO:0044464,GO:0071944
evm.model.scaffold1020.3	9913.ENSBTAP00000018910	1.4e-61	240.7	RPL34	ribosomal protein L34	GO:0000184,GO:0000956,GO:0003674,GO:0003676,GO:0003723,GO:0003735,GO:0005198,GO:0005488,GO:0005575,GO:0005622,GO:0005623,GO:0005737,GO:0005829,GO:0005840,GO:0006139,GO:0006401,GO:0006402,GO:0006412,GO:0006413,GO:0006414,GO:0006415,GO:0006605,GO:0006612,GO:0006613,GO:0006614,GO:0006725,GO:0006807,GO:0006810,GO:0006886,GO:0008104,GO:0008150,GO:0008152,GO:0009056,GO:0009057,GO:0009058,GO:0009059,GO:…
evm.model.scaffold1020.1	9913.ENSBTAP00000013587	3.8e-181	639.4	AGXT2L1	alanine--glyoxylate aminotransferase 2-like	GO:0003674,GO:0003824,GO:0005575,GO:0005622,GO:0005623,GO:0005737,GO:0005739,GO:0006082,GO:0006520,GO:0006807,GO:0008150,GO:0008152,GO:0008453,GO:0008483,GO:0009987,GO:0016740,GO:0016769,GO:0019752,GO:0043226,GO:0043227,GO:0043229,GO:0043231,GO:0043436,GO:0044237,GO:0044238,GO:0044281,GO:0044424,GO:0044444,GO:0044464,GO:0044710,GO:0071704,GO:1901564
evm.model.scaffold1020.2	9913.ENSBTAP00000050205	1.9e-78	297	OSTC	Oligosaccharyltransferase complex subunit	GO:0005575,GO:0005622,GO:0005623,GO:0005737,GO:0005783,GO:0005789,GO:0005975,GO:0006464,GO:0006486,GO:0006487,GO:0008150,GO:0008152,GO:0008250,GO:0009058,GO:0009059,GO:0009100,GO:0009101,GO:0009987,GO:0012505,GO:0016020,GO:0018193,GO:0018196,GO:0018279,GO:0019538,GO:0031090,GO:0032991,GO:0034645,GO:0036211,GO:0042175,GO:0043170,GO:0043226,GO:0043227,GO:0043229,GO:0043231,GO:0043234,GO:0043412,GO:…
evm.model.scaffold1021.2	9913.ENSBTAP00000008433	2.6e-84	316.6	KCNE4	potassium voltage-gated channel, Isk-related family, member 4	GO:0003674,GO:0005215,GO:0005216,GO:0005261,GO:0005267,GO:0005575,GO:0005623,GO:0005886,GO:0005887,GO:0006810,GO:0006811,GO:0006812,GO:0006813,GO:0008076,GO:0008150,GO:0008324,GO:0009987,GO:0015075,GO:0015077,GO:0015079,GO:0015267,GO:0015672,GO:0016020,GO:0016021,GO:0016324,GO:0022803,GO:0022838,GO:0022857,GO:0022890,GO:0022891,GO:0022892,GO:0030001,GO:0031224,GO:0031226,GO:0032991,GO:0034220,GO:…
evm.model.scaffold1021.1	9913.ENSBTAP00000004739	1.1e-56	224.2	CISD1	CDGSH iron sulfur domain 1	GO:0003674,GO:0005488,GO:0005506,GO:0005575,GO:0005622,GO:0005623,GO:0005737,GO:0005739,GO:0005740,GO:0005741,GO:0008150,GO:0016020,GO:0019222,GO:0019867,GO:0031090,GO:0031323,GO:0031966,GO:0031967,GO:0031968,GO:0031975,GO:0043167,GO:0043169,GO:0043226,GO:0043227,GO:0043229,GO:0043231,GO:0043457,GO:0043467,GO:0044422,GO:0044424,GO:0044429,GO:0044444,GO:0044446,GO:0044464,GO:0046872,GO:0046914,GO:…
evm.model.scaffold1021.3	9913.ENSBTAP00000024154	3.4e-203	712.6	VAT1L	vesicle amine transport protein 1 homolog (T. californica)-like
evm.model.scaffold1021.4	9913.ENSBTAP00000032539	4.4e-138	495.7	NUDT7	nudix (nucleoside diphosphate linked moiety X)-type motif 7	GO:0003674,GO:0003676,GO:0003723,GO:0003824,GO:0003986,GO:0005488,GO:0005575,GO:0005622,GO:0005623,GO:0005737,GO:0005777,GO:0006084,GO:0006139,GO:0006152,GO:0006163,GO:0006195,GO:0006637,GO:0006725,GO:0006732,GO:0006753,GO:0006793,GO:0006796,GO:0006807,GO:0008150,GO:0008152,GO:0009056,GO:0009109,GO:0009116,GO:0009117,GO:0009119,GO:0009150,GO:0009154,GO:0009164,GO:0009166,GO:0009259,GO:0009261,GO:…
evm.model.scaffold1022.9	9913.ENSBTAP00000015997	1.3e-66	257.3	LPIN2	lipin 2 (EC 3.1.3.4)	GO:0000988,GO:0000989,GO:0003674,GO:0003712,GO:0003713,GO:0003824,GO:0005575,GO:0005622,GO:0005623,GO:0005634,GO:0005737,GO:0005783,GO:0005789,GO:0005829,GO:0006066,GO:0006355,GO:0006357,GO:0006576,GO:0006629,GO:0006638,GO:0006639,GO:0006641,GO:0006644,GO:0006646,GO:0006650,GO:0006656,GO:0006793,GO:0006796,GO:0006807,GO:0008150,GO:0008152,GO:0008195,GO:0008610,GO:0008654,GO:0009058,GO:0009308,GO:…
evm.model.scaffold1022.3	9913.ENSBTAP00000042949	0	2025.8	MAP3K19	mitogen-activated protein kinase kinase kinase 19
evm.model.scaffold1022.4	9913.ENSBTAP00000018816	3e-73	279.6	CCNT2	Cyclin T2	GO:0000079,GO:0001932,GO:0005575,GO:0005622,GO:0005623,GO:0005634,GO:0005654,GO:0006139,GO:0006351,GO:0006352,GO:0006354,GO:0006355,GO:0006357,GO:0006366,GO:0006367,GO:0006368,GO:0006725,GO:0006807,GO:0007154,GO:0007165,GO:0007166,GO:0007167,GO:0007178,GO:0007179,GO:0008150,GO:0008152,GO:0009058,GO:0009059,GO:0009719,GO:0009889,GO:0009891,GO:0009893,GO:0009987,GO:0010033,GO:0010467,GO:0010468,GO:…
evm.model.scaffold1022.6	9913.ENSBTAP00000023566	6.3e-46	188.7	AKAP6	A kinase (PRKA) anchor protein 6	GO:0001558,GO:0003674,GO:0005198,GO:0005488,GO:0005515,GO:0005575,GO:0005622,GO:0005623,GO:0005634,GO:0005635,GO:0005640,GO:0005737,GO:0005783,GO:0005886,GO:0005901,GO:0006140,GO:0006605,GO:0006810,GO:0006886,GO:0008104,GO:0008150,GO:0009889,GO:0009890,GO:0009892,GO:0009966,GO:0009987,GO:0010563,GO:0010611,GO:0010613,GO:0010627,GO:0010646,GO:0010738,GO:0010921,GO:0010922,GO:0012505,GO:0014742,GO:…
evm.model.scaffold1022.2	9913.ENSBTAP00000017891	0	1335.5	RAB3GAP1	RAB3 GTPase activating protein subunit 1	GO:0001654,GO:0003674,GO:0005083,GO:0005096,GO:0005097,GO:0005099,GO:0005575,GO:0005622,GO:0005623,GO:0005634,GO:0005737,GO:0005813,GO:0005815,GO:0005856,GO:0006140,GO:0007275,GO:0007399,GO:0007417,GO:0007420,GO:0007423,GO:0008047,GO:0008150,GO:0009118,GO:0009653,GO:0009894,GO:0009966,GO:0010171,GO:0010646,GO:0015630,GO:0019219,GO:0019220,GO:0019222,GO:0021536,GO:0021761,GO:0021854,GO:0023051,GO:…
evm.model.scaffold1022.1	9913.ENSBTAP00000038188	0	1115.9	ZRANB3	Zinc finger, RAN-binding domain containing 3	GO:0000018,GO:0000228,GO:0000733,GO:0003674,GO:0003824,GO:0004518,GO:0004519,GO:0004520,GO:0004536,GO:0005488,GO:0005515,GO:0005575,GO:0005622,GO:0005623,GO:0005634,GO:0005657,GO:0005694,GO:0006139,GO:0006259,GO:0006260,GO:0006261,GO:0006275,GO:0006281,GO:0006725,GO:0006807,GO:0006950,GO:0006974,GO:0008150,GO:0008152,GO:0008156,GO:0009058,GO:0009059,GO:0009314,GO:0009411,GO:0009416,GO:0009628,GO:…
evm.model.scaffold1022.7	9913.ENSBTAP00000053491	0	1171	MYOM1	myomesin 1	GO:0003008,GO:0003012,GO:0003674,GO:0005198,GO:0005200,GO:0005575,GO:0005622,GO:0005623,GO:0005737,GO:0005856,GO:0006936,GO:0008150,GO:0008307,GO:0030016,GO:0030017,GO:0031430,GO:0031672,GO:0032501,GO:0043226,GO:0043228,GO:0043229,GO:0043232,GO:0043292,GO:0044422,GO:0044424,GO:0044444,GO:0044449,GO:0044464,GO:0044699,GO:0044707
evm.model.scaffold1022.8	9913.ENSBTAP00000015997	0	1416.7	LPIN2	lipin 2 (EC 3.1.3.4)	GO:0000988,GO:0000989,GO:0003674,GO:0003712,GO:0003713,GO:0003824,GO:0005575,GO:0005622,GO:0005623,GO:0005634,GO:0005737,GO:0005783,GO:0005789,GO:0005829,GO:0006066,GO:0006355,GO:0006357,GO:0006576,GO:0006629,GO:0006638,GO:0006639,GO:0006641,GO:0006644,GO:0006646,GO:0006650,GO:0006656,GO:0006793,GO:0006796,GO:0006807,GO:0008150,GO:0008152,GO:0008195,GO:0008610,GO:0008654,GO:0009058,GO:0009308,GO:…
evm.model.scaffold1022.5	9913.ENSBTAP00000010575	2.9e-204	716.1	ACMSD	aminocarboxymuconate semialdehyde decarboxylase	GO:0001760,GO:0003674,GO:0003824,GO:0005575,GO:0005622,GO:0005623,GO:0005737,GO:0005829,GO:0006082,GO:0006520,GO:0006568,GO:0006569,GO:0006576,GO:0006586,GO:0006725,GO:0006807,GO:0008150,GO:0008152,GO:0009056,GO:0009063,GO:0009072,GO:0009074,GO:0009308,GO:0009310,GO:0009987,GO:0016054,GO:0016829,GO:0016830,GO:0016831,GO:0019439,GO:0019752,GO:0034641,GO:0042402,GO:0042430,GO:0042436,GO:0043436,GO:…
evm.model.scaffold1022.10	9913.ENSBTAP00000005074	0	1800.4	EMILIN2	elastin microfibril interfacer 2	GO:0003674,GO:0005198,GO:0005201,GO:0005575,GO:0005576,GO:0005578,GO:0030023,GO:0031012,GO:0044421,GO:0097493
evm.model.scaffold1023.1	9986.ENSOCUP00000005896	3.5e-11	72.4	RALGAPA1	Ral GTPase activating protein, alpha subunit 1 (Catalytic)	GO:0003674,GO:0005083,GO:0005096,GO:0005099,GO:0005575,GO:0005622,GO:0005623,GO:0005634,GO:0005737,GO:0005739,GO:0005829,GO:0006140,GO:0006355,GO:0008047,GO:0008150,GO:0009118,GO:0009889,GO:0009894,GO:0009966,GO:0010468,GO:0010556,GO:0010646,GO:0017123,GO:0019219,GO:0019220,GO:0019222,GO:0023051,GO:0030234,GO:0030695,GO:0030811,GO:0031323,GO:0031326,GO:0031329,GO:0032315,GO:0032318,GO:0032320,GO:…
evm.model.scaffold1023.4	13735.ENSPSIP00000015910	3.5e-187	659.4	ANK2	ankyrin 3, node of Ranvier (ankyrin G)	GO:0000003,GO:0000902,GO:0000904,GO:0001508,GO:0002027,GO:0003008,GO:0003012,GO:0003013,GO:0003015,GO:0003205,GO:0003230,GO:0003279,GO:0003283,GO:0003674,GO:0005102,GO:0005198,GO:0005200,GO:0005488,GO:0005515,GO:0005575,GO:0005622,GO:0005623,GO:0005737,GO:0005829,GO:0005856,GO:0005886,GO:0005887,GO:0005911,GO:0006605,GO:0006612,GO:0006810,GO:0006811,GO:0006812,GO:0006816,GO:0006873,GO:0006874,GO:…
evm.model.scaffold1023.3	9823.ENSSSCP00000009731	0	3747.2	ANK2	ankyrin 3, node of Ranvier (ankyrin G)	GO:0000902,GO:0000904,GO:0001508,GO:0002027,GO:0003008,GO:0003012,GO:0003013,GO:0003015,GO:0003205,GO:0003230,GO:0003279,GO:0003283,GO:0003674,GO:0005102,GO:0005198,GO:0005200,GO:0005488,GO:0005515,GO:0005575,GO:0005622,GO:0005623,GO:0005737,GO:0005829,GO:0005856,GO:0005886,GO:0005887,GO:0005911,GO:0006605,GO:0006612,GO:0006810,GO:0006811,GO:0006812,GO:0006816,GO:0006873,GO:0006874,GO:0006875,GO:…
evm.model.scaffold1023.2	9669.ENSMPUP00000008233	5.3e-162	575.5	CAMK2D	calcium calmodulin-dependent protein kinase II delta	GO:0000082,GO:0000166,GO:0000278,GO:0001558,GO:0001882,GO:0001883,GO:0002028,GO:0002376,GO:0003008,GO:0003012,GO:0003013,GO:0003015,GO:0003674,GO:0003824,GO:0004672,GO:0004674,GO:0005488,GO:0005524,GO:0005575,GO:0005622,GO:0005623,GO:0005634,GO:0005654,GO:0005737,GO:0005783,GO:0005789,GO:0005829,GO:0005886,GO:0005911,GO:0005954,GO:0006464,GO:0006468,GO:0006793,GO:0006796,GO:0006810,GO:0006811,GO:…
evm.model.scaffold1023.5	9669.ENSMPUP00000008247	8e-36	154.5	ANK2	ankyrin 2, neuronal	GO:0000902,GO:0000904,GO:0001508,GO:0002027,GO:0003008,GO:0003012,GO:0003013,GO:0003015,GO:0003205,GO:0003230,GO:0003279,GO:0003283,GO:0003674,GO:0005102,GO:0005198,GO:0005200,GO:0005488,GO:0005515,GO:0005575,GO:0005622,GO:0005623,GO:0005737,GO:0005829,GO:0005856,GO:0005886,GO:0005887,GO:0005911,GO:0006605,GO:0006612,GO:0006810,GO:0006811,GO:0006812,GO:0006816,GO:0006873,GO:0006874,GO:0006875,GO:…
evm.model.scaffold1024.8	9913.ENSBTAP00000003843	7.2e-190	668.3	CD244	Cd244 molecule, natural killer cell receptor 2B4	GO:0002376,GO:0003674,GO:0004872,GO:0005575,GO:0005623,GO:0005886,GO:0006928,GO:0006950,GO:0007154,GO:0007165,GO:0007596,GO:0007599,GO:0008150,GO:0009611,GO:0009897,GO:0009986,GO:0009987,GO:0016020,GO:0016477,GO:0023052,GO:0032501,GO:0040011,GO:0042060,GO:0044425,GO:0044459,GO:0044464,GO:0044699,GO:0044700,GO:0044707,GO:0044763,GO:0048870,GO:0050789,GO:0050794,GO:0050817,GO:0050878,GO:0050896,GO:…
evm.model.scaffold1024.6	9913.ENSBTAP00000013826	5.3e-179	632.1	SLAMF9	SLAM family member
evm.model.scaffold1024.3	9913.ENSBTAP00000049448	8e-265	917.9	IRS2	Insulin receptor substrate 2	GO:0002053,GO:0002682,GO:0002684,GO:0002694,GO:0002696,GO:0002791,GO:0002793,GO:0002902,GO:0002903,GO:0003674,GO:0004871,GO:0005102,GO:0005158,GO:0005488,GO:0005515,GO:0005575,GO:0005622,GO:0005623,GO:0005737,GO:0005829,GO:0005886,GO:0005975,GO:0005979,GO:0005996,GO:0006006,GO:0006109,GO:0007154,GO:0007165,GO:0007166,GO:0007167,GO:0007169,GO:0007243,GO:0007259,GO:0007275,GO:0007399,GO:0007417,GO:…
evm.model.scaffold1024.7	9739.ENSTTRP00000008598	2.9e-171	606.7	LY9	Lymphocyte antigen 9	GO:0002250,GO:0002252,GO:0002376,GO:0002443,GO:0002449,GO:0002460,GO:0005575,GO:0006955,GO:0008150,GO:0016020,GO:0016064,GO:0019724,GO:0050896
evm.model.scaffold1024.1	9913.ENSBTAP00000035211	0	3082	COL4A1	collagen, type IV, alpha	GO:0000902,GO:0000904,GO:0001101,GO:0003674,GO:0005488,GO:0005515,GO:0005575,GO:0005576,GO:0005578,GO:0005581,GO:0005587,GO:0005604,GO:0005622,GO:0005623,GO:0005737,GO:0005783,GO:0005788,GO:0006928,GO:0006935,GO:0007275,GO:0007399,GO:0007409,GO:0007411,GO:0007517,GO:0007519,GO:0007528,GO:0008150,GO:0009605,GO:0009653,GO:0009719,GO:0009888,GO:0009987,GO:0010033,GO:0010243,GO:0014706,GO:0016043,GO:…
evm.model.scaffold1024.4	10090.ENSMUSP00000092843	8.2e-97	358.6	RPL7A	Ribosomal protein L7A	GO:0000003,GO:0000022,GO:0000184,GO:0000226,GO:0000278,GO:0000956,GO:0003006,GO:0003674,GO:0003676,GO:0003723,GO:0003735,GO:0005198,GO:0005488,GO:0005515,GO:0005516,GO:0005575,GO:0005622,GO:0005623,GO:0005737,GO:0005829,GO:0005840,GO:0005844,GO:0006139,GO:0006401,GO:0006402,GO:0006412,GO:0006413,GO:0006414,GO:0006415,GO:0006605,GO:0006612,GO:0006613,GO:0006614,GO:0006725,GO:0006807,GO:0006810,GO:…
evm.model.scaffold1024.9	9913.ENSBTAP00000054878	3e-146	523.9	FG05422.1	Eukaryotic translation initiation factor 4 gamma	GO:0000339,GO:0002181,GO:0002183,GO:0003674,GO:0003676,GO:0003723,GO:0003729,GO:0003743,GO:0005198,GO:0005488,GO:0005515,GO:0005575,GO:0005622,GO:0005623,GO:0005737,GO:0005829,GO:0006412,GO:0006413,GO:0006417,GO:0006446,GO:0006996,GO:0007154,GO:0007165,GO:0007166,GO:0008135,GO:0008150,GO:0008152,GO:0009058,GO:0009059,GO:0009889,GO:0009987,GO:0010033,GO:0010467,GO:0010468,GO:0010494,GO:0010556,GO:…
evm.model.scaffold1024.5	9913.ENSBTAP00000004437	2.9e-160	569.7	EAPP	E2F-associated phosphoprotein	GO:0005575,GO:0005622,GO:0005623,GO:0005634,GO:0005737,GO:0005794,GO:0006355,GO:0006357,GO:0008150,GO:0008284,GO:0009889,GO:0009890,GO:0009891,GO:0009892,GO:0009893,GO:0010468,GO:0010556,GO:0010557,GO:0010558,GO:0010604,GO:0010605,GO:0019219,GO:0019222,GO:0031323,GO:0031324,GO:0031325,GO:0031326,GO:0031327,GO:0031328,GO:0032784,GO:0032785,GO:0032786,GO:0032968,GO:0034243,GO:0034244,GO:0042127,GO:…
evm.model.scaffold1025.2	9913.ENSBTAP00000017878	1e-210	737.6	ARHGEF26	Rho guanine nucleotide exchange factor (GEF) 26	GO:0001726,GO:0005575,GO:0005623,GO:0031252,GO:0042995,GO:0044464
evm.model.scaffold1025.5	9913.ENSBTAP00000008088	0	1093.6	GPR149	G protein-coupled receptor 149	GO:0000003,GO:0001541,GO:0001546,GO:0001547,GO:0003006,GO:0005575,GO:0005623,GO:0005886,GO:0007275,GO:0007276,GO:0007292,GO:0007548,GO:0008150,GO:0008406,GO:0008585,GO:0016020,GO:0019953,GO:0022414,GO:0022602,GO:0022605,GO:0032501,GO:0032502,GO:0032504,GO:0040007,GO:0042698,GO:0044464,GO:0044699,GO:0044702,GO:0044707,GO:0044767,GO:0045137,GO:0046545,GO:0046660,GO:0048162,GO:0048477,GO:0048511,GO:…
evm.model.scaffold1025.4	9913.ENSBTAP00000008088	3.9e-97	359.4	GPR149	G protein-coupled receptor 149	GO:0000003,GO:0001541,GO:0001546,GO:0001547,GO:0003006,GO:0005575,GO:0005623,GO:0005886,GO:0007275,GO:0007276,GO:0007292,GO:0007548,GO:0008150,GO:0008406,GO:0008585,GO:0016020,GO:0019953,GO:0022414,GO:0022602,GO:0022605,GO:0032501,GO:0032502,GO:0032504,GO:0040007,GO:0042698,GO:0044464,GO:0044699,GO:0044702,GO:0044707,GO:0044767,GO:0045137,GO:0046545,GO:0046660,GO:0048162,GO:0048477,GO:0048511,GO:…
evm.model.scaffold1025.1	9913.ENSBTAP00000017878	6.5e-269	931.4	ARHGEF26	Rho guanine nucleotide exchange factor (GEF) 26	GO:0001726,GO:0005575,GO:0005623,GO:0031252,GO:0042995,GO:0044464
evm.model.scaffold1025.6	9913.ENSBTAP00000056075	0	1470.7	GPRIN3	GPRIN family member 3
evm.model.scaffold1025.3	9913.ENSBTAP00000008082	0	1979.5	DHX36	DEAH (Asp-Glu-Ala-His) box polypeptide 36	GO:0003674,GO:0003676,GO:0003723,GO:0003725,GO:0005488,GO:0005575,GO:0005622,GO:0005623,GO:0005634,GO:0005737,GO:0008150,GO:0009607,GO:0009615,GO:0010033,GO:0014070,GO:0042221,GO:0043226,GO:0043227,GO:0043229,GO:0043231,GO:0043330,GO:0043331,GO:0044424,GO:0044464,GO:0050896,GO:0051704,GO:0051707,GO:0097159,GO:1901363,GO:1901698
evm.model.scaffold1027.2	9913.ENSBTAP00000023329	4.1e-237	825.5	CSNK1G3	Casein kinase 1, gamma	GO:0000166,GO:0000287,GO:0001882,GO:0001883,GO:0001948,GO:0003674,GO:0003824,GO:0004672,GO:0004674,GO:0005488,GO:0005515,GO:0005524,GO:0005575,GO:0005622,GO:0005623,GO:0005737,GO:0006464,GO:0006468,GO:0006793,GO:0006796,GO:0007154,GO:0007165,GO:0008150,GO:0008152,GO:0009987,GO:0016301,GO:0016310,GO:0016740,GO:0016772,GO:0016773,GO:0017076,GO:0019538,GO:0023052,GO:0030554,GO:0032549,GO:0032550,GO:…
evm.model.scaffold1027.3	9913.ENSBTAP00000053683	0	2119.7	ROBO1	roundabout, axon guidance receptor, homolog 1 (Drosophila)	GO:0000902,GO:0000904,GO:0001525,GO:0001568,GO:0001667,GO:0001944,GO:0001959,GO:0001960,GO:0002009,GO:0002040,GO:0002042,GO:0003674,GO:0004871,GO:0004872,GO:0004888,GO:0005488,GO:0005515,GO:0005575,GO:0005622,GO:0005623,GO:0005737,GO:0005886,GO:0005887,GO:0006915,GO:0006919,GO:0006928,GO:0006929,GO:0006935,GO:0007154,GO:0007155,GO:0007156,GO:0007165,GO:0007166,GO:0007275,GO:0007399,GO:0007409,GO:…
evm.model.scaffold1027.1	9913.ENSBTAP00000041320	0	1518.1	CEP120	Centrosomal protein 120kDa	GO:0000226,GO:0005575,GO:0005622,GO:0005623,GO:0005813,GO:0005815,GO:0005856,GO:0006996,GO:0007010,GO:0007017,GO:0007049,GO:0007051,GO:0007275,GO:0007399,GO:0007417,GO:0007420,GO:0008150,GO:0008283,GO:0009987,GO:0015630,GO:0016043,GO:0021537,GO:0021543,GO:0021846,GO:0021987,GO:0022008,GO:0022027,GO:0022402,GO:0030154,GO:0030900,GO:0030953,GO:0031122,GO:0032501,GO:0032502,GO:0032879,GO:0032880,GO:…
evm.model.scaffold1028.1	9913.ENSBTAP00000020761	1.3e-253	880.6	PPP1R9A	Protein phosphatase 1, regulatory subunit	GO:0005575,GO:0005622,GO:0005623,GO:0005737,GO:0005856,GO:0005938,GO:0006996,GO:0007010,GO:0007015,GO:0007154,GO:0007165,GO:0007275,GO:0007399,GO:0008150,GO:0009987,GO:0015629,GO:0016043,GO:0019722,GO:0019932,GO:0022008,GO:0023052,GO:0030029,GO:0030030,GO:0030036,GO:0030154,GO:0030175,GO:0030182,GO:0030425,GO:0030426,GO:0030427,GO:0030863,GO:0030864,GO:0031175,GO:0032501,GO:0032502,GO:0035556,GO:…
evm.model.scaffold1028.5	9913.ENSBTAP00000033771	0	2536.9	COL1A2	Collagen type I alpha 2	GO:0000902,GO:0000904,GO:0001101,GO:0001501,GO:0001568,GO:0001775,GO:0001944,GO:0002376,GO:0003008,GO:0003013,GO:0003674,GO:0005198,GO:0005201,GO:0005488,GO:0005515,GO:0005575,GO:0005576,GO:0005578,GO:0005581,GO:0005583,GO:0005584,GO:0005615,GO:0005622,GO:0005623,GO:0005737,GO:0005783,GO:0005788,GO:0006461,GO:0006928,GO:0006935,GO:0006950,GO:0007154,GO:0007165,GO:0007166,GO:0007167,GO:0007178,GO:…
evm.model.scaffold1028.3	9913.ENSBTAP00000028355	8.9e-212	741.1	SGCE	sarcoglycan, epsilon	GO:0005575,GO:0005622,GO:0005623,GO:0005856,GO:0005886,GO:0005887,GO:0007155,GO:0007160,GO:0007275,GO:0007399,GO:0007417,GO:0007517,GO:0008150,GO:0009987,GO:0016010,GO:0016011,GO:0016012,GO:0016020,GO:0016021,GO:0022610,GO:0031224,GO:0031226,GO:0031589,GO:0032501,GO:0032502,GO:0032991,GO:0042383,GO:0043226,GO:0043228,GO:0043229,GO:0043232,GO:0043234,GO:0044424,GO:0044425,GO:0044459,GO:0044464,GO:…
evm.model.scaffold1028.2	9913.ENSBTAP00000051424	2e-207	726.9	PEG10	paternally expressed 10	GO:0001890,GO:0005575,GO:0005622,GO:0005623,GO:0005634,GO:0005737,GO:0007275,GO:0008150,GO:0009966,GO:0009968,GO:0010646,GO:0010648,GO:0017015,GO:0023051,GO:0023057,GO:0030512,GO:0032501,GO:0032502,GO:0043226,GO:0043227,GO:0043229,GO:0043231,GO:0044424,GO:0044464,GO:0044699,GO:0044707,GO:0044767,GO:0048513,GO:0048519,GO:0048523,GO:0048583,GO:0048585,GO:0048731,GO:0048856,GO:0050789,GO:0050794,GO:…
evm.model.scaffold1028.4	9913.ENSBTAP00000012005	4.5e-295	1018.5	CASD1	CAS1 domain containing 1	GO:0005575,GO:0016020
evm.model.scaffold1029.9	9913.ENSBTAP00000044312	1.7e-297	1026.5	FAM114A1	Family with sequence similarity 114, member A1	GO:0005575,GO:0005622,GO:0005623,GO:0005737,GO:0044424,GO:0044464
evm.model.scaffold1029.10	9739.ENSTTRP00000003791	0	1395.2	TLR1	TOLL-like receptor	GO:0001775,GO:0001817,GO:0001932,GO:0001934,GO:0002218,GO:0002221,GO:0002224,GO:0002237,GO:0002253,GO:0002274,GO:0002376,GO:0002682,GO:0002684,GO:0002755,GO:0002757,GO:0002758,GO:0002764,GO:0003674,GO:0004871,GO:0004872,GO:0004888,GO:0005488,GO:0005515,GO:0005575,GO:0005622,GO:0005623,GO:0005737,GO:0005886,GO:0005887,GO:0006950,GO:0006952,GO:0006955,GO:0007154,GO:0007165,GO:0007250,GO:0008150,GO:…
evm.model.scaffold1029.6	9913.ENSBTAP00000019294	0	2665.2	WDR19	WD repeat domain 19	GO:0000902,GO:0001501,GO:0001654,GO:0001701,GO:0003002,GO:0003008,GO:0005575,GO:0005622,GO:0005623,GO:0005815,GO:0005856,GO:0005929,GO:0005932,GO:0006996,GO:0007154,GO:0007165,GO:0007166,GO:0007224,GO:0007275,GO:0007389,GO:0007399,GO:0007423,GO:0008104,GO:0008150,GO:0009653,GO:0009790,GO:0009792,GO:0009887,GO:0009953,GO:0009987,GO:0010927,GO:0015630,GO:0016043,GO:0016044,GO:0021532,GO:0021904,GO:…
evm.model.scaffold1029.3	9913.ENSBTAP00000019297	5.4e-119	432.2	KLB	klotho beta	GO:0005575,GO:0005623,GO:0005886,GO:0007154,GO:0007165,GO:0007166,GO:0007167,GO:0007169,GO:0008150,GO:0008284,GO:0008286,GO:0008543,GO:0009719,GO:0009725,GO:0009966,GO:0009967,GO:0009987,GO:0010033,GO:0010243,GO:0010627,GO:0010646,GO:0010647,GO:0010740,GO:0016020,GO:0016021,GO:0023051,GO:0023052,GO:0023056,GO:0031224,GO:0032868,GO:0032869,GO:0032870,GO:0042127,GO:0042221,GO:0043408,GO:0043410,GO:…
evm.model.scaffold1029.2	9913.ENSBTAP00000019299	7.2e-220	768.1	LIAS	Catalyzes the radical-mediated insertion of two sulfur atoms into the C-6 and C-8 positions of the octanoyl moiety bound to the lipoyl domains of lipoate-dependent enzymes, thereby converting the octanoylated domains into lipoylated derivatives (By similarity)	GO:0001838,GO:0001841,GO:0001843,GO:0002009,GO:0002237,GO:0003674,GO:0003824,GO:0005575,GO:0005622,GO:0005623,GO:0005737,GO:0005739,GO:0006082,GO:0006629,GO:0006631,GO:0006633,GO:0006732,GO:0006790,GO:0006950,GO:0006952,GO:0006954,GO:0006979,GO:0007275,GO:0007399,GO:0008150,GO:0008152,GO:0008610,GO:0009058,GO:0009106,GO:0009107,GO:0009108,GO:0009607,GO:0009611,GO:0009617,GO:0009653,GO:0009790,GO:…
evm.model.scaffold1029.11	9913.ENSBTAP00000023232	1.6e-197	693.7	KLF3	Kruppel-like factor 3 (Basic)	GO:0001071,GO:0003674,GO:0003676,GO:0003677,GO:0003700,GO:0005488,GO:0005575,GO:0005622,GO:0005623,GO:0005634,GO:0006355,GO:0007275,GO:0008150,GO:0009719,GO:0009889,GO:0009987,GO:0010033,GO:0010243,GO:0010468,GO:0010556,GO:0019219,GO:0019222,GO:0031323,GO:0031326,GO:0032501,GO:0032502,GO:0042221,GO:0043226,GO:0043227,GO:0043229,GO:0043231,GO:0044424,GO:0044464,GO:0044699,GO:0044707,GO:0044763,GO:…
evm.model.scaffold1029.5	9823.ENSSSCP00000009366	0	1431	RFC1	replication factor C (activator 1) 1, 145kDa	GO:0000084,GO:0000166,GO:0000278,GO:0000722,GO:0000723,GO:0001882,GO:0001883,GO:0003674,GO:0005488,GO:0005524,GO:0005575,GO:0005622,GO:0005623,GO:0005634,GO:0005654,GO:0005657,GO:0005663,GO:0005694,GO:0006139,GO:0006259,GO:0006260,GO:0006261,GO:0006271,GO:0006278,GO:0006281,GO:0006283,GO:0006289,GO:0006297,GO:0006310,GO:0006312,GO:0006725,GO:0006807,GO:0006950,GO:0006974,GO:0006996,GO:0007004,GO:…
evm.model.scaffold1029.4	9913.ENSBTAP00000019297	0	1148.7	KLB	klotho beta	GO:0005575,GO:0005623,GO:0005886,GO:0007154,GO:0007165,GO:0007166,GO:0007167,GO:0007169,GO:0008150,GO:0008284,GO:0008286,GO:0008543,GO:0009719,GO:0009725,GO:0009966,GO:0009967,GO:0009987,GO:0010033,GO:0010243,GO:0010627,GO:0010646,GO:0010647,GO:0010740,GO:0016020,GO:0016021,GO:0023051,GO:0023052,GO:0023056,GO:0031224,GO:0032868,GO:0032869,GO:0032870,GO:0042127,GO:0042221,GO:0043408,GO:0043410,GO:…
evm.model.scaffold1029.1	9913.ENSBTAP00000019302	6.2e-255	884.8	UGDH	hyaluronan, chondroitin sulfate, and heparan sulfate (By similarity)	GO:0001702,GO:0003674,GO:0003824,GO:0003979,GO:0005575,GO:0005622,GO:0005623,GO:0005737,GO:0005829,GO:0006011,GO:0006022,GO:0006023,GO:0006024,GO:0006065,GO:0006082,GO:0006139,GO:0006725,GO:0006753,GO:0006793,GO:0006796,GO:0006805,GO:0006807,GO:0007275,GO:0007369,GO:0008150,GO:0008152,GO:0009055,GO:0009058,GO:0009059,GO:0009117,GO:0009165,GO:0009225,GO:0009226,GO:0009410,GO:0009653,GO:0009790,GO:…
evm.model.scaffold1029.8	9913.ENSBTAP00000020782	2.6e-170	603.2	TMEM156	transmembrane protein 156	GO:0005575,GO:0016020
evm.model.scaffold1029.7	9913.ENSBTAP00000007937	0	1278.1	KLHL5	kelch-like	GO:0005575,GO:0005622,GO:0005623,GO:0005737,GO:0005856,GO:0043226,GO:0043228,GO:0043229,GO:0043232,GO:0044424,GO:0044464
evm.model.scaffold103.5	9913.ENSBTAP00000001841	8.6e-34	147.5	CACNG3	calcium channel, voltage-dependent, gamma subunit 3	GO:0003008,GO:0003674,GO:0005215,GO:0005216,GO:0005244,GO:0005245,GO:0005261,GO:0005262,GO:0005575,GO:0005622,GO:0005623,GO:0005737,GO:0005886,GO:0005887,GO:0005891,GO:0006810,GO:0006811,GO:0006812,GO:0006816,GO:0007154,GO:0007267,GO:0007268,GO:0008150,GO:0008324,GO:0008328,GO:0009966,GO:0009987,GO:0010469,GO:0010646,GO:0012506,GO:0015075,GO:0015085,GO:0015267,GO:0016020,GO:0016021,GO:0016023,GO:…
evm.model.scaffold103.18	9913.ENSBTAP00000043704	2.4e-305	1052.7	SCAPER	S-phase cyclin A-associated protein in the ER	GO:0005575,GO:0005622,GO:0005623,GO:0005634,GO:0005737,GO:0005783,GO:0043226,GO:0043227,GO:0043229,GO:0043231,GO:0044424,GO:0044444,GO:0044464
evm.model.scaffold103.2	9913.ENSBTAP00000043685	1.8e-168	597	OR13J1	olfactory receptor, family 13, subfamily J, member	GO:0003008,GO:0003674,GO:0004871,GO:0004872,GO:0004888,GO:0004984,GO:0005575,GO:0005623,GO:0005886,GO:0005887,GO:0007154,GO:0007165,GO:0007166,GO:0007186,GO:0007600,GO:0007606,GO:0007608,GO:0008150,GO:0009593,GO:0009987,GO:0016020,GO:0016021,GO:0023052,GO:0031224,GO:0031226,GO:0032501,GO:0038023,GO:0042221,GO:0044425,GO:0044459,GO:0044464,GO:0044699,GO:0044700,GO:0044707,GO:0044763,GO:0050789,GO:…
evm.model.scaffold103.24	9913.ENSBTAP00000017380	3.7e-77	293.1	EAF2	ELL associated factor 2	GO:0001558,GO:0005575,GO:0005622,GO:0005623,GO:0005634,GO:0005654,GO:0006355,GO:0006915,GO:0006917,GO:0007154,GO:0007165,GO:0008150,GO:0008219,GO:0008285,GO:0009889,GO:0009891,GO:0009893,GO:0009987,GO:0010468,GO:0010556,GO:0010557,GO:0010604,GO:0010628,GO:0010941,GO:0010942,GO:0012501,GO:0012502,GO:0016265,GO:0016604,GO:0016607,GO:0019219,GO:0019222,GO:0023052,GO:0030308,GO:0031323,GO:0031325,GO:…
evm.model.scaffold103.12	9913.ENSBTAP00000016650	9.8e-267	924.1	IFNGR1	interferon gamma receptor 1	GO:0001959,GO:0002376,GO:0002682,GO:0003674,GO:0004871,GO:0004872,GO:0004888,GO:0004896,GO:0004904,GO:0004906,GO:0005575,GO:0005622,GO:0005623,GO:0005737,GO:0005783,GO:0005856,GO:0005886,GO:0005887,GO:0006950,GO:0006952,GO:0006955,GO:0007154,GO:0007165,GO:0007166,GO:0008150,GO:0009607,GO:0009615,GO:0009966,GO:0009987,GO:0010033,GO:0010646,GO:0014069,GO:0016020,GO:0016021,GO:0019221,GO:0023051,GO:…
evm.model.scaffold103.10	61853.ENSNLEP00000003174	8.8e-63	245	HDX	Highly divergent homeobox	GO:0005575,GO:0005622,GO:0005623,GO:0005634,GO:0043226,GO:0043227,GO:0043229,GO:0043231,GO:0044424,GO:0044464
evm.model.scaffold103.21	9685.ENSFCAP00000004241	1.5e-126	457.6	LHFPL5	lipoma HMGIC fusion partner-like 5	GO:0000902,GO:0000904,GO:0002064,GO:0002093,GO:0003008,GO:0005575,GO:0005622,GO:0005623,GO:0005886,GO:0007275,GO:0007399,GO:0007423,GO:0007600,GO:0007605,GO:0008150,GO:0008544,GO:0009581,GO:0009582,GO:0009605,GO:0009612,GO:0009628,GO:0009653,GO:0009790,GO:0009887,GO:0009888,GO:0009913,GO:0009987,GO:0016020,GO:0016043,GO:0016324,GO:0022008,GO:0030030,GO:0030154,GO:0030182,GO:0030855,GO:0032421,GO:…
evm.model.scaffold103.20	9913.ENSBTAP00000022396	4.3e-281	971.8	SRPK1	SRSF protein kinase 1	GO:0000003,GO:0000166,GO:0000287,GO:0001882,GO:0001883,GO:0002064,GO:0002376,GO:0003006,GO:0003674,GO:0003824,GO:0004672,GO:0004674,GO:0005488,GO:0005524,GO:0005575,GO:0005622,GO:0005623,GO:0005634,GO:0005737,GO:0006139,GO:0006259,GO:0006323,GO:0006325,GO:0006396,GO:0006464,GO:0006468,GO:0006725,GO:0006793,GO:0006796,GO:0006807,GO:0006950,GO:0006952,GO:0006955,GO:0006996,GO:0006997,GO:0007059,GO:…
evm.model.scaffold103.1	9913.ENSBTAP00000036869	1.1e-106	391.3	OLFR70	Olfactory receptor	GO:0003008,GO:0003674,GO:0004871,GO:0004872,GO:0004888,GO:0004984,GO:0005575,GO:0005623,GO:0005886,GO:0005887,GO:0007154,GO:0007165,GO:0007166,GO:0007186,GO:0007600,GO:0007606,GO:0007608,GO:0008150,GO:0009593,GO:0009987,GO:0016020,GO:0016021,GO:0023052,GO:0031224,GO:0031226,GO:0032501,GO:0038023,GO:0042221,GO:0044425,GO:0044459,GO:0044464,GO:0044699,GO:0044700,GO:0044707,GO:0044763,GO:0050789,GO:…
evm.model.scaffold103.11	9615.ENSCAFP00000012710	1.9e-60	237.3	SAMHD1	SAM domain and HD domain, 1	GO:0002252,GO:0002376,GO:0002682,GO:0003674,GO:0003676,GO:0003723,GO:0005488,GO:0005575,GO:0005622,GO:0005623,GO:0005634,GO:0006950,GO:0006952,GO:0006955,GO:0008150,GO:0009607,GO:0009615,GO:0031347,GO:0043226,GO:0043227,GO:0043229,GO:0043231,GO:0044424,GO:0044464,GO:0045088,GO:0048583,GO:0050776,GO:0050789,GO:0050896,GO:0051607,GO:0051704,GO:0051707,GO:0065007,GO:0080134,GO:0097159,GO:1901363
evm.model.scaffold103.9	9913.ENSBTAP00000020313	7.3e-36	156	PRL	Prolactin acts primarily on the mammary gland by promoting lactation	GO:0000003,GO:0002237,GO:0003674,GO:0005102,GO:0005126,GO:0005148,GO:0005179,GO:0005488,GO:0005515,GO:0005575,GO:0005576,GO:0005622,GO:0005623,GO:0005737,GO:0005783,GO:0005788,GO:0005789,GO:0005829,GO:0006605,GO:0006606,GO:0006810,GO:0006886,GO:0006913,GO:0006950,GO:0007154,GO:0007165,GO:0007166,GO:0007167,GO:0007169,GO:0007243,GO:0007259,GO:0007262,GO:0007275,GO:0007565,GO:0007567,GO:0007584,GO:…
evm.model.scaffold103.19	9913.ENSBTAP00000043704	2.7e-37	159.5	SCAPER	S-phase cyclin A-associated protein in the ER	GO:0005575,GO:0005622,GO:0005623,GO:0005634,GO:0005737,GO:0005783,GO:0043226,GO:0043227,GO:0043229,GO:0043231,GO:0044424,GO:0044444,GO:0044464
evm.model.scaffold103.4	9669.ENSMPUP00000012214	1.5e-133	480.7	CACNG3	calcium channel, voltage-dependent, gamma subunit 3	GO:0003008,GO:0003674,GO:0005215,GO:0005216,GO:0005244,GO:0005245,GO:0005261,GO:0005262,GO:0005575,GO:0005622,GO:0005623,GO:0005737,GO:0005886,GO:0005887,GO:0005891,GO:0006810,GO:0006811,GO:0006812,GO:0006816,GO:0007154,GO:0007267,GO:0007268,GO:0008150,GO:0008324,GO:0008328,GO:0009966,GO:0009987,GO:0010469,GO:0010646,GO:0012506,GO:0015075,GO:0015085,GO:0015267,GO:0016020,GO:0016021,GO:0016023,GO:…
evm.model.scaffold103.3	9913.ENSBTAP00000036869	2.2e-60	237.7	OLFR70	Olfactory receptor	GO:0003008,GO:0003674,GO:0004871,GO:0004872,GO:0004888,GO:0004984,GO:0005575,GO:0005623,GO:0005886,GO:0005887,GO:0007154,GO:0007165,GO:0007166,GO:0007186,GO:0007600,GO:0007606,GO:0007608,GO:0008150,GO:0009593,GO:0009987,GO:0016020,GO:0016021,GO:0023052,GO:0031224,GO:0031226,GO:0032501,GO:0038023,GO:0042221,GO:0044425,GO:0044459,GO:0044464,GO:0044699,GO:0044700,GO:0044707,GO:0044763,GO:0050789,GO:…
evm.model.scaffold103.13	9913.ENSBTAP00000022606	1.3e-126	457.6	IL22RA2	Interleukin 22 receptor, alpha 2	GO:0001932,GO:0003674,GO:0004871,GO:0004872,GO:0004888,GO:0004896,GO:0005488,GO:0005515,GO:0005575,GO:0005576,GO:0005615,GO:0005622,GO:0005623,GO:0005737,GO:0005829,GO:0007154,GO:0007165,GO:0007166,GO:0008150,GO:0009966,GO:0009987,GO:0010033,GO:0010627,GO:0010646,GO:0019220,GO:0019221,GO:0019222,GO:0019955,GO:0023051,GO:0023052,GO:0031323,GO:0031399,GO:0032268,GO:0034097,GO:0038023,GO:0042017,GO:…
evm.model.scaffold103.17	9913.ENSBTAP00000011949	3.4e-104	382.9	MAP3K5	Mitogen-activated protein kinase kinase kinase	GO:0000165,GO:0000166,GO:0000186,GO:0000187,GO:0000287,GO:0000302,GO:0001882,GO:0001883,GO:0001932,GO:0001934,GO:0003674,GO:0003824,GO:0004672,GO:0004674,GO:0004702,GO:0004709,GO:0004871,GO:0005057,GO:0005488,GO:0005515,GO:0005524,GO:0005575,GO:0005622,GO:0005623,GO:0005737,GO:0005783,GO:0006464,GO:0006468,GO:0006793,GO:0006796,GO:0006915,GO:0006919,GO:0006950,GO:0006979,GO:0007154,GO:0007165,GO:…
evm.model.scaffold103.14	9913.ENSBTAP00000020767	0	1136.3	IL20RA	Interleukin 20 receptor, alpha	GO:0005575,GO:0007154,GO:0007165,GO:0007166,GO:0008150,GO:0009987,GO:0010033,GO:0016020,GO:0019221,GO:0023052,GO:0032844,GO:0034097,GO:0034103,GO:0042221,GO:0044699,GO:0044700,GO:0044763,GO:0045124,GO:0046850,GO:0050789,GO:0050794,GO:0050896,GO:0051239,GO:0051716,GO:0065007,GO:0070887,GO:0071310,GO:0071345
evm.model.scaffold103.22	9796.ENSECAP00000013033	3.3e-122	443	CADM1	Cell adhesion molecule 1	GO:0000902,GO:0001501,GO:0001817,GO:0001889,GO:0001910,GO:0001912,GO:0002682,GO:0002684,GO:0002697,GO:0002699,GO:0002703,GO:0002705,GO:0002706,GO:0002708,GO:0002715,GO:0002717,GO:0003674,GO:0005102,GO:0005488,GO:0005515,GO:0005575,GO:0005622,GO:0005623,GO:0005737,GO:0005886,GO:0005911,GO:0007155,GO:0007156,GO:0007157,GO:0007275,GO:0007399,GO:0007416,GO:0007417,GO:0007420,GO:0008021,GO:0008022,GO:…
evm.model.scaffold103.7	9913.ENSBTAP00000027870	5.1e-99	365.5	PRKCB	Protein kinase C beta	GO:0000988,GO:0000989,GO:0001775,GO:0002253,GO:0002376,GO:0002429,GO:0002682,GO:0002684,GO:0002757,GO:0002764,GO:0002768,GO:0003008,GO:0003674,GO:0003682,GO:0003712,GO:0003713,GO:0003824,GO:0004672,GO:0004674,GO:0004697,GO:0005102,GO:0005246,GO:0005488,GO:0005515,GO:0005575,GO:0005622,GO:0005623,GO:0005634,GO:0005737,GO:0005813,GO:0005815,GO:0005829,GO:0005856,GO:0005886,GO:0005903,GO:0006325,GO:…
evm.model.scaffold103.15	9913.ENSBTAP00000022340	6.9e-227	791.6	SLC35D3	solute carrier family 35, member D3	GO:0005575,GO:0016020
evm.model.scaffold103.23	9913.ENSBTAP00000017379	5e-225	785.4	IQCB1	IQ motif containing B1	GO:0000902,GO:0001750,GO:0001894,GO:0001895,GO:0003674,GO:0005488,GO:0005515,GO:0005516,GO:0005575,GO:0005622,GO:0005623,GO:0005813,GO:0005815,GO:0005856,GO:0005929,GO:0006996,GO:0007275,GO:0008150,GO:0009653,GO:0009987,GO:0010927,GO:0015630,GO:0016043,GO:0022607,GO:0030030,GO:0030031,GO:0031513,GO:0032391,GO:0032501,GO:0032502,GO:0032989,GO:0032990,GO:0042384,GO:0042592,GO:0042995,GO:0043226,GO:…
evm.model.scaffold103.16	9913.ENSBTAP00000022338	1.1e-183	647.5	PEX7	peroxisomal biogenesis factor 7	GO:0000268,GO:0001501,GO:0001503,GO:0001764,GO:0001958,GO:0003674,GO:0005048,GO:0005053,GO:0005488,GO:0005515,GO:0005575,GO:0005622,GO:0005623,GO:0005737,GO:0005777,GO:0005782,GO:0005829,GO:0006082,GO:0006605,GO:0006625,GO:0006629,GO:0006631,GO:0006635,GO:0006810,GO:0006886,GO:0006928,GO:0006996,GO:0007031,GO:0007275,GO:0007399,GO:0008104,GO:0008150,GO:0008152,GO:0008610,GO:0008611,GO:0009056,GO:…
evm.model.scaffold103.8	9685.ENSFCAP00000010334	1.5e-42	176.8	PRKCB	protein kinase C beta	GO:0000988,GO:0000989,GO:0001775,GO:0002253,GO:0002376,GO:0002429,GO:0002682,GO:0002684,GO:0002757,GO:0002764,GO:0002768,GO:0003008,GO:0003674,GO:0003682,GO:0003712,GO:0003713,GO:0003824,GO:0004672,GO:0004674,GO:0004697,GO:0005102,GO:0005246,GO:0005488,GO:0005515,GO:0005575,GO:0005622,GO:0005623,GO:0005634,GO:0005737,GO:0005813,GO:0005815,GO:0005829,GO:0005856,GO:0005886,GO:0005903,GO:0006325,GO:…
evm.model.scaffold103.6	99883.ENSTNIP00000008144	5.6e-173	612.1		Protein kinase C beta
evm.model.scaffold1030.13	9685.ENSFCAP00000022236	3.3e-53	212.6	EXOC6	exocyst complex component 6	GO:0002262,GO:0002376,GO:0002520,GO:0005575,GO:0005623,GO:0005886,GO:0007275,GO:0008150,GO:0009987,GO:0016020,GO:0030097,GO:0030099,GO:0030154,GO:0030218,GO:0032501,GO:0032502,GO:0034101,GO:0042592,GO:0044464,GO:0044699,GO:0044707,GO:0044763,GO:0044767,GO:0048513,GO:0048534,GO:0048731,GO:0048856,GO:0048869,GO:0048872,GO:0065007,GO:0065008,GO:0071944
evm.model.scaffold1030.11	9913.ENSBTAP00000028140	3.8e-293	1011.9	CYP26A1	cytochrome P450, family 26, subfamily A, polypeptide 1	GO:0001523,GO:0001972,GO:0003002,GO:0003674,GO:0003824,GO:0004497,GO:0005488,GO:0005501,GO:0005575,GO:0005622,GO:0005623,GO:0005737,GO:0005783,GO:0005789,GO:0006082,GO:0006629,GO:0006720,GO:0006721,GO:0006766,GO:0006775,GO:0006805,GO:0007154,GO:0007165,GO:0007275,GO:0007389,GO:0007399,GO:0007417,GO:0008150,GO:0008152,GO:0008289,GO:0008300,GO:0008401,GO:0009056,GO:0009111,GO:0009410,GO:0009888,GO:…
evm.model.scaffold1030.1	30611.ENSOGAP00000008058	1.5e-161	573.9	LGI1	leucine-rich, glioma inactivated 1	GO:0000902,GO:0000904,GO:0001558,GO:0005575,GO:0005576,GO:0005615,GO:0006461,GO:0006928,GO:0006935,GO:0007275,GO:0007399,GO:0007409,GO:0007411,GO:0008150,GO:0008283,GO:0009605,GO:0009653,GO:0009987,GO:0010646,GO:0010647,GO:0016043,GO:0022008,GO:0022607,GO:0023051,GO:0023056,GO:0030030,GO:0030154,GO:0030182,GO:0030307,GO:0031175,GO:0031644,GO:0031646,GO:0032501,GO:0032502,GO:0032989,GO:0032990,GO:…
evm.model.scaffold1030.5	9913.ENSBTAP00000000560	8.6e-64	248.1	O3FAR1	omega-3 fatty acid receptor 1	GO:0001817,GO:0003001,GO:0003008,GO:0003674,GO:0004871,GO:0004872,GO:0004888,GO:0004930,GO:0005488,GO:0005504,GO:0005575,GO:0005622,GO:0005623,GO:0005737,GO:0005886,GO:0006810,GO:0007154,GO:0007165,GO:0007166,GO:0007186,GO:0007267,GO:0007600,GO:0007606,GO:0008150,GO:0008289,GO:0008527,GO:0009593,GO:0009914,GO:0009987,GO:0010817,GO:0010827,GO:0016020,GO:0016023,GO:0023052,GO:0023061,GO:0030139,GO:…
evm.model.scaffold1030.12	9913.ENSBTAP00000050244	2e-292	1009.6	CYP26C1	cytochrome P450, family 26, subfamily c, polypeptide 1	GO:0001523,GO:0001972,GO:0003002,GO:0003674,GO:0003824,GO:0004497,GO:0005488,GO:0005501,GO:0005575,GO:0005622,GO:0005623,GO:0005737,GO:0005783,GO:0005789,GO:0006082,GO:0006629,GO:0006720,GO:0006721,GO:0006766,GO:0006775,GO:0006805,GO:0006996,GO:0007275,GO:0007389,GO:0007399,GO:0007417,GO:0008150,GO:0008152,GO:0008289,GO:0008300,GO:0008401,GO:0009056,GO:0009111,GO:0009410,GO:0009888,GO:0009952,GO:…
evm.model.scaffold1030.4	9913.ENSBTAP00000000566	9.5e-118	427.9	RBP4	retinol binding protein 4, plasma	GO:0000003,GO:0001501,GO:0001523,GO:0001654,GO:0001655,GO:0001894,GO:0002637,GO:0002682,GO:0002697,GO:0002700,GO:0002791,GO:0002793,GO:0003006,GO:0003007,GO:0003008,GO:0003205,GO:0003206,GO:0003674,GO:0005215,GO:0005319,GO:0005488,GO:0005501,GO:0005515,GO:0005575,GO:0005576,GO:0005615,GO:0005975,GO:0005996,GO:0006006,GO:0006081,GO:0006094,GO:0006629,GO:0006720,GO:0006721,GO:0006810,GO:0006869,GO:…
evm.model.scaffold1030.7	9913.ENSBTAP00000006763	4.7e-245	852	CEP55	centrosomal protein 55kDa	GO:0000910,GO:0005575,GO:0005576,GO:0005622,GO:0005623,GO:0005813,GO:0005815,GO:0005856,GO:0007049,GO:0008150,GO:0009987,GO:0015630,GO:0022402,GO:0030496,GO:0032153,GO:0032154,GO:0032155,GO:0043226,GO:0043228,GO:0043229,GO:0043232,GO:0044421,GO:0044422,GO:0044424,GO:0044430,GO:0044446,GO:0044464,GO:0044699,GO:0044763,GO:0045171,GO:0051301
evm.model.scaffold1030.3	9913.ENSBTAP00000000569	0	1706.4	PDE6C	phosphodiesterase 6C, cGMP-specific, cone, alpha prime	GO:0001654,GO:0001754,GO:0003008,GO:0003407,GO:0005575,GO:0005623,GO:0005886,GO:0007154,GO:0007165,GO:0007275,GO:0007399,GO:0007423,GO:0007600,GO:0007601,GO:0007602,GO:0007603,GO:0008150,GO:0009314,GO:0009416,GO:0009581,GO:0009582,GO:0009583,GO:0009584,GO:0009605,GO:0009628,GO:0009653,GO:0009887,GO:0009987,GO:0016020,GO:0022008,GO:0023052,GO:0030154,GO:0030182,GO:0032501,GO:0032502,GO:0042461,GO:…
evm.model.scaffold1030.8	9913.ENSBTAP00000038769	1.2e-36	157.1	MYOF	Dysferlin, limb girdle muscular dystrophy 2B (Autosomal recessive)	GO:0001778,GO:0003008,GO:0003012,GO:0003013,GO:0003674,GO:0005488,GO:0005543,GO:0005575,GO:0005576,GO:0005622,GO:0005623,GO:0005634,GO:0005635,GO:0005737,GO:0005886,GO:0005901,GO:0006936,GO:0006950,GO:0007009,GO:0008015,GO:0008150,GO:0008289,GO:0009266,GO:0009408,GO:0009611,GO:0009628,GO:0009966,GO:0009987,GO:0010646,GO:0012505,GO:0012506,GO:0016020,GO:0016023,GO:0016043,GO:0016044,GO:0023051,GO:…
evm.model.scaffold1030.15	10020.ENSDORP00000006310	2.1e-60	236.9	EXOC6	exocyst complex component 6	GO:0002262,GO:0002376,GO:0002520,GO:0005575,GO:0005623,GO:0005886,GO:0007275,GO:0008150,GO:0009987,GO:0016020,GO:0030097,GO:0030099,GO:0030154,GO:0030218,GO:0032501,GO:0032502,GO:0034101,GO:0042592,GO:0044464,GO:0044699,GO:0044707,GO:0044763,GO:0044767,GO:0048513,GO:0048534,GO:0048731,GO:0048856,GO:0048869,GO:0048872,GO:0065007,GO:0065008,GO:0071944
evm.model.scaffold1030.2	9913.ENSBTAP00000000570	1.3e-147	527.7	FRA10AC1	Fragile site, folic acid type, rare, fra(10)(Q23.3) or fra(10)(Q24.2) candidate 1	GO:0005575,GO:0005622,GO:0005623,GO:0005634,GO:0043226,GO:0043227,GO:0043229,GO:0043231,GO:0044424,GO:0044464
evm.model.scaffold1030.14	9913.ENSBTAP00000028134	4.7e-236	822	EXOC6	exocyst complex component 6	GO:0002262,GO:0002376,GO:0002520,GO:0005575,GO:0005623,GO:0005886,GO:0007275,GO:0008150,GO:0009987,GO:0016020,GO:0030097,GO:0030099,GO:0030154,GO:0030218,GO:0032501,GO:0032502,GO:0034101,GO:0042592,GO:0044464,GO:0044699,GO:0044707,GO:0044763,GO:0044767,GO:0048513,GO:0048534,GO:0048731,GO:0048856,GO:0048869,GO:0048872,GO:0065007,GO:0065008,GO:0071944
evm.model.scaffold1030.6	9913.ENSBTAP00000000560	6e-67	258.8	O3FAR1	omega-3 fatty acid receptor 1	GO:0001817,GO:0003001,GO:0003008,GO:0003674,GO:0004871,GO:0004872,GO:0004888,GO:0004930,GO:0005488,GO:0005504,GO:0005575,GO:0005622,GO:0005623,GO:0005737,GO:0005886,GO:0006810,GO:0007154,GO:0007165,GO:0007166,GO:0007186,GO:0007267,GO:0007600,GO:0007606,GO:0008150,GO:0008289,GO:0008527,GO:0009593,GO:0009914,GO:0009987,GO:0010817,GO:0010827,GO:0016020,GO:0016023,GO:0023052,GO:0023061,GO:0030139,GO:…
evm.model.scaffold1030.9	9913.ENSBTAP00000038769	0	2015.7	MYOF	Dysferlin, limb girdle muscular dystrophy 2B (Autosomal recessive)	GO:0001778,GO:0003008,GO:0003012,GO:0003013,GO:0003674,GO:0005488,GO:0005543,GO:0005575,GO:0005576,GO:0005622,GO:0005623,GO:0005634,GO:0005635,GO:0005737,GO:0005886,GO:0005901,GO:0006936,GO:0006950,GO:0007009,GO:0008015,GO:0008150,GO:0008289,GO:0009266,GO:0009408,GO:0009611,GO:0009628,GO:0009966,GO:0009987,GO:0010646,GO:0012505,GO:0012506,GO:0016020,GO:0016023,GO:0016043,GO:0016044,GO:0023051,GO:…
evm.model.scaffold1030.10	9913.ENSBTAP00000038769	0	1328.9	MYOF	Dysferlin, limb girdle muscular dystrophy 2B (Autosomal recessive)	GO:0001778,GO:0003008,GO:0003012,GO:0003013,GO:0003674,GO:0005488,GO:0005543,GO:0005575,GO:0005576,GO:0005622,GO:0005623,GO:0005634,GO:0005635,GO:0005737,GO:0005886,GO:0005901,GO:0006936,GO:0006950,GO:0007009,GO:0008015,GO:0008150,GO:0008289,GO:0009266,GO:0009408,GO:0009611,GO:0009628,GO:0009966,GO:0009987,GO:0010646,GO:0012505,GO:0012506,GO:0016020,GO:0016023,GO:0016043,GO:0016044,GO:0023051,GO:…
evm.model.scaffold1031.6	9601.ENSPPYP00000003436	4.9e-272	942.2	TPCN2	two pore segment channel 2
evm.model.scaffold1031.1	9913.ENSBTAP00000006400	3.6e-208	729.2	CXADR	coxsackie virus and adenovirus receptor	GO:0000003,GO:0001618,GO:0001669,GO:0001894,GO:0002252,GO:0002376,GO:0002682,GO:0003674,GO:0004872,GO:0005488,GO:0005515,GO:0005575,GO:0005576,GO:0005615,GO:0005622,GO:0005623,GO:0005634,GO:0005737,GO:0005886,GO:0005887,GO:0005911,GO:0005912,GO:0005923,GO:0006810,GO:0006928,GO:0006935,GO:0006950,GO:0006952,GO:0006996,GO:0007005,GO:0007010,GO:0007154,GO:0007155,GO:0007157,GO:0007275,GO:0007276,GO:…
evm.model.scaffold1031.3	9913.ENSBTAP00000001832	2.3e-145	520	C21ORF91	chromosome 21 open reading frame 91
evm.model.scaffold1031.4	9913.ENSBTAP00000001832	3.3e-17	93.2	C21ORF91	chromosome 21 open reading frame 91
evm.model.scaffold1031.2	9913.ENSBTAP00000024895	2e-149	533.5	BTG3	BTG family member 3	GO:0006950,GO:0006979,GO:0008150,GO:0008285,GO:0042127,GO:0048519,GO:0048523,GO:0050789,GO:0050794,GO:0050896,GO:0065007
evm.model.scaffold1032.7	59463.ENSMLUP00000006885	2.1e-234	817.8	PCNT	Pericentrin	GO:0000086,GO:0000226,GO:0000278,GO:0000902,GO:0001701,GO:0001764,GO:0005575,GO:0005576,GO:0005622,GO:0005623,GO:0005737,GO:0005813,GO:0005814,GO:0005815,GO:0005829,GO:0005856,GO:0006915,GO:0006928,GO:0006996,GO:0007010,GO:0007017,GO:0007049,GO:0007051,GO:0007275,GO:0007399,GO:0007417,GO:0007420,GO:0008150,GO:0008219,GO:0008283,GO:0009653,GO:0009790,GO:0009792,GO:0009887,GO:0009987,GO:0010927,GO:…
evm.model.scaffold1032.3	9913.ENSBTAP00000053376	0	1308.9	DIP2A	DIP2 disco-interacting protein 2 homolog	GO:0005575,GO:0005622,GO:0005623,GO:0005634,GO:0043226,GO:0043227,GO:0043229,GO:0043231,GO:0044424,GO:0044464
evm.model.scaffold1032.8	9913.ENSBTAP00000004104	2.4e-87	326.6	YBEY	YbeY metallopeptidase	GO:0005575,GO:0005622,GO:0005623,GO:0005634,GO:0005737,GO:0005739,GO:0043226,GO:0043227,GO:0043229,GO:0043231,GO:0044424,GO:0044444,GO:0044464
evm.model.scaffold1032.11	9913.ENSBTAP00000031777	0	1364.7	ASTE1	asteroid homolog 1 (Drosophila)
evm.model.scaffold1032.6	9913.ENSBTAP00000029328	1.5e-30	137.1	PCNT	Pericentrin	GO:0000086,GO:0000226,GO:0000278,GO:0000902,GO:0001701,GO:0001764,GO:0005575,GO:0005576,GO:0005622,GO:0005623,GO:0005737,GO:0005813,GO:0005814,GO:0005815,GO:0005829,GO:0005856,GO:0006915,GO:0006928,GO:0006996,GO:0007010,GO:0007017,GO:0007049,GO:0007051,GO:0007275,GO:0007399,GO:0007417,GO:0007420,GO:0008150,GO:0008219,GO:0008283,GO:0009653,GO:0009790,GO:0009792,GO:0009887,GO:0009987,GO:0010927,GO:…
evm.model.scaffold1032.13	9913.ENSBTAP00000012197	1.1e-54	218.4	NEK11	NIMA-related kinase 11	GO:0000075,GO:0000077,GO:0000166,GO:0001882,GO:0001883,GO:0003674,GO:0003824,GO:0004672,GO:0004674,GO:0005488,GO:0005524,GO:0005575,GO:0005622,GO:0005623,GO:0005634,GO:0005730,GO:0006464,GO:0006468,GO:0006793,GO:0006796,GO:0006950,GO:0006974,GO:0007154,GO:0007165,GO:0007243,GO:0008150,GO:0008152,GO:0009987,GO:0010564,GO:0010948,GO:0016301,GO:0016310,GO:0016740,GO:0016772,GO:0016773,GO:0017076,GO:…
evm.model.scaffold1032.12	9913.ENSBTAP00000012197	4.2e-23	111.7	NEK11	NIMA-related kinase 11	GO:0000075,GO:0000077,GO:0000166,GO:0001882,GO:0001883,GO:0003674,GO:0003824,GO:0004672,GO:0004674,GO:0005488,GO:0005524,GO:0005575,GO:0005622,GO:0005623,GO:0005634,GO:0005730,GO:0006464,GO:0006468,GO:0006793,GO:0006796,GO:0006950,GO:0006974,GO:0007154,GO:0007165,GO:0007243,GO:0008150,GO:0008152,GO:0009987,GO:0010564,GO:0010948,GO:0016301,GO:0016310,GO:0016740,GO:0016772,GO:0016773,GO:0017076,GO:…
evm.model.scaffold1032.5	9913.ENSBTAP00000029328	0	2493	PCNT	Pericentrin	GO:0000086,GO:0000226,GO:0000278,GO:0000902,GO:0001701,GO:0001764,GO:0005575,GO:0005576,GO:0005622,GO:0005623,GO:0005737,GO:0005813,GO:0005814,GO:0005815,GO:0005829,GO:0005856,GO:0006915,GO:0006928,GO:0006996,GO:0007010,GO:0007017,GO:0007049,GO:0007051,GO:0007275,GO:0007399,GO:0007417,GO:0007420,GO:0008150,GO:0008219,GO:0008283,GO:0009653,GO:0009790,GO:0009792,GO:0009887,GO:0009987,GO:0010927,GO:…
evm.model.scaffold1032.9	9913.ENSBTAP00000004097	0	2182.1	MCM3AP	minichromosome maintenance complex component 3 associated protein	GO:0003674,GO:0003676,GO:0003677,GO:0005488,GO:0005575,GO:0005622,GO:0005623,GO:0005634,GO:0005737,GO:0005829,GO:0006139,GO:0006259,GO:0006260,GO:0006605,GO:0006606,GO:0006725,GO:0006807,GO:0006810,GO:0006886,GO:0006913,GO:0008104,GO:0008150,GO:0008152,GO:0009058,GO:0009059,GO:0009987,GO:0015031,GO:0016482,GO:0017038,GO:0033036,GO:0033365,GO:0034504,GO:0034613,GO:0034641,GO:0034645,GO:0043170,GO:…
evm.model.scaffold1032.1	9606.ENSP00000462986	1e-186	657.9	PABPC4L	RNA recognition motif. (a.k.a. RRM, RBD, or RNP domain)
evm.model.scaffold1032.4	9913.ENSBTAP00000053376	5.3e-177	625.5	DIP2A	DIP2 disco-interacting protein 2 homolog	GO:0005575,GO:0005622,GO:0005623,GO:0005634,GO:0043226,GO:0043227,GO:0043229,GO:0043231,GO:0044424,GO:0044464
evm.model.scaffold1032.10	9913.ENSBTAP00000004097	0	1620.5	MCM3AP	minichromosome maintenance complex component 3 associated protein	GO:0003674,GO:0003676,GO:0003677,GO:0005488,GO:0005575,GO:0005622,GO:0005623,GO:0005634,GO:0005737,GO:0005829,GO:0006139,GO:0006259,GO:0006260,GO:0006605,GO:0006606,GO:0006725,GO:0006807,GO:0006810,GO:0006886,GO:0006913,GO:0008104,GO:0008150,GO:0008152,GO:0009058,GO:0009059,GO:0009987,GO:0015031,GO:0016482,GO:0017038,GO:0033036,GO:0033365,GO:0034504,GO:0034613,GO:0034641,GO:0034645,GO:0043170,GO:…
evm.model.scaffold1033.5	9913.ENSBTAP00000001426	9.4e-153	544.7	CALB2	Calbindin 2	GO:0003674,GO:0005488,GO:0005509,GO:0005575,GO:0005622,GO:0005623,GO:0005634,GO:0005737,GO:0005911,GO:0005921,GO:0006873,GO:0006874,GO:0006875,GO:0008150,GO:0009987,GO:0019725,GO:0030003,GO:0030054,GO:0042592,GO:0043167,GO:0043169,GO:0043226,GO:0043227,GO:0043229,GO:0043231,GO:0044424,GO:0044464,GO:0044699,GO:0044763,GO:0046872,GO:0048878,GO:0050801,GO:0051480,GO:0055065,GO:0055074,GO:0055080,GO:…
evm.model.scaffold1033.1	9796.ENSECAP00000012424	1.5e-91	341.3	ZNF19	zinc finger protein 19	GO:0001071,GO:0003674,GO:0003700,GO:0005575,GO:0005622,GO:0005623,GO:0005634,GO:0006355,GO:0008150,GO:0009889,GO:0010468,GO:0010556,GO:0019219,GO:0019222,GO:0031323,GO:0031326,GO:0043226,GO:0043227,GO:0043229,GO:0043231,GO:0044424,GO:0044464,GO:0050789,GO:0050794,GO:0051171,GO:0051252,GO:0060255,GO:0065007,GO:0080090,GO:2000112,GO:2001141
evm.model.scaffold1033.3	9913.ENSBTAP00000032231	1.7e-180	637.5		transducin-like enhancer protein 2-like
evm.model.scaffold1033.2	9739.ENSTTRP00000005795	3.7e-12	76.6	ZNF23	Zinc finger protein	GO:0005575,GO:0005622,GO:0005623,GO:0005634,GO:0043226,GO:0043227,GO:0043229,GO:0043231,GO:0044424,GO:0044464
evm.model.scaffold1034.10	9913.ENSBTAP00000051138	3.5e-156	556.2	MYOZ1	Myozenin 1	GO:0003674,GO:0005488,GO:0005515,GO:0005575,GO:0005622,GO:0005623,GO:0005634,GO:0005856,GO:0006996,GO:0007010,GO:0008092,GO:0008150,GO:0009653,GO:0009987,GO:0010927,GO:0015629,GO:0016043,GO:0022607,GO:0030029,GO:0030036,GO:0030154,GO:0030239,GO:0031032,GO:0031143,GO:0032502,GO:0032989,GO:0042692,GO:0042995,GO:0043226,GO:0043227,GO:0043228,GO:0043229,GO:0043231,GO:0043232,GO:0044085,GO:0044424,GO:…
evm.model.scaffold1034.7	9913.ENSBTAP00000003617	3.4e-302	1042	FUT11	fucosyltransferase 11 (alpha (1,3) fucosyltransferase)	GO:0000139,GO:0005575,GO:0005622,GO:0005623,GO:0005737,GO:0005794,GO:0005795,GO:0012505,GO:0016020,GO:0031090,GO:0031984,GO:0031985,GO:0032580,GO:0043226,GO:0043227,GO:0043229,GO:0043231,GO:0044422,GO:0044424,GO:0044431,GO:0044444,GO:0044446,GO:0044464
evm.model.scaffold1034.8	9913.ENSBTAP00000003616	0	2171.7	SEC24C	SEC24 family, member C (S. cerevisiae)	GO:0000139,GO:0002376,GO:0002474,GO:0002478,GO:0002495,GO:0002504,GO:0005575,GO:0005622,GO:0005623,GO:0005634,GO:0005737,GO:0005783,GO:0005789,GO:0005794,GO:0005829,GO:0005975,GO:0006461,GO:0006464,GO:0006486,GO:0006487,GO:0006810,GO:0006888,GO:0006900,GO:0006901,GO:0006903,GO:0006996,GO:0008150,GO:0008152,GO:0009058,GO:0009059,GO:0009100,GO:0009101,GO:0009987,GO:0012505,GO:0012506,GO:0012507,GO:…
evm.model.scaffold1034.5	9913.ENSBTAP00000016807	0	3620.1	ZSWIM8	zinc finger SWIM-type containing 8
evm.model.scaffold1034.9	9823.ENSSSCP00000010984	0	1686.8	SYNPO2L	Synaptopodin 2-like	GO:0005575,GO:0005622,GO:0005623,GO:0005634,GO:0005737,GO:0005856,GO:0030016,GO:0030017,GO:0030018,GO:0031674,GO:0043226,GO:0043227,GO:0043228,GO:0043229,GO:0043231,GO:0043232,GO:0043292,GO:0044422,GO:0044424,GO:0044444,GO:0044449,GO:0044464
evm.model.scaffold1034.4	9913.ENSBTAP00000016827	0	1837.4	NDST2	N-deacetylase N-sulfotransferase (heparan glucosaminyl) 2	GO:0000139,GO:0001990,GO:0001991,GO:0002002,GO:0003008,GO:0003013,GO:0003044,GO:0003073,GO:0003081,GO:0003674,GO:0003824,GO:0005575,GO:0005622,GO:0005623,GO:0005737,GO:0005794,GO:0005975,GO:0006022,GO:0006023,GO:0006024,GO:0006029,GO:0006082,GO:0006790,GO:0006807,GO:0008015,GO:0008146,GO:0008150,GO:0008152,GO:0008217,GO:0009058,GO:0009059,GO:0009100,GO:0009101,GO:0009987,GO:0010817,GO:0012505,GO:…
evm.model.scaffold1034.3	10116.ENSRNOP00000062321	1.3e-265	920.6	CAMK2G	calcium calmodulin-dependent protein kinase II gamma	GO:0000082,GO:0000166,GO:0000278,GO:0001666,GO:0001882,GO:0001883,GO:0002376,GO:0002790,GO:0003001,GO:0003008,GO:0003674,GO:0003824,GO:0004672,GO:0004674,GO:0004683,GO:0004721,GO:0004722,GO:0004723,GO:0005488,GO:0005515,GO:0005516,GO:0005524,GO:0005575,GO:0005622,GO:0005623,GO:0005634,GO:0005654,GO:0005737,GO:0005783,GO:0005789,GO:0005829,GO:0005886,GO:0005954,GO:0006464,GO:0006468,GO:0006793,GO:…
evm.model.scaffold1034.6	9913.ENSBTAP00000016785	5.7e-62	241.9	CHCHD1	coiled-coil-helix-coiled-coil-helix domain containing 1	GO:0005575,GO:0005622,GO:0005623,GO:0005634,GO:0005730,GO:0005737,GO:0005739,GO:0031974,GO:0031981,GO:0043226,GO:0043227,GO:0043228,GO:0043229,GO:0043231,GO:0043232,GO:0043233,GO:0044422,GO:0044424,GO:0044428,GO:0044444,GO:0044446,GO:0044464,GO:0070013
evm.model.scaffold1034.1	9913.ENSBTAP00000007806	3e-259	899	PLAU	Plasminogen activator urokinase	GO:0000003,GO:0001525,GO:0001568,GO:0001666,GO:0001944,GO:0001952,GO:0003674,GO:0003824,GO:0004175,GO:0004252,GO:0005575,GO:0005576,GO:0005615,GO:0005623,GO:0005886,GO:0006508,GO:0006928,GO:0006935,GO:0006950,GO:0007154,GO:0007165,GO:0007275,GO:0007276,GO:0007283,GO:0007565,GO:0007566,GO:0007596,GO:0007599,GO:0008150,GO:0008152,GO:0008219,GO:0008233,GO:0008236,GO:0008284,GO:0009605,GO:0009611,GO:…
evm.model.scaffold1035.8	9913.ENSBTAP00000022731	1.1e-215	754.6	ALPI	Alkaline phosphatase	GO:0000287,GO:0003674,GO:0003824,GO:0004035,GO:0005488,GO:0005575,GO:0005622,GO:0005623,GO:0005737,GO:0005886,GO:0006793,GO:0006796,GO:0007275,GO:0007399,GO:0008150,GO:0008152,GO:0008270,GO:0009653,GO:0009790,GO:0009792,GO:0009897,GO:0009986,GO:0009987,GO:0016020,GO:0016310,GO:0016311,GO:0016787,GO:0016788,GO:0016791,GO:0021915,GO:0022008,GO:0030016,GO:0030154,GO:0032501,GO:0032502,GO:0035264,GO:…
evm.model.scaffold1035.3	9913.ENSBTAP00000014449	4.9e-191	672.2	ARMC12	armadillo repeat containing 12
evm.model.scaffold1035.1	9913.ENSBTAP00000054371	1.4e-262	910.2	FKBP5	FK506 binding protein 5	GO:0000413,GO:0003674,GO:0003755,GO:0003824,GO:0005488,GO:0005527,GO:0005528,GO:0005575,GO:0005622,GO:0005623,GO:0005634,GO:0005737,GO:0006457,GO:0006464,GO:0008144,GO:0008150,GO:0008152,GO:0009987,GO:0016020,GO:0016853,GO:0016859,GO:0018193,GO:0018208,GO:0019538,GO:0036211,GO:0043170,GO:0043226,GO:0043227,GO:0043229,GO:0043231,GO:0043412,GO:0044237,GO:0044238,GO:0044260,GO:0044267,GO:0044424,GO:…
evm.model.scaffold1035.6	9913.ENSBTAP00000005062	2.5e-178	629.8	PEX2	Peroxisomal biogenesis factor 2	GO:0000038,GO:0000122,GO:0000428,GO:0001764,GO:0005575,GO:0005622,GO:0005623,GO:0005634,GO:0005654,GO:0005737,GO:0005777,GO:0005778,GO:0005779,GO:0006082,GO:0006355,GO:0006357,GO:0006605,GO:0006625,GO:0006629,GO:0006631,GO:0006635,GO:0006694,GO:0006699,GO:0006810,GO:0006886,GO:0006928,GO:0006996,GO:0007031,GO:0007275,GO:0007399,GO:0008023,GO:0008104,GO:0008150,GO:0008152,GO:0008202,GO:0008206,GO:…
evm.model.scaffold1035.9	9913.ENSBTAP00000022731	2.9e-297	1025.8	ALPI	Alkaline phosphatase	GO:0000287,GO:0003674,GO:0003824,GO:0004035,GO:0005488,GO:0005575,GO:0005622,GO:0005623,GO:0005737,GO:0005886,GO:0006793,GO:0006796,GO:0007275,GO:0007399,GO:0008150,GO:0008152,GO:0008270,GO:0009653,GO:0009790,GO:0009792,GO:0009897,GO:0009986,GO:0009987,GO:0016020,GO:0016310,GO:0016311,GO:0016787,GO:0016788,GO:0016791,GO:0021915,GO:0022008,GO:0030016,GO:0030154,GO:0032501,GO:0032502,GO:0035264,GO:…
evm.model.scaffold1035.12	9913.ENSBTAP00000037928	4.5e-39	165.6	DIS3L2	DIS3 mitotic control homolog (S. cerevisiae)-like 2	GO:0000070,GO:0000278,GO:0000280,GO:0000819,GO:0003674,GO:0003824,GO:0004518,GO:0004540,GO:0005575,GO:0005622,GO:0005623,GO:0005737,GO:0006139,GO:0006725,GO:0006807,GO:0006996,GO:0007049,GO:0007059,GO:0007067,GO:0008150,GO:0008152,GO:0008285,GO:0009987,GO:0016043,GO:0016787,GO:0016788,GO:0022402,GO:0034641,GO:0042127,GO:0043170,GO:0044237,GO:0044238,GO:0044424,GO:0044464,GO:0044699,GO:0044763,GO:…
evm.model.scaffold1035.5	43179.ENSSTOP00000012292	2e-56	223.4	LHFPL5	Lipoma HMGIC fusion partner-like	GO:0000902,GO:0000904,GO:0002064,GO:0002093,GO:0003008,GO:0005575,GO:0005622,GO:0005623,GO:0005886,GO:0007275,GO:0007399,GO:0007423,GO:0007600,GO:0007605,GO:0008150,GO:0008544,GO:0009581,GO:0009582,GO:0009605,GO:0009612,GO:0009628,GO:0009653,GO:0009790,GO:0009887,GO:0009888,GO:0009913,GO:0009987,GO:0016020,GO:0016043,GO:0016324,GO:0022008,GO:0030030,GO:0030154,GO:0030182,GO:0030855,GO:0032421,GO:…
evm.model.scaffold1035.10	9913.ENSBTAP00000005937	1e-111	408.7	ALPI	alkaline phosphatase	GO:0000287,GO:0003674,GO:0003824,GO:0004035,GO:0005488,GO:0005575,GO:0005623,GO:0005886,GO:0006793,GO:0006796,GO:0007275,GO:0007399,GO:0008150,GO:0008152,GO:0008270,GO:0009653,GO:0009790,GO:0009792,GO:0009897,GO:0009986,GO:0009987,GO:0016020,GO:0016311,GO:0016787,GO:0016788,GO:0016791,GO:0021915,GO:0022008,GO:0030154,GO:0032501,GO:0032502,GO:0035264,GO:0036342,GO:0040007,GO:0042578,GO:0043009,GO:…
evm.model.scaffold1035.11	9913.ENSBTAP00000037928	6.1e-166	588.6	DIS3L2	DIS3 mitotic control homolog (S. cerevisiae)-like 2	GO:0000070,GO:0000278,GO:0000280,GO:0000819,GO:0003674,GO:0003824,GO:0004518,GO:0004540,GO:0005575,GO:0005622,GO:0005623,GO:0005737,GO:0006139,GO:0006725,GO:0006807,GO:0006996,GO:0007049,GO:0007059,GO:0007067,GO:0008150,GO:0008152,GO:0008285,GO:0009987,GO:0016043,GO:0016787,GO:0016788,GO:0022402,GO:0034641,GO:0042127,GO:0043170,GO:0044237,GO:0044238,GO:0044424,GO:0044464,GO:0044699,GO:0044763,GO:…
evm.model.scaffold1035.4	9913.ENSBTAP00000022391	1.6e-58	230.3	CLPS	Colipase is a cofactor of pancreatic lipase. It allows the lipase to anchor itself to the lipid-water interface. Without colipase the enzyme is washed off by bile salts, which have an inhibitory effect on the lipase	GO:0001523,GO:0003674,GO:0005575,GO:0005576,GO:0006629,GO:0006720,GO:0006721,GO:0007275,GO:0007586,GO:0008047,GO:0008150,GO:0008152,GO:0008202,GO:0009605,GO:0009791,GO:0009987,GO:0009991,GO:0016101,GO:0019222,GO:0030234,GO:0031667,GO:0032094,GO:0032501,GO:0032502,GO:0042221,GO:0043085,GO:0044093,GO:0044237,GO:0044238,GO:0044241,GO:0044255,GO:0044281,GO:0044699,GO:0044707,GO:0044710,GO:0050789,GO:…
evm.model.scaffold1035.7	9913.ENSBTAP00000022731	2.2e-264	916.4	ALPI	Alkaline phosphatase	GO:0000287,GO:0003674,GO:0003824,GO:0004035,GO:0005488,GO:0005575,GO:0005622,GO:0005623,GO:0005737,GO:0005886,GO:0006793,GO:0006796,GO:0007275,GO:0007399,GO:0008150,GO:0008152,GO:0008270,GO:0009653,GO:0009790,GO:0009792,GO:0009897,GO:0009986,GO:0009987,GO:0016020,GO:0016310,GO:0016311,GO:0016787,GO:0016788,GO:0016791,GO:0021915,GO:0022008,GO:0030016,GO:0030154,GO:0032501,GO:0032502,GO:0035264,GO:…
evm.model.scaffold1036.9	9796.ENSECAP00000011606	1.6e-112	410.6	DSCAM	Down syndrome cell adhesion molecule
evm.model.scaffold1036.5	9913.ENSBTAP00000038979	2.2e-132	476.9	TP53RK	TP53 regulating kinase	GO:0002039,GO:0003674,GO:0003824,GO:0004672,GO:0004674,GO:0005488,GO:0005515,GO:0005575,GO:0005622,GO:0005623,GO:0005634,GO:0006464,GO:0006468,GO:0006793,GO:0006796,GO:0008150,GO:0008152,GO:0009987,GO:0016301,GO:0016310,GO:0016740,GO:0016772,GO:0016773,GO:0019538,GO:0036211,GO:0043170,GO:0043226,GO:0043227,GO:0043229,GO:0043231,GO:0043412,GO:0044237,GO:0044238,GO:0044260,GO:0044267,GO:0044424,GO:…
evm.model.scaffold1036.4	9913.ENSBTAP00000003829	4.5e-292	1008.4	SLC2A10	Solute carrier family 2 (Facilitated glucose transporter), member 10	GO:0003674,GO:0005215,GO:0005351,GO:0005355,GO:0005402,GO:0005575,GO:0005622,GO:0005623,GO:0005737,GO:0005886,GO:0005887,GO:0006810,GO:0006811,GO:0006812,GO:0006818,GO:0008150,GO:0008324,GO:0008643,GO:0008645,GO:0009987,GO:0012505,GO:0015075,GO:0015144,GO:0015145,GO:0015149,GO:0015291,GO:0015293,GO:0015294,GO:0015295,GO:0015672,GO:0015749,GO:0015758,GO:0015992,GO:0016020,GO:0016021,GO:0022804,GO:…
evm.model.scaffold1036.8	9913.ENSBTAP00000006240	1.3e-207	727.2	DSCAM	Down syndrome cell adhesion molecule
evm.model.scaffold1036.7	9371.ENSETEP00000010327	7.9e-08	62.4	CHD6	chromodomain helicase DNA binding protein 6	GO:0003674,GO:0003682,GO:0005488,GO:0005575,GO:0005622,GO:0005623,GO:0005634,GO:0006325,GO:0006338,GO:0006355,GO:0006996,GO:0007275,GO:0007399,GO:0008150,GO:0009889,GO:0009987,GO:0010468,GO:0010556,GO:0016043,GO:0016568,GO:0019219,GO:0019222,GO:0031323,GO:0031326,GO:0032501,GO:0032502,GO:0043226,GO:0043227,GO:0043229,GO:0043231,GO:0044424,GO:0044464,GO:0044699,GO:0044707,GO:0044763,GO:0048731,GO:…
evm.model.scaffold1036.6	9913.ENSBTAP00000022042	1.7e-113	414.1	ITGA9	Integrin, alpha 9	GO:0000902,GO:0000904,GO:0002376,GO:0002682,GO:0002761,GO:0002763,GO:0003674,GO:0005488,GO:0005515,GO:0005518,GO:0005575,GO:0005623,GO:0005886,GO:0005887,GO:0006928,GO:0006935,GO:0006950,GO:0007155,GO:0007275,GO:0007399,GO:0007409,GO:0007411,GO:0008150,GO:0008305,GO:0009605,GO:0009611,GO:0009653,GO:0009925,GO:0009987,GO:0016020,GO:0016021,GO:0016043,GO:0016323,GO:0016477,GO:0022008,GO:0022610,GO:…
evm.model.scaffold1036.10	9478.ENSTSYP00000007834	1.7e-21	106.7	DSCAM	Down syndrome cell adhesion molecule
evm.model.scaffold1036.2	9823.ENSSSCP00000014251	1.2e-161	574.3	CTR9	Ctr9, Paf1 RNA polymerase II complex component, homolog (S. cerevisiae)	GO:0000122,GO:0000428,GO:0000785,GO:0001704,GO:0001706,GO:0001711,GO:0002237,GO:0002682,GO:0003674,GO:0005488,GO:0005515,GO:0005575,GO:0005622,GO:0005623,GO:0005634,GO:0005654,GO:0005694,GO:0006325,GO:0006355,GO:0006357,GO:0006464,GO:0006479,GO:0006513,GO:0006996,GO:0007154,GO:0007165,GO:0007166,GO:0007243,GO:0007259,GO:0007275,GO:0007369,GO:0007492,GO:0008023,GO:0008150,GO:0008152,GO:0008213,GO:…
evm.model.scaffold1036.1	9913.ENSBTAP00000050552	1.1e-282	977.2	GIN1	Gypsy retrotransposon integrase 1
evm.model.scaffold1036.3	9913.ENSBTAP00000035273	0	1584.3	CTR9	Ctr9, Paf1 RNA polymerase II complex component, homolog (S. cerevisiae)	GO:0000122,GO:0000428,GO:0000785,GO:0001704,GO:0001706,GO:0001711,GO:0002237,GO:0002682,GO:0003674,GO:0005488,GO:0005515,GO:0005575,GO:0005622,GO:0005623,GO:0005634,GO:0005654,GO:0005694,GO:0006325,GO:0006355,GO:0006357,GO:0006464,GO:0006479,GO:0006513,GO:0006996,GO:0007154,GO:0007165,GO:0007166,GO:0007243,GO:0007259,GO:0007275,GO:0007369,GO:0007492,GO:0008023,GO:0008150,GO:0008152,GO:0008213,GO:…
evm.model.scaffold1037.5	9669.ENSMPUP00000007106	1e-263	914.1	FSD1L	fibronectin type III and SPRY domain containing 1-like
evm.model.scaffold1037.6	9913.ENSBTAP00000013538	4.6e-232	808.9	FKTN	regulation of protein glycosylation	GO:0000139,GO:0001764,GO:0005575,GO:0005576,GO:0005615,GO:0005622,GO:0005623,GO:0005634,GO:0005737,GO:0005783,GO:0005794,GO:0005801,GO:0006109,GO:0006928,GO:0007275,GO:0007399,GO:0007517,GO:0008150,GO:0008285,GO:0009889,GO:0009966,GO:0009968,GO:0009987,GO:0010556,GO:0010559,GO:0010627,GO:0010646,GO:0010648,GO:0010675,GO:0010741,GO:0012505,GO:0016020,GO:0016477,GO:0019222,GO:0022008,GO:0023051,GO:…
evm.model.scaffold1037.7	9913.ENSBTAP00000019530	2.5e-59	233	BEX5	brain expressed, X-linked 5	GO:0005575,GO:0005622,GO:0005623,GO:0005737,GO:0044424,GO:0044464
evm.model.scaffold1037.3	9913.ENSBTAP00000009435	4.3e-67	259.2	SLC44A1	solute carrier family 44, member 1	GO:0003674,GO:0005215,GO:0005575,GO:0005622,GO:0005623,GO:0005737,GO:0005739,GO:0005740,GO:0005741,GO:0005886,GO:0006066,GO:0006576,GO:0006629,GO:0006644,GO:0006650,GO:0006656,GO:0006793,GO:0006796,GO:0006807,GO:0006810,GO:0006811,GO:0006812,GO:0008150,GO:0008152,GO:0008324,GO:0008610,GO:0008654,GO:0009058,GO:0009308,GO:0009987,GO:0015075,GO:0015220,GO:0015665,GO:0015850,GO:0015871,GO:0016020,GO:…
evm.model.scaffold1037.1	9913.ENSBTAP00000012345	1.6e-183	647.1	LCP2	lymphocyte cytosolic protein 2 (SH2 domain containing leukocyte protein of 76kDa)	GO:0001775,GO:0001816,GO:0002253,GO:0002274,GO:0002376,GO:0002429,GO:0002682,GO:0002684,GO:0002757,GO:0002764,GO:0002768,GO:0005575,GO:0005622,GO:0005623,GO:0005737,GO:0005829,GO:0006810,GO:0006950,GO:0006955,GO:0007154,GO:0007165,GO:0007166,GO:0007167,GO:0007169,GO:0007596,GO:0007599,GO:0008104,GO:0008150,GO:0009306,GO:0009611,GO:0009987,GO:0015031,GO:0023052,GO:0030168,GO:0032501,GO:0032940,GO:…
evm.model.scaffold1037.8	9913.ENSBTAP00000002795	2.4e-20	103.6	PRDM9	Histone methyltransferase that specifically trimethylates 'Lys-4' of histone H3 during meiotic prophase and is essential for proper meiotic progression. Does not have the ability to mono- and dimethylate 'Lys-4' of histone H3. H3 'Lys-4' methylation represents a specific tag for epigenetic transcriptional activation. Plays a central role in the transcriptional activation of genes during early mei…	GO:0000003,GO:0000018,GO:0000279,GO:0003674,GO:0003676,GO:0003677,GO:0003824,GO:0005488,GO:0005575,GO:0005622,GO:0005623,GO:0005634,GO:0005654,GO:0005694,GO:0006139,GO:0006259,GO:0006310,GO:0006311,GO:0006325,GO:0006355,GO:0006357,GO:0006464,GO:0006479,GO:0006725,GO:0006807,GO:0006996,GO:0007049,GO:0007126,GO:0007127,GO:0007128,GO:0007276,GO:0007283,GO:0008150,GO:0008152,GO:0008168,GO:0008170,GO:…
evm.model.scaffold1037.2	9823.ENSSSCP00000018019	1.5e-29	133.7	C5ORF58	Chromosome 5 open reading frame
evm.model.scaffold1037.4	9615.ENSCAFP00000004081	2e-276	956.4	SLC44A1	solute carrier family 44, member 1	GO:0003674,GO:0005215,GO:0005575,GO:0005622,GO:0005623,GO:0005737,GO:0005739,GO:0005740,GO:0005741,GO:0005886,GO:0006066,GO:0006576,GO:0006629,GO:0006644,GO:0006650,GO:0006656,GO:0006793,GO:0006796,GO:0006807,GO:0006810,GO:0006811,GO:0006812,GO:0008150,GO:0008152,GO:0008324,GO:0008610,GO:0008654,GO:0009058,GO:0009308,GO:0009987,GO:0015075,GO:0015220,GO:0015665,GO:0015850,GO:0015871,GO:0016020,GO:…
evm.model.scaffold1038.2	9913.ENSBTAP00000012110	2.3e-51	206.5	TUSC3	Tumor suppressor candidate 3	GO:0003008,GO:0003674,GO:0005215,GO:0005575,GO:0005622,GO:0005623,GO:0005737,GO:0005739,GO:0005783,GO:0005789,GO:0005886,GO:0005887,GO:0005975,GO:0006464,GO:0006486,GO:0006487,GO:0006810,GO:0006811,GO:0006812,GO:0008150,GO:0008152,GO:0008250,GO:0008324,GO:0009058,GO:0009059,GO:0009100,GO:0009101,GO:0009987,GO:0012505,GO:0015075,GO:0015095,GO:0015693,GO:0016020,GO:0016021,GO:0018193,GO:0018196,GO:…
evm.model.scaffold1038.1	9913.ENSBTAP00000012110	2.8e-73	279.6	TUSC3	Tumor suppressor candidate 3	GO:0003008,GO:0003674,GO:0005215,GO:0005575,GO:0005622,GO:0005623,GO:0005737,GO:0005739,GO:0005783,GO:0005789,GO:0005886,GO:0005887,GO:0005975,GO:0006464,GO:0006486,GO:0006487,GO:0006810,GO:0006811,GO:0006812,GO:0008150,GO:0008152,GO:0008250,GO:0008324,GO:0009058,GO:0009059,GO:0009100,GO:0009101,GO:0009987,GO:0012505,GO:0015075,GO:0015095,GO:0015693,GO:0016020,GO:0016021,GO:0018193,GO:0018196,GO:…
evm.model.scaffold1039.2	9913.ENSBTAP00000024569	1.8e-95	354	ADAMTS16	ADAM metallopeptidase with thrombospondin type 1 motif	GO:0005575,GO:0005576,GO:0005578,GO:0031012,GO:0044421
evm.model.scaffold1039.4	9913.ENSBTAP00000024626	0	3861.6	KIAA0947	kiaa0947
evm.model.scaffold1039.1	9739.ENSTTRP00000006873	3.2e-141	506.5	ADAMTS16	ADAM metallopeptidase with thrombospondin type 1 motif	GO:0005575,GO:0005576,GO:0005578,GO:0031012,GO:0044421
evm.model.scaffold104.5	9913.ENSBTAP00000024605	1.1e-107	394.4	OR2D2	olfactory receptor, family 2, subfamily D, member 2	GO:0003008,GO:0003674,GO:0004871,GO:0004872,GO:0004888,GO:0004984,GO:0005575,GO:0005623,GO:0005886,GO:0007154,GO:0007165,GO:0007166,GO:0007186,GO:0007600,GO:0007606,GO:0007608,GO:0008150,GO:0009593,GO:0009987,GO:0016020,GO:0016021,GO:0023052,GO:0031224,GO:0032501,GO:0038023,GO:0042221,GO:0044425,GO:0044464,GO:0044699,GO:0044700,GO:0044707,GO:0044763,GO:0050789,GO:0050794,GO:0050877,GO:0050896,GO:…
evm.model.scaffold104.4	9913.ENSBTAP00000048570	3e-163	579.7	OR2D3	Olfactory receptor	GO:0003008,GO:0003674,GO:0004871,GO:0004872,GO:0004888,GO:0004984,GO:0005575,GO:0005623,GO:0005886,GO:0007154,GO:0007165,GO:0007166,GO:0007186,GO:0007600,GO:0007606,GO:0007608,GO:0008150,GO:0009593,GO:0009987,GO:0016020,GO:0016021,GO:0023052,GO:0031224,GO:0032501,GO:0038023,GO:0042221,GO:0044425,GO:0044464,GO:0044699,GO:0044700,GO:0044707,GO:0044763,GO:0050789,GO:0050794,GO:0050877,GO:0050896,GO:…
evm.model.scaffold104.10	9483.ENSCJAP00000006830	3.3e-41	172.6	ZNF385D	zinc finger protein 385D	GO:0005575,GO:0005622,GO:0005623,GO:0005634,GO:0043226,GO:0043227,GO:0043229,GO:0043231,GO:0044424,GO:0044464
evm.model.scaffold104.7	9913.ENSBTAP00000042860	4.7e-172	609	OR10A2	olfactory receptor, family 10, subfamily A, member	GO:0003008,GO:0003674,GO:0004871,GO:0004872,GO:0004888,GO:0004984,GO:0005575,GO:0005623,GO:0005886,GO:0007154,GO:0007165,GO:0007166,GO:0007186,GO:0007600,GO:0007606,GO:0007608,GO:0008150,GO:0009593,GO:0009987,GO:0016020,GO:0016021,GO:0023052,GO:0031224,GO:0032501,GO:0038023,GO:0042221,GO:0044425,GO:0044464,GO:0044699,GO:0044700,GO:0044707,GO:0044763,GO:0050789,GO:0050794,GO:0050877,GO:0050896,GO:…
evm.model.scaffold104.2	9913.ENSBTAP00000002954	0	1772.7	NLRP14	NLR family pyrin domain containing	GO:0000003,GO:0007276,GO:0007283,GO:0008150,GO:0019953,GO:0022414,GO:0032501,GO:0032504,GO:0044699,GO:0044702,GO:0048232,GO:0048609
evm.model.scaffold104.15	9913.ENSBTAP00000055748	3.4e-48	196.8	FTHL17	Stores iron in a soluble, non-toxic, readily available form. Important for iron homeostasis (By similarity)	GO:0002376,GO:0005575,GO:0005622,GO:0005623,GO:0005737,GO:0005739,GO:0006955,GO:0008150,GO:0008285,GO:0042127,GO:0043226,GO:0043227,GO:0043229,GO:0043231,GO:0044424,GO:0044444,GO:0044464,GO:0048519,GO:0048523,GO:0050789,GO:0050794,GO:0050896,GO:0065007
evm.model.scaffold104.1	9986.ENSOCUP00000017307	1.1e-129	468.4	RBMXL2	RNA binding motif protein, X-linked-like 2	GO:0000228,GO:0000381,GO:0000785,GO:0000790,GO:0000791,GO:0000975,GO:0001047,GO:0001067,GO:0003674,GO:0003676,GO:0003677,GO:0003682,GO:0003723,GO:0003729,GO:0005488,GO:0005575,GO:0005576,GO:0005622,GO:0005623,GO:0005634,GO:0005681,GO:0005694,GO:0005719,GO:0006139,GO:0006351,GO:0006355,GO:0006357,GO:0006366,GO:0006461,GO:0006508,GO:0006509,GO:0006725,GO:0006807,GO:0008150,GO:0008152,GO:0009058,GO:…
evm.model.scaffold104.9	9615.ENSCAFP00000008672	7.1e-85	318.5	ZNF385D	zinc finger protein	GO:0005575,GO:0005622,GO:0005623,GO:0005634,GO:0043226,GO:0043227,GO:0043229,GO:0043231,GO:0044424,GO:0044464
evm.model.scaffold104.14	9478.ENSTSYP00000012216	8.7e-210	734.6	DMD	Dystrophin	GO:0000902,GO:0001508,GO:0001885,GO:0001932,GO:0001933,GO:0001952,GO:0001954,GO:0002027,GO:0002028,GO:0002064,GO:0003008,GO:0003012,GO:0003013,GO:0003015,GO:0003158,GO:0003674,GO:0003779,GO:0005198,GO:0005200,GO:0005488,GO:0005515,GO:0005575,GO:0005622,GO:0005623,GO:0005634,GO:0005737,GO:0005829,GO:0005856,GO:0005886,GO:0006355,GO:0006461,GO:0006518,GO:0006807,GO:0006928,GO:0006936,GO:0006937,GO:…
evm.model.scaffold104.12	9913.ENSBTAP00000053967	2.5e-158	563.1	ATP1B1	This is the non-catalytic component of the active enzyme, which catalyzes the hydrolysis of ATP coupled with the exchange of Na( ) and K( ) ions across the plasma membrane	GO:0001666,GO:0002376,GO:0003674,GO:0003824,GO:0005215,GO:0005391,GO:0005575,GO:0005623,GO:0005886,GO:0005887,GO:0005890,GO:0005901,GO:0006139,GO:0006152,GO:0006163,GO:0006195,GO:0006200,GO:0006725,GO:0006753,GO:0006793,GO:0006796,GO:0006807,GO:0006810,GO:0006811,GO:0006812,GO:0006813,GO:0006814,GO:0006928,GO:0006950,GO:0007596,GO:0007599,GO:0008150,GO:0008152,GO:0008324,GO:0008556,GO:0009056,GO:…
evm.model.scaffold104.3	9913.ENSBTAP00000055235	1.3e-85	320.9	ZNF215	zinc finger protein 215	GO:0000981,GO:0001071,GO:0003674,GO:0003700,GO:0005488,GO:0005575,GO:0005622,GO:0005623,GO:0005634,GO:0006139,GO:0006351,GO:0006355,GO:0006357,GO:0006366,GO:0006725,GO:0006807,GO:0008150,GO:0008152,GO:0008270,GO:0009058,GO:0009059,GO:0009889,GO:0009987,GO:0010467,GO:0010468,GO:0010556,GO:0016070,GO:0018130,GO:0019219,GO:0019222,GO:0019438,GO:0031323,GO:0031326,GO:0032774,GO:0034641,GO:0034645,GO:…
evm.model.scaffold104.13	9913.ENSBTAP00000028263	4.2e-58	228.8	DPT	Dermatopontin	GO:0005575,GO:0005576,GO:0005578,GO:0005615,GO:0008150,GO:0008285,GO:0009987,GO:0016043,GO:0030198,GO:0030199,GO:0031012,GO:0042127,GO:0043062,GO:0044421,GO:0044699,GO:0044763,GO:0048519,GO:0048523,GO:0050789,GO:0050794,GO:0065007,GO:0071840
evm.model.scaffold104.6	9913.ENSBTAP00000042861	3.5e-167	592.8	OR10A4	olfactory receptor, family 10, subfamily A, member	GO:0000902,GO:0000904,GO:0003008,GO:0003674,GO:0004871,GO:0004872,GO:0004888,GO:0004984,GO:0005575,GO:0005623,GO:0005886,GO:0006928,GO:0006935,GO:0007154,GO:0007165,GO:0007166,GO:0007186,GO:0007275,GO:0007399,GO:0007409,GO:0007411,GO:0007600,GO:0007606,GO:0007608,GO:0008150,GO:0009593,GO:0009605,GO:0009653,GO:0009987,GO:0016020,GO:0016021,GO:0016043,GO:0022008,GO:0023052,GO:0030030,GO:0030154,GO:…
evm.model.scaffold1040.2	9913.ENSBTAP00000008509	4e-145	519.2	CLDN16	Claudin 16	GO:0003008,GO:0003674,GO:0005215,GO:0005488,GO:0005515,GO:0005575,GO:0005623,GO:0005886,GO:0005911,GO:0005923,GO:0006810,GO:0006811,GO:0006812,GO:0006873,GO:0006875,GO:0007155,GO:0007588,GO:0008150,GO:0008324,GO:0009987,GO:0010959,GO:0015075,GO:0015095,GO:0015693,GO:0016020,GO:0016337,GO:0016338,GO:0019725,GO:0022610,GO:0022857,GO:0022890,GO:0022891,GO:0022892,GO:0030001,GO:0030003,GO:0030054,GO:…
evm.model.scaffold1040.1	9913.ENSBTAP00000017476	2.1e-115	420.2	CLDN1	claudin 1	GO:0003674,GO:0005488,GO:0005515,GO:0005575,GO:0005623,GO:0005886,GO:0005887,GO:0005911,GO:0005923,GO:0007155,GO:0008150,GO:0009987,GO:0016020,GO:0016021,GO:0016043,GO:0016324,GO:0016328,GO:0016337,GO:0016338,GO:0022610,GO:0030054,GO:0031224,GO:0031226,GO:0034330,GO:0042802,GO:0043296,GO:0044425,GO:0044459,GO:0044464,GO:0044699,GO:0044763,GO:0045177,GO:0045216,GO:0070160,GO:0071840,GO:0071944
evm.model.scaffold1041.12	9913.ENSBTAP00000005970	0	1186	NUB1	Negative regulator of ubiquitin-like proteins 1	GO:0002376,GO:0005575,GO:0005622,GO:0005623,GO:0005634,GO:0006464,GO:0006508,GO:0006511,GO:0006950,GO:0006952,GO:0006955,GO:0008150,GO:0008152,GO:0009056,GO:0009057,GO:0009893,GO:0009894,GO:0009896,GO:0009987,GO:0010033,GO:0010604,GO:0016567,GO:0019222,GO:0019538,GO:0019941,GO:0030162,GO:0030163,GO:0031323,GO:0031325,GO:0031329,GO:0031331,GO:0032268,GO:0032270,GO:0032434,GO:0032436,GO:0032446,GO:…
evm.model.scaffold1041.5	9739.ENSTTRP00000016170	9.6e-54	214.9	PRKAG2	protein kinase, AMP-activated, gamma 2 non-catalytic subunit	GO:0000166,GO:0001882,GO:0001883,GO:0001932,GO:0001933,GO:0001934,GO:0003333,GO:0003674,GO:0003824,GO:0004672,GO:0004674,GO:0004679,GO:0004857,GO:0004860,GO:0004862,GO:0005488,GO:0005515,GO:0005524,GO:0005575,GO:0005622,GO:0005623,GO:0005634,GO:0005654,GO:0005737,GO:0005829,GO:0005975,GO:0005976,GO:0005977,GO:0006066,GO:0006073,GO:0006091,GO:0006109,GO:0006110,GO:0006112,GO:0006139,GO:0006163,GO:…
evm.model.scaffold1041.7	9739.ENSTTRP00000016170	5.3e-27	125.6	PRKAG2	protein kinase, AMP-activated, gamma 2 non-catalytic subunit	GO:0000166,GO:0001882,GO:0001883,GO:0001932,GO:0001933,GO:0001934,GO:0003333,GO:0003674,GO:0003824,GO:0004672,GO:0004674,GO:0004679,GO:0004857,GO:0004860,GO:0004862,GO:0005488,GO:0005515,GO:0005524,GO:0005575,GO:0005622,GO:0005623,GO:0005634,GO:0005654,GO:0005737,GO:0005829,GO:0005975,GO:0005976,GO:0005977,GO:0006066,GO:0006073,GO:0006091,GO:0006109,GO:0006110,GO:0006112,GO:0006139,GO:0006163,GO:…
evm.model.scaffold1041.11	9913.ENSBTAP00000008180	3.3e-180	636.3	WDR86	WD domain, G-beta repeat
evm.model.scaffold1041.1	9913.ENSBTAP00000028347	1.8e-143	513.8	MLL3	myeloid lymphoid or mixed-lineage leukemia 3	GO:0003674,GO:0003824,GO:0005575,GO:0005622,GO:0005623,GO:0005634,GO:0005654,GO:0006325,GO:0006464,GO:0006479,GO:0006996,GO:0008150,GO:0008152,GO:0008168,GO:0008170,GO:0008213,GO:0008276,GO:0008757,GO:0009987,GO:0016043,GO:0016278,GO:0016279,GO:0016568,GO:0016569,GO:0016570,GO:0016571,GO:0016740,GO:0016741,GO:0018022,GO:0018024,GO:0018193,GO:0018205,GO:0019538,GO:0031974,GO:0031981,GO:0032259,GO:…
evm.model.scaffold1041.10	9913.ENSBTAP00000003927	4.7e-84	315.5	CRYGN	crystallin, gamma N
evm.model.scaffold1041.4	9913.ENSBTAP00000055417	5.6e-256	888.3	GALNTL5	UDP-N-acetyl-alpha-D-galactosamine polypeptide N-acetylgalactosaminyltransferase-like 5	GO:0000139,GO:0005575,GO:0005622,GO:0005623,GO:0005737,GO:0005794,GO:0012505,GO:0016020,GO:0031090,GO:0043226,GO:0043227,GO:0043229,GO:0043231,GO:0044422,GO:0044424,GO:0044431,GO:0044444,GO:0044446,GO:0044464
evm.model.scaffold1041.8	9646.ENSAMEP00000014146	4e-174	615.9	PRKAG2	protein kinase, AMP-activated, gamma 2 non-catalytic subunit	GO:0000166,GO:0001882,GO:0001883,GO:0001932,GO:0001933,GO:0001934,GO:0003333,GO:0003674,GO:0003824,GO:0004672,GO:0004674,GO:0004679,GO:0004857,GO:0004860,GO:0004862,GO:0005488,GO:0005515,GO:0005524,GO:0005575,GO:0005622,GO:0005623,GO:0005634,GO:0005654,GO:0005737,GO:0005829,GO:0005975,GO:0005976,GO:0005977,GO:0006066,GO:0006073,GO:0006091,GO:0006109,GO:0006110,GO:0006112,GO:0006139,GO:0006163,GO:…
evm.model.scaffold1041.3	9913.ENSBTAP00000028329	0	1138.6	GALNT11	UDP-N-acetyl-alpha-D-galactosamine polypeptide N-acetylgalactosaminyltransferase 11 (GalNAc-T11)	GO:0000139,GO:0005575,GO:0005622,GO:0005623,GO:0005737,GO:0005794,GO:0005975,GO:0006464,GO:0006486,GO:0006493,GO:0008150,GO:0008152,GO:0009058,GO:0009059,GO:0009100,GO:0009101,GO:0009987,GO:0012505,GO:0016020,GO:0016266,GO:0019538,GO:0031090,GO:0034645,GO:0036211,GO:0043170,GO:0043226,GO:0043227,GO:0043229,GO:0043231,GO:0043412,GO:0043413,GO:0043687,GO:0044237,GO:0044238,GO:0044249,GO:0044260,GO:…
evm.model.scaffold1041.2	9913.ENSBTAP00000028347	0	5883.9	MLL3	myeloid lymphoid or mixed-lineage leukemia 3	GO:0003674,GO:0003824,GO:0005575,GO:0005622,GO:0005623,GO:0005634,GO:0005654,GO:0006325,GO:0006464,GO:0006479,GO:0006996,GO:0008150,GO:0008152,GO:0008168,GO:0008170,GO:0008213,GO:0008276,GO:0008757,GO:0009987,GO:0016043,GO:0016278,GO:0016279,GO:0016568,GO:0016569,GO:0016570,GO:0016571,GO:0016740,GO:0016741,GO:0018022,GO:0018024,GO:0018193,GO:0018205,GO:0019538,GO:0031974,GO:0031981,GO:0032259,GO:…
evm.model.scaffold1041.9	9305.ENSSHAP00000004900	7.9e-86	321.6	RHEB	Ras homolog enriched in brain	GO:0000166,GO:0001882,GO:0001883,GO:0003674,GO:0003824,GO:0003924,GO:0005488,GO:0005525,GO:0005575,GO:0005622,GO:0005623,GO:0005634,GO:0005681,GO:0005737,GO:0005829,GO:0005886,GO:0006139,GO:0006152,GO:0006163,GO:0006184,GO:0006195,GO:0006725,GO:0006753,GO:0006793,GO:0006796,GO:0006807,GO:0007049,GO:0007050,GO:0007154,GO:0007165,GO:0007166,GO:0007167,GO:0007169,GO:0008150,GO:0008152,GO:0008286,GO:…
evm.model.scaffold1042.5	9913.ENSBTAP00000008831	1.8e-187	660.2	FBXO8	F-box protein 8	GO:0000151,GO:0003674,GO:0005083,GO:0005085,GO:0005086,GO:0005575,GO:0005622,GO:0005623,GO:0005634,GO:0006508,GO:0006511,GO:0006996,GO:0007010,GO:0008150,GO:0008152,GO:0009056,GO:0009057,GO:0009987,GO:0016043,GO:0019222,GO:0019538,GO:0019941,GO:0030029,GO:0030036,GO:0030054,GO:0030163,GO:0030234,GO:0030695,GO:0032991,GO:0043170,GO:0043226,GO:0043227,GO:0043229,GO:0043231,GO:0043234,GO:0043632,GO:…
evm.model.scaffold1042.2	9913.ENSBTAP00000027024	1.3e-88	330.9	HPGD	hydroxyprostaglandin dehydrogenase 15-(NAD)	GO:0000003,GO:0000166,GO:0001568,GO:0001944,GO:0003674,GO:0003824,GO:0004871,GO:0004872,GO:0004888,GO:0004930,GO:0004953,GO:0004954,GO:0004955,GO:0004957,GO:0005488,GO:0005515,GO:0005575,GO:0005622,GO:0005623,GO:0005634,GO:0005737,GO:0005829,GO:0006082,GO:0006629,GO:0006631,GO:0006690,GO:0006692,GO:0006693,GO:0007154,GO:0007165,GO:0007166,GO:0007167,GO:0007178,GO:0007179,GO:0007186,GO:0007275,GO:…
evm.model.scaffold1042.1	9913.ENSBTAP00000053414	1.7e-160	570.5	GLRA3	Glycine receptor alpha	GO:0003008,GO:0003674,GO:0004871,GO:0004872,GO:0005215,GO:0005216,GO:0005230,GO:0005231,GO:0005237,GO:0005253,GO:0005254,GO:0005488,GO:0005575,GO:0005623,GO:0005886,GO:0005887,GO:0006810,GO:0006811,GO:0006820,GO:0006821,GO:0007154,GO:0007165,GO:0007267,GO:0007268,GO:0008150,GO:0008509,GO:0009987,GO:0015075,GO:0015103,GO:0015108,GO:0015267,GO:0015276,GO:0015698,GO:0016020,GO:0016021,GO:0016594,GO:…
evm.model.scaffold1042.3	9913.ENSBTAP00000026720	7.2e-119	432.2	CEP44	centrosomal protein 44kDa	GO:0000922,GO:0005575,GO:0005622,GO:0005623,GO:0005813,GO:0005815,GO:0005819,GO:0005856,GO:0015630,GO:0030496,GO:0032991,GO:0043226,GO:0043228,GO:0043229,GO:0043232,GO:0043234,GO:0044422,GO:0044424,GO:0044430,GO:0044446,GO:0044464
evm.model.scaffold1043.11	9739.ENSTTRP00000014052	9e-163	578.2	TBP	TATA box binding protein	GO:0000003,GO:0000120,GO:0000228,GO:0000428,GO:0000785,GO:0000790,GO:0000791,GO:0000975,GO:0001067,GO:0001939,GO:0001940,GO:0003674,GO:0003676,GO:0003677,GO:0005488,GO:0005575,GO:0005622,GO:0005623,GO:0005634,GO:0005654,GO:0005667,GO:0005669,GO:0005672,GO:0005694,GO:0005719,GO:0005730,GO:0005737,GO:0006139,GO:0006351,GO:0006352,GO:0006354,GO:0006355,GO:0006366,GO:0006367,GO:0006368,GO:0006383,GO:…
evm.model.scaffold1043.10	9913.ENSBTAP00000014845	2e-145	520.4	PDCD2	Programmed cell death 2	GO:0005575,GO:0005622,GO:0005623,GO:0005634,GO:0006915,GO:0008150,GO:0008219,GO:0009987,GO:0012501,GO:0016265,GO:0043226,GO:0043227,GO:0043229,GO:0043231,GO:0044424,GO:0044464,GO:0044699,GO:0044763
evm.model.scaffold1043.1	9913.ENSBTAP00000019945	2.7e-207	726.5	IL23R	interleukin 23 receptor	GO:0001817,GO:0001818,GO:0001819,GO:0001910,GO:0001912,GO:0001914,GO:0001916,GO:0001932,GO:0001934,GO:0002230,GO:0002237,GO:0002252,GO:0002376,GO:0002443,GO:0002682,GO:0002684,GO:0002694,GO:0002696,GO:0002697,GO:0002699,GO:0002703,GO:0002705,GO:0002706,GO:0002708,GO:0002709,GO:0002711,GO:0002761,GO:0002763,GO:0002819,GO:0002821,GO:0002822,GO:0002824,GO:0002825,GO:0002827,GO:0002831,GO:0003674,GO:…
evm.model.scaffold1043.4	9913.ENSBTAP00000013636	1.5e-304	1050	HYOU1	hypoxia up-regulated 1	GO:0001666,GO:0001932,GO:0001934,GO:0002931,GO:0005575,GO:0005622,GO:0005623,GO:0005737,GO:0005783,GO:0005788,GO:0006950,GO:0006984,GO:0006986,GO:0006987,GO:0007154,GO:0007165,GO:0008150,GO:0009628,GO:0009893,GO:0009987,GO:0010033,GO:0010562,GO:0010604,GO:0019219,GO:0019220,GO:0019222,GO:0023052,GO:0030968,GO:0031323,GO:0031325,GO:0031399,GO:0031401,GO:0031974,GO:0032069,GO:0032075,GO:0032268,GO:…
evm.model.scaffold1043.12	9913.ENSBTAP00000010108	6.6e-134	481.9	PSMB1	The proteasome is a multicatalytic proteinase complex which is characterized by its ability to cleave peptides with Arg, Phe, Tyr, Leu, and Glu adjacent to the leaving group at neutral or slightly basic pH. The proteasome has an ATP-dependent proteolytic activity (By similarity)	GO:0000075,GO:0000077,GO:0000082,GO:0000084,GO:0000209,GO:0000278,GO:0000502,GO:0002376,GO:0002474,GO:0002478,GO:0002479,GO:0005575,GO:0005622,GO:0005623,GO:0005634,GO:0005654,GO:0005737,GO:0005829,GO:0005839,GO:0006139,GO:0006464,GO:0006508,GO:0006511,GO:0006521,GO:0006725,GO:0006807,GO:0006915,GO:0006950,GO:0006974,GO:0006977,GO:0007049,GO:0007093,GO:0007154,GO:0007165,GO:0007346,GO:0008150,GO:…
evm.model.scaffold1043.5	9913.ENSBTAP00000013636	5.5e-193	678.7	HYOU1	hypoxia up-regulated 1	GO:0001666,GO:0001932,GO:0001934,GO:0002931,GO:0005575,GO:0005622,GO:0005623,GO:0005737,GO:0005783,GO:0005788,GO:0006950,GO:0006984,GO:0006986,GO:0006987,GO:0007154,GO:0007165,GO:0008150,GO:0009628,GO:0009893,GO:0009987,GO:0010033,GO:0010562,GO:0010604,GO:0019219,GO:0019220,GO:0019222,GO:0023052,GO:0030968,GO:0031323,GO:0031325,GO:0031399,GO:0031401,GO:0031974,GO:0032069,GO:0032075,GO:0032268,GO:…
evm.model.scaffold1043.19	338963.Pcar_2354	1.5e-13	81.3	FTSY	Involved in targeting and insertion of nascent membrane proteins into the cytoplasmic membrane. Acts as a receptor for the complex formed by the signal recognition particle (SRP) and the ribosome-nascent chain (RNC). Interaction with SRP-RNC leads to the transfer of the RNC complex to the Sec translocase for insertion into the membrane, the hydrolysis of GTP by both Ffh and FtsY, and the dissocia…	GO:0000166,GO:0001882,GO:0001883,GO:0003674,GO:0003824,GO:0003924,GO:0005488,GO:0005525,GO:0005575,GO:0005618,GO:0005622,GO:0005623,GO:0005737,GO:0005829,GO:0005886,GO:0006139,GO:0006152,GO:0006163,GO:0006184,GO:0006195,GO:0006605,GO:0006612,GO:0006613,GO:0006614,GO:0006725,GO:0006753,GO:0006793,GO:0006796,GO:0006807,GO:0006810,GO:0006886,GO:0008104,GO:0008150,GO:0008152,GO:0009056,GO:0009116,GO:…
evm.model.scaffold1043.3	9823.ENSSSCP00000004109	1.1e-221	774.2	SERBP1	SERPINE1 mRNA binding protein 1	GO:0003674,GO:0003676,GO:0003723,GO:0003729,GO:0003730,GO:0005488,GO:0005575,GO:0005622,GO:0005623,GO:0005634,GO:0005737,GO:0005886,GO:0008150,GO:0010468,GO:0010608,GO:0010941,GO:0016020,GO:0019222,GO:0042981,GO:0043067,GO:0043226,GO:0043227,GO:0043229,GO:0043231,GO:0043487,GO:0043488,GO:0044424,GO:0044444,GO:0044464,GO:0048471,GO:0050789,GO:0050794,GO:0060255,GO:0065007,GO:0065008,GO:0071944,GO:…
evm.model.scaffold1043.6	9913.ENSBTAP00000007042	0	1753	VPS11	vacuolar protein sorting 11 homolog (S. cerevisiae)	GO:0000323,GO:0005575,GO:0005622,GO:0005623,GO:0005737,GO:0005764,GO:0005765,GO:0005768,GO:0005769,GO:0005770,GO:0005773,GO:0005774,GO:0005856,GO:0005884,GO:0010008,GO:0015629,GO:0016020,GO:0016023,GO:0030139,GO:0031090,GO:0031410,GO:0031902,GO:0031982,GO:0031988,GO:0032991,GO:0043226,GO:0043227,GO:0043228,GO:0043229,GO:0043231,GO:0043232,GO:0043234,GO:0044422,GO:0044424,GO:0044430,GO:0044437,GO:…
evm.model.scaffold1043.15	9913.ENSBTAP00000042093	2.4e-195	686.8	DLL1	Notch ligand involved in the mediation of Notch signaling (By similarity)	GO:0001655,GO:0001701,GO:0001709,GO:0001756,GO:0001757,GO:0001822,GO:0001947,GO:0002009,GO:0002376,GO:0002520,GO:0002682,GO:0003002,GO:0003007,GO:0003143,GO:0003674,GO:0005102,GO:0005112,GO:0005488,GO:0005515,GO:0005575,GO:0005576,GO:0005622,GO:0005623,GO:0005737,GO:0005886,GO:0005887,GO:0006355,GO:0006357,GO:0007154,GO:0007165,GO:0007166,GO:0007219,GO:0007220,GO:0007267,GO:0007275,GO:0007368,GO:…
evm.model.scaffold1043.9	9913.ENSBTAP00000007065	4e-232	808.9	DPAGT1	dolichyl-phosphate (UDP-N-acetylglucosamine) N-acetylglucosaminephosphotransferase 1 (GlcNAc-1-P transferase)	GO:0003674,GO:0003824,GO:0003975,GO:0003976,GO:0005575,GO:0005622,GO:0005623,GO:0005737,GO:0005783,GO:0005789,GO:0005975,GO:0006040,GO:0006047,GO:0006066,GO:0006139,GO:0006461,GO:0006464,GO:0006486,GO:0006487,GO:0006488,GO:0006629,GO:0006720,GO:0006725,GO:0006753,GO:0006793,GO:0006796,GO:0006807,GO:0008150,GO:0008152,GO:0008299,GO:0008610,GO:0009058,GO:0009059,GO:0009100,GO:0009101,GO:0009117,GO:…
evm.model.scaffold1043.14	9796.ENSECAP00000016468	0	1199.9	FAM120B	family with sequence similarity 120B	GO:0005575,GO:0005622,GO:0005623,GO:0005634,GO:0043226,GO:0043227,GO:0043229,GO:0043231,GO:0044424,GO:0044464
evm.model.scaffold1043.18	8364.ENSXETP00000054776	8.6e-14	82.8		Inherit from NOG: fibronectin binding protein
evm.model.scaffold1043.8	43179.ENSSTOP00000012925	1.4e-70	270.8	H2AFX	H2A histone family, member X	GO:0000003,GO:0000075,GO:0000077,GO:0000228,GO:0000724,GO:0000725,GO:0000785,GO:0000786,GO:0000790,GO:0000793,GO:0000794,GO:0000803,GO:0001673,GO:0001741,GO:0003674,GO:0003676,GO:0003677,GO:0003684,GO:0005488,GO:0005575,GO:0005622,GO:0005623,GO:0005634,GO:0005654,GO:0005657,GO:0005694,GO:0006139,GO:0006259,GO:0006281,GO:0006282,GO:0006302,GO:0006310,GO:0006323,GO:0006325,GO:0006333,GO:0006334,GO:…
evm.model.scaffold1043.2	9913.ENSBTAP00000012441	0	1771.9	IL12RB2	Interleukin 12 receptor, beta 2	GO:0001816,GO:0001817,GO:0001819,GO:0002237,GO:0002682,GO:0002694,GO:0002697,GO:0003674,GO:0004871,GO:0004872,GO:0004888,GO:0004896,GO:0005488,GO:0005515,GO:0005575,GO:0005623,GO:0005886,GO:0005887,GO:0006464,GO:0006468,GO:0006793,GO:0006796,GO:0007154,GO:0007165,GO:0007166,GO:0008150,GO:0008152,GO:0008284,GO:0009607,GO:0009617,GO:0009897,GO:0009986,GO:0009987,GO:0010033,GO:0016020,GO:0016021,GO:…
evm.model.scaffold1043.7	9913.ENSBTAP00000007052	2.5e-201	706.4	HMBS	hydroxymethylbilane synthase	GO:0001101,GO:0001666,GO:0003674,GO:0003824,GO:0004418,GO:0004852,GO:0005488,GO:0005575,GO:0005622,GO:0005623,GO:0005634,GO:0005737,GO:0005829,GO:0006725,GO:0006778,GO:0006779,GO:0006783,GO:0006807,GO:0006950,GO:0007275,GO:0007399,GO:0007417,GO:0007584,GO:0008150,GO:0008152,GO:0009058,GO:0009605,GO:0009628,GO:0009636,GO:0009719,GO:0009725,GO:0009743,GO:0009987,GO:0009991,GO:0010001,GO:0010033,GO:…
evm.model.scaffold1044.6	9913.ENSBTAP00000009523	3.2e-135	486.1	TNFAIP6	tumor necrosis factor alpha-induced protein 6	GO:0003674,GO:0005488,GO:0005539,GO:0005540,GO:0006950,GO:0006952,GO:0006954,GO:0007154,GO:0007165,GO:0007267,GO:0008150,GO:0009611,GO:0009987,GO:0023052,GO:0044699,GO:0044700,GO:0044763,GO:0050789,GO:0050794,GO:0050896,GO:0051716,GO:0065007,GO:0097367
evm.model.scaffold1044.11	9913.ENSBTAP00000017591	6.9e-142	508.4	R3HDML	R3H domain containing-like	GO:0005575,GO:0005576
evm.model.scaffold1044.7	9669.ENSMPUP00000004116	2.4e-38	163.3	RPL5	ribosomal protein L5	GO:0000184,GO:0000956,GO:0003674,GO:0003676,GO:0003723,GO:0003735,GO:0005198,GO:0005488,GO:0005575,GO:0005622,GO:0005623,GO:0005634,GO:0005730,GO:0005737,GO:0005829,GO:0005840,GO:0006139,GO:0006364,GO:0006396,GO:0006401,GO:0006402,GO:0006412,GO:0006413,GO:0006414,GO:0006415,GO:0006605,GO:0006612,GO:0006613,GO:0006614,GO:0006725,GO:0006807,GO:0006810,GO:0006886,GO:0008097,GO:0008104,GO:0008150,GO:…
evm.model.scaffold1044.5	9913.ENSBTAP00000027997	0	1467.2	RIF1	RAP1 interacting factor homolog (yeast)	GO:0000781,GO:0001939,GO:0001940,GO:0005575,GO:0005622,GO:0005623,GO:0005634,GO:0005694,GO:0005819,GO:0005856,GO:0008150,GO:0009987,GO:0015630,GO:0019827,GO:0030154,GO:0032501,GO:0032502,GO:0032991,GO:0043226,GO:0043227,GO:0043228,GO:0043229,GO:0043231,GO:0043232,GO:0043234,GO:0044422,GO:0044424,GO:0044427,GO:0044430,GO:0044446,GO:0044464,GO:0044699,GO:0044707,GO:0044763,GO:0044767,GO:0045120,GO:…
evm.model.scaffold1044.1	9913.ENSBTAP00000002971	1.6e-141	507.3	CACNB4	Calcium channel, voltage-dependent, beta	GO:0000902,GO:0000904,GO:0002253,GO:0002376,GO:0002429,GO:0002520,GO:0002682,GO:0002684,GO:0002757,GO:0002764,GO:0002768,GO:0003008,GO:0003674,GO:0005215,GO:0005216,GO:0005244,GO:0005245,GO:0005261,GO:0005262,GO:0005488,GO:0005515,GO:0005575,GO:0005622,GO:0005623,GO:0005737,GO:0005829,GO:0005886,GO:0005891,GO:0006139,GO:0006163,GO:0006725,GO:0006753,GO:0006793,GO:0006796,GO:0006807,GO:0006810,GO:…
evm.model.scaffold1044.9	9913.ENSBTAP00000003358	7.6e-214	748	GDAP1L1	ganglioside induced differentiation associated protein 1-like 1
evm.model.scaffold1044.3	9913.ENSBTAP00000053520	0	3681.7	NEB	Nebulin repeat
evm.model.scaffold1044.2	9913.ENSBTAP00000002959	3.7e-90	336.3	ARL5A	ADP-ribosylation factor-like	GO:0000166,GO:0001882,GO:0001883,GO:0003674,GO:0005488,GO:0005525,GO:0017076,GO:0019001,GO:0032549,GO:0032550,GO:0032553,GO:0032555,GO:0032561,GO:0035639,GO:0036094,GO:0043167,GO:0043168,GO:0097159,GO:1901265,GO:1901363
evm.model.scaffold1044.8	9913.ENSBTAP00000056361	3.9e-36	156.4	MAGEB6	Melanoma antigen, family
evm.model.scaffold1044.12	9823.ENSSSCP00000007852	6.7e-271	937.9	HNF4A	Hepatocyte nuclear factor 4	GO:0000003,GO:0000062,GO:0000975,GO:0000981,GO:0000982,GO:0001067,GO:0001071,GO:0001077,GO:0001228,GO:0001558,GO:0001932,GO:0001933,GO:0002791,GO:0003006,GO:0003674,GO:0003676,GO:0003677,GO:0003700,GO:0003705,GO:0003707,GO:0003824,GO:0004871,GO:0004872,GO:0005102,GO:0005488,GO:0005504,GO:0005515,GO:0005575,GO:0005622,GO:0005623,GO:0005634,GO:0005654,GO:0005667,GO:0005737,GO:0005829,GO:0006082,GO:…
evm.model.scaffold1044.10	9913.ENSBTAP00000026679	8.3e-152	541.6	FITM2	fat storage-inducing transmembrane protein 2	GO:0005575,GO:0005622,GO:0005623,GO:0005737,GO:0005739,GO:0005783,GO:0005789,GO:0006996,GO:0007010,GO:0008150,GO:0009889,GO:0009987,GO:0010866,GO:0010883,GO:0010884,GO:0010889,GO:0010890,GO:0012505,GO:0016020,GO:0016021,GO:0016043,GO:0019216,GO:0019222,GO:0019725,GO:0022603,GO:0022604,GO:0030176,GO:0031090,GO:0031224,GO:0031227,GO:0031300,GO:0031301,GO:0031323,GO:0031326,GO:0032879,GO:0034389,GO:…
evm.model.scaffold1044.4	9823.ENSSSCP00000017373	0	3220.3	NEBL	nebulette	GO:0001725,GO:0003674,GO:0005488,GO:0005515,GO:0005575,GO:0005622,GO:0005623,GO:0005737,GO:0005856,GO:0006996,GO:0007010,GO:0007015,GO:0007275,GO:0007507,GO:0008092,GO:0008150,GO:0009653,GO:0009888,GO:0009987,GO:0010927,GO:0014706,GO:0015629,GO:0016043,GO:0022607,GO:0030016,GO:0030017,GO:0030018,GO:0030029,GO:0030036,GO:0030154,GO:0030239,GO:0031032,GO:0031674,GO:0032432,GO:0032501,GO:0032502,GO:…
evm.model.scaffold1045.1	9669.ENSMPUP00000000685	1.8e-213	746.9	SCN1A	sodium channel, voltage-gated, type I, alpha	GO:0005575,GO:0016020
evm.model.scaffold1045.9	9913.ENSBTAP00000025829	2.7e-30	136.3	SCN3A	Sodium channel voltage-gated type	GO:0001508,GO:0001518,GO:0003008,GO:0003674,GO:0005215,GO:0005216,GO:0005244,GO:0005248,GO:0005261,GO:0005272,GO:0005488,GO:0005515,GO:0005516,GO:0005575,GO:0005622,GO:0005623,GO:0005737,GO:0005886,GO:0005887,GO:0006810,GO:0006811,GO:0006812,GO:0006814,GO:0006950,GO:0007154,GO:0007275,GO:0007399,GO:0007600,GO:0008150,GO:0008324,GO:0009611,GO:0009636,GO:0009987,GO:0015075,GO:0015077,GO:0015081,GO:…
evm.model.scaffold1045.6	9646.ENSAMEP00000002663	3e-21	105.5	CSRNP3	cysteine-serine-rich nuclear protein 3	GO:0001071,GO:0003674,GO:0003700,GO:0005575,GO:0005622,GO:0005623,GO:0005634,GO:0006355,GO:0006357,GO:0008150,GO:0009889,GO:0009891,GO:0009893,GO:0010468,GO:0010556,GO:0010557,GO:0010604,GO:0010628,GO:0010921,GO:0010923,GO:0010941,GO:0010942,GO:0019219,GO:0019220,GO:0019222,GO:0031323,GO:0031325,GO:0031326,GO:0031328,GO:0035303,GO:0042981,GO:0043065,GO:0043067,GO:0043068,GO:0043086,GO:0043226,GO:…
evm.model.scaffold1045.4	9913.ENSBTAP00000018541	0	1303.1	GALNT3	UDP-N-acetyl-alpha-D-galactosamine polypeptide N-acetylgalactosaminyltransferase	GO:0000139,GO:0003674,GO:0003824,GO:0004653,GO:0005488,GO:0005509,GO:0005575,GO:0005622,GO:0005623,GO:0005634,GO:0005737,GO:0005794,GO:0005795,GO:0005975,GO:0006464,GO:0006486,GO:0006493,GO:0008150,GO:0008152,GO:0008194,GO:0008376,GO:0009058,GO:0009059,GO:0009100,GO:0009101,GO:0009987,GO:0012505,GO:0016020,GO:0016021,GO:0016266,GO:0016740,GO:0016757,GO:0016758,GO:0018193,GO:0018209,GO:0018210,GO:…
evm.model.scaffold1045.5	30608.ENSMICP00000013932	2.5e-290	1002.7	CSRNP3	cysteine-serine-rich nuclear protein 3	GO:0001071,GO:0003674,GO:0003700,GO:0005575,GO:0005622,GO:0005623,GO:0005634,GO:0006355,GO:0006357,GO:0008150,GO:0009889,GO:0009891,GO:0009893,GO:0010468,GO:0010556,GO:0010557,GO:0010604,GO:0010628,GO:0010921,GO:0010923,GO:0010941,GO:0010942,GO:0019219,GO:0019220,GO:0019222,GO:0031323,GO:0031325,GO:0031326,GO:0031328,GO:0035303,GO:0042981,GO:0043065,GO:0043067,GO:0043068,GO:0043086,GO:0043226,GO:…
evm.model.scaffold1045.3	9913.ENSBTAP00000005682	5.6e-92	342	TTC21B	Tetratricopeptide repeat domain 21B	GO:0000902,GO:0005575,GO:0005622,GO:0005623,GO:0005737,GO:0005929,GO:0005930,GO:0006810,GO:0006928,GO:0007017,GO:0007018,GO:0007154,GO:0007165,GO:0007166,GO:0007224,GO:0008150,GO:0009653,GO:0009987,GO:0010970,GO:0016043,GO:0023052,GO:0030030,GO:0030705,GO:0031514,GO:0032502,GO:0032838,GO:0032989,GO:0032990,GO:0035085,GO:0042073,GO:0042995,GO:0043226,GO:0043227,GO:0043229,GO:0043231,GO:0044422,GO:…
evm.model.scaffold1045.7	10116.ENSRNOP00000008026	1.4e-97	360.9	SCN1A	Sodium channel voltage-gated type	GO:0001508,GO:0001518,GO:0003008,GO:0003674,GO:0005215,GO:0005216,GO:0005244,GO:0005248,GO:0005261,GO:0005272,GO:0005488,GO:0005575,GO:0005622,GO:0005623,GO:0005737,GO:0005886,GO:0005887,GO:0005911,GO:0006810,GO:0006811,GO:0006812,GO:0006814,GO:0007154,GO:0007610,GO:0007626,GO:0007628,GO:0008150,GO:0008324,GO:0008344,GO:0009987,GO:0014704,GO:0015075,GO:0015077,GO:0015081,GO:0015267,GO:0015672,GO:…
evm.model.scaffold1045.2	9913.ENSBTAP00000005682	0	2259.2	TTC21B	Tetratricopeptide repeat domain 21B	GO:0000902,GO:0005575,GO:0005622,GO:0005623,GO:0005737,GO:0005929,GO:0005930,GO:0006810,GO:0006928,GO:0007017,GO:0007018,GO:0007154,GO:0007165,GO:0007166,GO:0007224,GO:0008150,GO:0009653,GO:0009987,GO:0010970,GO:0016043,GO:0023052,GO:0030030,GO:0030705,GO:0031514,GO:0032502,GO:0032838,GO:0032989,GO:0032990,GO:0035085,GO:0042073,GO:0042995,GO:0043226,GO:0043227,GO:0043229,GO:0043231,GO:0044422,GO:…
evm.model.scaffold1045.8	9913.ENSBTAP00000053208	0	1470.3	SCN2A	Sodium channel voltage-gated type	GO:0001508,GO:0001518,GO:0003008,GO:0003674,GO:0005215,GO:0005216,GO:0005244,GO:0005248,GO:0005261,GO:0005272,GO:0005575,GO:0005623,GO:0005886,GO:0005887,GO:0005911,GO:0006810,GO:0006811,GO:0006812,GO:0006814,GO:0006915,GO:0006950,GO:0006970,GO:0007154,GO:0007165,GO:0007272,GO:0007275,GO:0007399,GO:0008150,GO:0008219,GO:0008324,GO:0008366,GO:0008627,GO:0009628,GO:0009987,GO:0012501,GO:0014704,GO:…
evm.model.scaffold1045.10	9615.ENSCAFP00000016143	0	2291.9	SCN3A	sodium channel, voltage-gated, type III, alpha	GO:0001508,GO:0001518,GO:0003008,GO:0003674,GO:0005215,GO:0005216,GO:0005244,GO:0005248,GO:0005261,GO:0005272,GO:0005488,GO:0005515,GO:0005516,GO:0005575,GO:0005622,GO:0005623,GO:0005737,GO:0005886,GO:0005887,GO:0006810,GO:0006811,GO:0006812,GO:0006814,GO:0006950,GO:0007154,GO:0007275,GO:0007399,GO:0007600,GO:0008150,GO:0008324,GO:0009611,GO:0009636,GO:0009987,GO:0015075,GO:0015077,GO:0015081,GO:…
evm.model.scaffold1046.2	9361.ENSDNOP00000003779	1.4e-80	304.3	KLF12	Kruppel-like factor 12	GO:0000122,GO:0000988,GO:0000989,GO:0001071,GO:0003674,GO:0003676,GO:0003677,GO:0003700,GO:0003712,GO:0003714,GO:0005488,GO:0005575,GO:0005622,GO:0005623,GO:0005634,GO:0006355,GO:0006357,GO:0008150,GO:0009889,GO:0009890,GO:0009891,GO:0009892,GO:0009893,GO:0010468,GO:0010556,GO:0010557,GO:0010558,GO:0010604,GO:0010605,GO:0010628,GO:0010629,GO:0019219,GO:0019222,GO:0031323,GO:0031324,GO:0031325,GO:…
evm.model.scaffold1046.1	9913.ENSBTAP00000053626	7.5e-41	171.4	SLC2A13	Solute carrier family 2 (Facilitated glucose transporter), member 13	GO:0005575,GO:0005623,GO:0005886,GO:0006810,GO:0008150,GO:0009987,GO:0016020,GO:0044464,GO:0044699,GO:0044763,GO:0044765,GO:0051179,GO:0051234,GO:0055085,GO:0071944
evm.model.scaffold1047.9	9913.ENSBTAP00000053506	0	2731.1	MLH3	MutL homolog 3 (E coli)	GO:0000003,GO:0000228,GO:0000793,GO:0000794,GO:0000795,GO:0001673,GO:0003674,GO:0003676,GO:0003677,GO:0003682,GO:0003696,GO:0003697,GO:0003824,GO:0005488,GO:0005515,GO:0005575,GO:0005622,GO:0005623,GO:0005634,GO:0005654,GO:0005694,GO:0005712,GO:0006139,GO:0006152,GO:0006163,GO:0006195,GO:0006200,GO:0006259,GO:0006281,GO:0006298,GO:0006310,GO:0006725,GO:0006753,GO:0006793,GO:0006796,GO:0006807,GO:…
evm.model.scaffold1047.1	9913.ENSBTAP00000015768	1.1e-210	737.6	SLC24A3	Solute carrier family 24 (Sodium potassium calcium exchanger), member 3	GO:0003674,GO:0005215,GO:0005575,GO:0005623,GO:0005886,GO:0006810,GO:0006811,GO:0006812,GO:0006813,GO:0006814,GO:0006816,GO:0006873,GO:0006874,GO:0006875,GO:0008150,GO:0008273,GO:0008324,GO:0009987,GO:0015075,GO:0015077,GO:0015079,GO:0015081,GO:0015085,GO:0015291,GO:0015297,GO:0015298,GO:0015368,GO:0015491,GO:0015672,GO:0016020,GO:0019725,GO:0022804,GO:0022821,GO:0022857,GO:0022890,GO:0022891,GO:…
evm.model.scaffold1047.10	9913.ENSBTAP00000011424	1.7e-194	683.7	EIF2B2	Eukaryotic translation initiation factor 2B, subunit 2 beta	GO:0000003,GO:0000166,GO:0001508,GO:0001541,GO:0001882,GO:0001883,GO:0003006,GO:0003008,GO:0003674,GO:0003676,GO:0003723,GO:0003743,GO:0005085,GO:0005488,GO:0005524,GO:0005525,GO:0005575,GO:0005622,GO:0005623,GO:0005737,GO:0005829,GO:0005851,GO:0006412,GO:0006413,GO:0006417,GO:0006446,GO:0006950,GO:0007154,GO:0007272,GO:0007275,GO:0007399,GO:0007417,GO:0007548,GO:0008135,GO:0008150,GO:0008152,GO:…
evm.model.scaffold1047.4	9913.ENSBTAP00000005660	7.1e-207	724.9	FOS	FBJ murine osteosarcoma viral oncogene homolog	GO:0000003,GO:0000165,GO:0000302,GO:0000975,GO:0001067,GO:0001071,GO:0001661,GO:0002218,GO:0002221,GO:0002224,GO:0002237,GO:0002253,GO:0002376,GO:0002682,GO:0002684,GO:0002755,GO:0002756,GO:0002757,GO:0002758,GO:0002764,GO:0003008,GO:0003674,GO:0003676,GO:0003677,GO:0003690,GO:0003700,GO:0005488,GO:0005515,GO:0005575,GO:0005622,GO:0005623,GO:0005634,GO:0005654,GO:0005667,GO:0006139,GO:0006259,GO:…
evm.model.scaffold1047.12	9913.ENSBTAP00000054086	1.3e-296	1023.5	RPS6KL1	ribosomal protein S6 kinase-like 1
evm.model.scaffold1047.3	9685.ENSFCAP00000024851	3.4e-41	172.6	JDP2	Jun dimerization protein 2	GO:0000122,GO:0001071,GO:0003674,GO:0003676,GO:0003677,GO:0003682,GO:0003690,GO:0003700,GO:0005488,GO:0005515,GO:0005575,GO:0005622,GO:0005623,GO:0005634,GO:0006355,GO:0006357,GO:0008150,GO:0009889,GO:0009890,GO:0009892,GO:0009893,GO:0010468,GO:0010556,GO:0010558,GO:0010604,GO:0010605,GO:0010629,GO:0010638,GO:0019219,GO:0019222,GO:0031056,GO:0031058,GO:0031063,GO:0031065,GO:0031323,GO:0031324,GO:…
evm.model.scaffold1047.14	9913.ENSBTAP00000020033	2.5e-246	856.3	PROX2	prospero homeobox 2	GO:0005575,GO:0005622,GO:0005623,GO:0005634,GO:0043226,GO:0043227,GO:0043229,GO:0043231,GO:0044424,GO:0044464
evm.model.scaffold1047.7	9913.ENSBTAP00000018587	2.8e-302	1042.3	ZC2HC1C	zinc finger, C2HC-type containing 1C
evm.model.scaffold1047.11	9913.ENSBTAP00000018196	1.6e-78	297.4	PGF	Placental growth factor	GO:0000003,GO:0001525,GO:0001568,GO:0001655,GO:0001657,GO:0001658,GO:0001666,GO:0001763,GO:0001936,GO:0001938,GO:0001944,GO:0002009,GO:0002040,GO:0003674,GO:0005102,GO:0005126,GO:0005172,GO:0005488,GO:0005515,GO:0005575,GO:0005576,GO:0005615,GO:0006950,GO:0007154,GO:0007165,GO:0007166,GO:0007167,GO:0007169,GO:0007267,GO:0007275,GO:0007565,GO:0008083,GO:0008150,GO:0008284,GO:0009628,GO:0009653,GO:…
evm.model.scaffold1047.6	9913.ENSBTAP00000022098	0	1962.6	NEK9	NIMA-related kinase 9	GO:0003674,GO:0005488,GO:0005515,GO:0005575,GO:0005622,GO:0005623,GO:0005634,GO:0005737,GO:0005739,GO:0019899,GO:0019900,GO:0019901,GO:0043226,GO:0043227,GO:0043229,GO:0043231,GO:0044424,GO:0044444,GO:0044464
evm.model.scaffold1047.13	9739.ENSTTRP00000001797	4e-225	785.8	DLST	Dihydrolipoamide S-succinyltransferase (E2 component of 2-oxo-glutarate complex)	GO:0003674,GO:0003824,GO:0004149,GO:0005575,GO:0005622,GO:0005623,GO:0005634,GO:0005737,GO:0005739,GO:0005759,GO:0005886,GO:0005947,GO:0006082,GO:0006084,GO:0006085,GO:0006091,GO:0006099,GO:0006103,GO:0006139,GO:0006520,GO:0006553,GO:0006554,GO:0006637,GO:0006725,GO:0006732,GO:0006733,GO:0006734,GO:0006753,GO:0006793,GO:0006796,GO:0006807,GO:0008150,GO:0008152,GO:0009056,GO:0009058,GO:0009060,GO:…
evm.model.scaffold1047.8	9823.ENSSSCP00000002579	1.1e-55	221.1	ACYP1	acylphosphatase 1, erythrocyte (common) type	GO:0003674,GO:0003824,GO:0003998,GO:0006793,GO:0006796,GO:0008150,GO:0008152,GO:0009987,GO:0016787,GO:0016817,GO:0016818,GO:0044237
evm.model.scaffold1047.5	9823.ENSSSCP00000002582	4.2e-75	285.8	TMED10	transmembrane emp24-like trafficking protein 10 (yeast)	GO:0001101,GO:0001655,GO:0001822,GO:0003674,GO:0005488,GO:0005515,GO:0005575,GO:0005622,GO:0005623,GO:0005737,GO:0005783,GO:0005789,GO:0005793,GO:0005794,GO:0005798,GO:0005801,GO:0005802,GO:0005886,GO:0006461,GO:0006518,GO:0006807,GO:0006810,GO:0006886,GO:0006887,GO:0006888,GO:0006890,GO:0006900,GO:0006901,GO:0006903,GO:0006996,GO:0007030,GO:0007275,GO:0008104,GO:0008150,GO:0008152,GO:0009719,GO:…
evm.model.scaffold1049.5	9913.ENSBTAP00000039684	0	1385.9	TAGAP	T-cell activation RhoGTPase activating protein	GO:0005575,GO:0005622,GO:0005623,GO:0005737,GO:0005829,GO:0007154,GO:0007165,GO:0007264,GO:0008150,GO:0009966,GO:0009987,GO:0010646,GO:0023051,GO:0023052,GO:0035556,GO:0044424,GO:0044444,GO:0044464,GO:0044699,GO:0044700,GO:0044763,GO:0048583,GO:0050789,GO:0050794,GO:0050896,GO:0051056,GO:0051716,GO:0065007
evm.model.scaffold1049.2	9913.ENSBTAP00000013663	1.1e-132	478	EZR	Probably involved in connections of major cytoskeletal structures to the plasma membrane	GO:0000902,GO:0000904,GO:0001726,GO:0001931,GO:0003674,GO:0003779,GO:0005198,GO:0005488,GO:0005515,GO:0005575,GO:0005622,GO:0005623,GO:0005634,GO:0005730,GO:0005737,GO:0005815,GO:0005829,GO:0005856,GO:0005884,GO:0005886,GO:0005902,GO:0005932,GO:0005938,GO:0006928,GO:0006935,GO:0006996,GO:0007010,GO:0007015,GO:0007016,GO:0007155,GO:0007159,GO:0007163,GO:0007275,GO:0007399,GO:0007409,GO:0007411,GO:…
evm.model.scaffold1049.4	9361.ENSDNOP00000006459	5.9e-30	135.2	RPS15A	ribosomal protein S15a	GO:0000184,GO:0000956,GO:0003674,GO:0003676,GO:0003723,GO:0003735,GO:0005198,GO:0005488,GO:0005575,GO:0005622,GO:0005623,GO:0005737,GO:0005829,GO:0005840,GO:0006139,GO:0006401,GO:0006402,GO:0006412,GO:0006413,GO:0006414,GO:0006415,GO:0006605,GO:0006612,GO:0006613,GO:0006614,GO:0006725,GO:0006807,GO:0006810,GO:0006886,GO:0008104,GO:0008150,GO:0008152,GO:0008284,GO:0009056,GO:0009057,GO:0009058,GO:…
evm.model.scaffold1049.1	9913.ENSBTAP00000013647	1.8e-287	993	SYTL3	synaptotagmin-like 3	GO:0003674,GO:0005488,GO:0005515,GO:0005543,GO:0005544,GO:0005575,GO:0005623,GO:0005886,GO:0006810,GO:0006887,GO:0008150,GO:0008270,GO:0008289,GO:0009987,GO:0012505,GO:0016020,GO:0016192,GO:0019897,GO:0019898,GO:0032940,GO:0042043,GO:0043167,GO:0043168,GO:0043169,GO:0044425,GO:0044459,GO:0044464,GO:0044699,GO:0044763,GO:0044765,GO:0046872,GO:0046903,GO:0046914,GO:0051179,GO:0051234,GO:0051641,GO:…
evm.model.scaffold1049.7	9913.ENSBTAP00000039682	0	2853.9	FNDC1	fibronectin type III domain containing 1	GO:0001666,GO:0001932,GO:0001934,GO:0005575,GO:0005576,GO:0005622,GO:0005623,GO:0005737,GO:0005739,GO:0005740,GO:0005886,GO:0005911,GO:0006950,GO:0008150,GO:0009628,GO:0009893,GO:0009987,GO:0010562,GO:0010604,GO:0010660,GO:0010661,GO:0010662,GO:0010663,GO:0010665,GO:0010666,GO:0010941,GO:0010942,GO:0016020,GO:0019220,GO:0019222,GO:0030054,GO:0031090,GO:0031323,GO:0031325,GO:0031399,GO:0031401,GO:…
evm.model.scaffold1049.3	9913.ENSBTAP00000007814	0	1150.2	RSPH3	radial spoke 3 homolog (Chlamydomonas)
evm.model.scaffold105.5	9913.ENSBTAP00000027545	3.5e-183	646	GFRA2	GDNF family receptor alpha 2	GO:0001932,GO:0001933,GO:0003674,GO:0004871,GO:0004872,GO:0004888,GO:0004896,GO:0005575,GO:0005623,GO:0005886,GO:0007154,GO:0007165,GO:0007166,GO:0007167,GO:0007169,GO:0007275,GO:0007399,GO:0008150,GO:0009892,GO:0009987,GO:0010033,GO:0010563,GO:0010605,GO:0016020,GO:0016167,GO:0019220,GO:0019221,GO:0019222,GO:0019898,GO:0023052,GO:0031323,GO:0031324,GO:0031399,GO:0031400,GO:0031952,GO:0031953,GO:…
evm.model.scaffold105.2	9685.ENSFCAP00000015821	1.3e-121	441	SHOX2	Short stature homeobox	GO:0005575,GO:0005622,GO:0005623,GO:0005634,GO:0043226,GO:0043227,GO:0043229,GO:0043231,GO:0044424,GO:0044464
evm.model.scaffold105.8	61853.ENSNLEP00000024256	0	1155.2	XPO7	Exportin 7	GO:0003674,GO:0005049,GO:0005215,GO:0005488,GO:0005515,GO:0005575,GO:0005622,GO:0005623,GO:0005634,GO:0005635,GO:0005643,GO:0005737,GO:0006611,GO:0006810,GO:0006886,GO:0006913,GO:0008104,GO:0008150,GO:0008536,GO:0008565,GO:0009987,GO:0012505,GO:0015031,GO:0016020,GO:0016021,GO:0016482,GO:0017016,GO:0019899,GO:0022892,GO:0031224,GO:0031267,GO:0031967,GO:0031975,GO:0032991,GO:0033036,GO:0034613,GO:…
evm.model.scaffold105.9	9685.ENSFCAP00000021361	1.8e-191	673.7	XPO7	exportin 7	GO:0003674,GO:0005049,GO:0005215,GO:0005488,GO:0005515,GO:0005575,GO:0005622,GO:0005623,GO:0005634,GO:0005635,GO:0005643,GO:0005737,GO:0006611,GO:0006810,GO:0006886,GO:0006913,GO:0008104,GO:0008150,GO:0008536,GO:0008565,GO:0009987,GO:0012505,GO:0015031,GO:0016020,GO:0016021,GO:0016482,GO:0017016,GO:0019899,GO:0022892,GO:0031224,GO:0031267,GO:0031967,GO:0031975,GO:0032991,GO:0033036,GO:0034613,GO:…
evm.model.scaffold105.4	9913.ENSBTAP00000042411	6.7e-149	531.9	RPL6	ribosomal protein L6	GO:0000184,GO:0000956,GO:0003674,GO:0003676,GO:0003677,GO:0003723,GO:0003735,GO:0005198,GO:0005488,GO:0005575,GO:0005622,GO:0005623,GO:0005634,GO:0005730,GO:0005737,GO:0005829,GO:0005840,GO:0006139,GO:0006355,GO:0006401,GO:0006402,GO:0006412,GO:0006413,GO:0006414,GO:0006415,GO:0006605,GO:0006612,GO:0006613,GO:0006614,GO:0006725,GO:0006807,GO:0006810,GO:0006886,GO:0008104,GO:0008150,GO:0008152,GO:…
evm.model.scaffold105.7	9913.ENSBTAP00000004337	1e-238	830.9	DOK2	Docking protein 2, 56kDa	GO:0000165,GO:0002376,GO:0003674,GO:0004871,GO:0005057,GO:0005575,GO:0005622,GO:0005623,GO:0005737,GO:0005829,GO:0006928,GO:0006950,GO:0007154,GO:0007165,GO:0007166,GO:0007167,GO:0007169,GO:0007243,GO:0007264,GO:0007265,GO:0007596,GO:0007599,GO:0008150,GO:0009611,GO:0009987,GO:0016477,GO:0023052,GO:0032501,GO:0035556,GO:0040011,GO:0042060,GO:0044424,GO:0044444,GO:0044464,GO:0044699,GO:0044700,GO:…
evm.model.scaffold105.10	9601.ENSPPYP00000017208	2.8e-40	169.5	SLC1A3	Solute carrier family 1 (Glial high affinity glutamate transporter), member 3	GO:0000902,GO:0000904,GO:0001101,GO:0001504,GO:0001505,GO:0003008,GO:0003333,GO:0003674,GO:0005215,GO:0005310,GO:0005313,GO:0005314,GO:0005342,GO:0005488,GO:0005575,GO:0005576,GO:0005578,GO:0005622,GO:0005623,GO:0005737,GO:0005739,GO:0005740,GO:0005743,GO:0005886,GO:0006082,GO:0006091,GO:0006520,GO:0006536,GO:0006537,GO:0006807,GO:0006810,GO:0006811,GO:0006812,GO:0006814,GO:0006820,GO:0006835,GO:…
evm.model.scaffold105.6	9913.ENSBTAP00000027545	6.7e-81	305.1	GFRA2	GDNF family receptor alpha 2	GO:0001932,GO:0001933,GO:0003674,GO:0004871,GO:0004872,GO:0004888,GO:0004896,GO:0005575,GO:0005623,GO:0005886,GO:0007154,GO:0007165,GO:0007166,GO:0007167,GO:0007169,GO:0007275,GO:0007399,GO:0008150,GO:0009892,GO:0009987,GO:0010033,GO:0010563,GO:0010605,GO:0016020,GO:0016167,GO:0019220,GO:0019221,GO:0019222,GO:0019898,GO:0023052,GO:0031323,GO:0031324,GO:0031399,GO:0031400,GO:0031952,GO:0031953,GO:…
evm.model.scaffold105.11	9913.ENSBTAP00000024287	3.5e-234	815.8	SLC1A3	Solute carrier family 1 (Glial high affinity glutamate transporter), member 3	GO:0000902,GO:0000904,GO:0001101,GO:0001504,GO:0001505,GO:0003008,GO:0003333,GO:0003674,GO:0005215,GO:0005310,GO:0005313,GO:0005314,GO:0005342,GO:0005488,GO:0005575,GO:0005576,GO:0005578,GO:0005622,GO:0005623,GO:0005737,GO:0005739,GO:0005740,GO:0005743,GO:0005886,GO:0006082,GO:0006091,GO:0006520,GO:0006536,GO:0006537,GO:0006807,GO:0006810,GO:0006811,GO:0006812,GO:0006814,GO:0006820,GO:0006835,GO:…
evm.model.scaffold1050.3	9739.ENSTTRP00000005583	5.8e-117	425.6	OPHN1	Rho GTPase activating protein 42	GO:0000902,GO:0000904,GO:0003008,GO:0003674,GO:0003779,GO:0005083,GO:0005096,GO:0005099,GO:0005100,GO:0005488,GO:0005515,GO:0005575,GO:0005622,GO:0005623,GO:0005737,GO:0005829,GO:0005856,GO:0006140,GO:0006810,GO:0006897,GO:0006928,GO:0006929,GO:0006930,GO:0006935,GO:0006996,GO:0007010,GO:0007154,GO:0007165,GO:0007264,GO:0007267,GO:0007268,GO:0007275,GO:0007399,GO:0007409,GO:0007411,GO:0008047,GO:…
evm.model.scaffold1050.4	9913.ENSBTAP00000030053	5e-196	688.7	AR	androgen receptor	GO:0000003,GO:0000228,GO:0000785,GO:0000790,GO:0000975,GO:0000981,GO:0001067,GO:0001071,GO:0001655,GO:0001701,GO:0001763,GO:0002009,GO:0003006,GO:0003008,GO:0003013,GO:0003073,GO:0003156,GO:0003674,GO:0003676,GO:0003677,GO:0003700,GO:0003707,GO:0004871,GO:0004872,GO:0004879,GO:0004882,GO:0005488,GO:0005496,GO:0005497,GO:0005515,GO:0005575,GO:0005622,GO:0005623,GO:0005634,GO:0005694,GO:0005737,GO:…
evm.model.scaffold1050.1	9601.ENSPPYP00000022866	8.7e-41	171	OPHN1	Stimulates GTP hydrolysis of members of the Rho family. Its action on RHOA activity and signaling is implicated in growth and stabilization of dendritic spines, and therefore in synaptic function (By similarity). Critical for the stabilization of AMPA receptors at postsynaptic sites (By similarity). Critical for the regulation of synaptic vesicle endocytosis at presynaptic terminals (By similarit…	GO:0000902,GO:0000904,GO:0003008,GO:0003674,GO:0003779,GO:0005083,GO:0005096,GO:0005099,GO:0005100,GO:0005488,GO:0005515,GO:0005575,GO:0005622,GO:0005623,GO:0005737,GO:0005829,GO:0005856,GO:0006140,GO:0006810,GO:0006897,GO:0006928,GO:0006929,GO:0006930,GO:0006935,GO:0006996,GO:0007010,GO:0007154,GO:0007165,GO:0007264,GO:0007267,GO:0007268,GO:0007275,GO:0007399,GO:0007409,GO:0007411,GO:0008047,GO:…
evm.model.scaffold1050.2	9823.ENSSSCP00000024964	8e-22	108.6	OPHN1	rho GTPase activating protein	GO:0000902,GO:0000904,GO:0003008,GO:0003674,GO:0003779,GO:0005083,GO:0005096,GO:0005099,GO:0005100,GO:0005488,GO:0005515,GO:0005575,GO:0005622,GO:0005623,GO:0005737,GO:0005829,GO:0005856,GO:0006140,GO:0006810,GO:0006897,GO:0006928,GO:0006929,GO:0006930,GO:0006935,GO:0006996,GO:0007010,GO:0007154,GO:0007165,GO:0007264,GO:0007267,GO:0007268,GO:0007275,GO:0007399,GO:0007409,GO:0007411,GO:0008047,GO:…
evm.model.scaffold1051.4	9478.ENSTSYP00000002588	6.2e-76	288.5	RHOQ	ras homolog family member Q	GO:0003674,GO:0003824,GO:0003924,GO:0005575,GO:0005622,GO:0005623,GO:0005737,GO:0005829,GO:0005856,GO:0005884,GO:0005886,GO:0006139,GO:0006152,GO:0006163,GO:0006184,GO:0006195,GO:0006355,GO:0006357,GO:0006725,GO:0006753,GO:0006793,GO:0006796,GO:0006807,GO:0006996,GO:0007010,GO:0007154,GO:0007165,GO:0007166,GO:0007167,GO:0007169,GO:0007264,GO:0008150,GO:0008152,GO:0008286,GO:0008360,GO:0009056,GO:…
evm.model.scaffold1051.7	9913.ENSBTAP00000004836	0	1745.7	EPAS1	endothelial PAS domain protein 1	GO:0000981,GO:0000982,GO:0001071,GO:0001077,GO:0001228,GO:0001525,GO:0001568,GO:0001666,GO:0001701,GO:0001890,GO:0001892,GO:0001894,GO:0001944,GO:0001974,GO:0002027,GO:0002262,GO:0002376,GO:0002520,GO:0003008,GO:0003674,GO:0003676,GO:0003677,GO:0003700,GO:0005488,GO:0005515,GO:0005575,GO:0005622,GO:0005623,GO:0005634,GO:0005654,GO:0005667,GO:0005737,GO:0005829,GO:0006139,GO:0006351,GO:0006355,GO:…
evm.model.scaffold1051.1	9913.ENSBTAP00000052609	7.4e-103	378.6	OLIG1	oligodendrocyte transcription factor 1	GO:0001071,GO:0003674,GO:0003700,GO:0005575,GO:0005622,GO:0005623,GO:0005634,GO:0005654,GO:0005667,GO:0006355,GO:0007275,GO:0007399,GO:0008150,GO:0009889,GO:0009987,GO:0010468,GO:0010556,GO:0019219,GO:0019222,GO:0022008,GO:0030154,GO:0030182,GO:0031323,GO:0031326,GO:0031974,GO:0031981,GO:0032501,GO:0032502,GO:0032991,GO:0043226,GO:0043227,GO:0043229,GO:0043231,GO:0043233,GO:0043234,GO:0044422,GO:…
evm.model.scaffold1051.3	43179.ENSSTOP00000023869	1.3e-73	280.8	EIF1AX	Seems to be required for maximal rate of protein biosynthesis. Enhances ribosome dissociation into subunits and stabilizes the binding of the initiator Met-tRNA(I) to 40 S ribosomal subunits (By similarity)	GO:0003674,GO:0003676,GO:0003723,GO:0005488,GO:0005575,GO:0005622,GO:0005623,GO:0005737,GO:0005829,GO:0006412,GO:0006413,GO:0008135,GO:0008150,GO:0008152,GO:0009058,GO:0009059,GO:0009987,GO:0010467,GO:0019538,GO:0034645,GO:0043170,GO:0044237,GO:0044238,GO:0044249,GO:0044260,GO:0044267,GO:0044424,GO:0044444,GO:0044464,GO:0071704,GO:0097159,GO:1901363,GO:1901576
evm.model.scaffold1051.9	9913.ENSBTAP00000022622	3.2e-73	280.8	ANKRD26	ankyrin repeat	GO:0008150,GO:0009966,GO:0009968,GO:0010565,GO:0010627,GO:0010646,GO:0010648,GO:0010741,GO:0019216,GO:0019217,GO:0019222,GO:0023051,GO:0023057,GO:0031323,GO:0033500,GO:0040008,GO:0040014,GO:0040015,GO:0042592,GO:0042593,GO:0043408,GO:0043409,GO:0045595,GO:0045596,GO:0045598,GO:0045599,GO:0045926,GO:0046620,GO:0046621,GO:0046626,GO:0046627,GO:0048519,GO:0048523,GO:0048583,GO:0048585,GO:0048878,GO:…
evm.model.scaffold1051.2	9615.ENSCAFP00000041269	1e-108	398.7	OLIG2	oligodendrocyte lineage transcription factor 2	GO:0005575,GO:0005622,GO:0005623,GO:0005634,GO:0005737,GO:0043226,GO:0043227,GO:0043229,GO:0043231,GO:0044424,GO:0044464
evm.model.scaffold1051.5	9913.ENSBTAP00000018250	2.1e-113	413.7	ATP6V1E2	ATPase, H transporting, lysosomal 31kDa, V1 subunit	GO:0000041,GO:0001669,GO:0003674,GO:0003824,GO:0005215,GO:0005575,GO:0005622,GO:0005623,GO:0005737,GO:0005768,GO:0005829,GO:0005886,GO:0006139,GO:0006152,GO:0006163,GO:0006195,GO:0006200,GO:0006725,GO:0006753,GO:0006793,GO:0006796,GO:0006807,GO:0006810,GO:0006811,GO:0006812,GO:0006818,GO:0006826,GO:0006873,GO:0006875,GO:0006879,GO:0006996,GO:0007154,GO:0007165,GO:0007166,GO:0007167,GO:0007169,GO:…
evm.model.scaffold1051.6	9913.ENSBTAP00000005367	3.8e-111	406.4	TMEM247	Transmembrane protein 247	GO:0005575,GO:0005622,GO:0005623,GO:0005737,GO:0005783,GO:0016020,GO:0043226,GO:0043227,GO:0043229,GO:0043231,GO:0044424,GO:0044444,GO:0044464
evm.model.scaffold1052.1	9913.ENSBTAP00000027880	3.5e-77	292.7	CHN2	chimerin 2	GO:0003674,GO:0005070,GO:0005096,GO:0005488,GO:0005515,GO:0005575,GO:0005622,GO:0005623,GO:0005737,GO:0005829,GO:0006140,GO:0007154,GO:0007165,GO:0007264,GO:0008047,GO:0008150,GO:0009118,GO:0009894,GO:0009966,GO:0009967,GO:0009987,GO:0010646,GO:0010647,GO:0016020,GO:0019219,GO:0019220,GO:0019222,GO:0023051,GO:0023052,GO:0023056,GO:0030234,GO:0030674,GO:0030695,GO:0030811,GO:0031323,GO:0031329,GO:…
evm.model.scaffold1052.9	9601.ENSPPYP00000024424	9.8e-40	167.5	ZNRF2	zinc and ring finger 2	GO:0000323,GO:0005575,GO:0005622,GO:0005623,GO:0005737,GO:0005764,GO:0005765,GO:0005768,GO:0005773,GO:0005774,GO:0010008,GO:0016020,GO:0031090,GO:0042734,GO:0043226,GO:0043227,GO:0043229,GO:0043231,GO:0044422,GO:0044424,GO:0044437,GO:0044440,GO:0044444,GO:0044446,GO:0044456,GO:0044464,GO:0045202,GO:0097060,GO:0097458
evm.model.scaffold1052.5	9913.ENSBTAP00000021588	4.1e-240	835.5	SCRN1	Secernin 1	GO:0005575,GO:0005622,GO:0005623,GO:0005634,GO:0005635,GO:0005737,GO:0006810,GO:0006887,GO:0008150,GO:0009987,GO:0012505,GO:0016020,GO:0016192,GO:0031090,GO:0031965,GO:0031967,GO:0031975,GO:0032940,GO:0043226,GO:0043227,GO:0043229,GO:0043231,GO:0044422,GO:0044424,GO:0044428,GO:0044446,GO:0044464,GO:0044699,GO:0044763,GO:0044765,GO:0046903,GO:0051179,GO:0051234,GO:0051641,GO:0051649
evm.model.scaffold1052.2	43179.ENSSTOP00000002096	1.1e-161	574.3	CHN2	Chimerin	GO:0003674,GO:0005070,GO:0005096,GO:0005488,GO:0005515,GO:0005575,GO:0005622,GO:0005623,GO:0005737,GO:0005829,GO:0006140,GO:0007154,GO:0007165,GO:0007264,GO:0008047,GO:0008150,GO:0009118,GO:0009894,GO:0009966,GO:0009967,GO:0009987,GO:0010646,GO:0010647,GO:0016020,GO:0019219,GO:0019220,GO:0019222,GO:0023051,GO:0023052,GO:0023056,GO:0030234,GO:0030674,GO:0030695,GO:0030811,GO:0031323,GO:0031329,GO:…
evm.model.scaffold1052.10	9913.ENSBTAP00000053171	0	1917.9	NOD1	nucleotide-binding oligomerization domain containing 1	GO:0000165,GO:0000187,GO:0001816,GO:0001817,GO:0001819,GO:0001932,GO:0001934,GO:0002218,GO:0002221,GO:0002224,GO:0002253,GO:0002376,GO:0002577,GO:0002579,GO:0002604,GO:0002606,GO:0002682,GO:0002684,GO:0002753,GO:0002755,GO:0002756,GO:0002757,GO:0002758,GO:0002764,GO:0003674,GO:0005488,GO:0005515,GO:0005539,GO:0005575,GO:0005622,GO:0005623,GO:0005737,GO:0005829,GO:0005886,GO:0006355,GO:0006461,GO:…
evm.model.scaffold1052.3	9913.ENSBTAP00000054182	1.1e-63	247.7	PRR15	proline rich 15
evm.model.scaffold1052.8	9739.ENSTTRP00000012992	4.6e-73	278.9	C7ORF41	chromosome 7 open reading frame 41
evm.model.scaffold1052.4	9913.ENSBTAP00000021581	3e-93	347.4	WIPF3	WAS WASL interacting protein family, member 3	GO:0003674,GO:0005488,GO:0005515,GO:0005575,GO:0005622,GO:0005623,GO:0005634,GO:0005730,GO:0005737,GO:0017124,GO:0019904,GO:0031974,GO:0031981,GO:0043226,GO:0043227,GO:0043228,GO:0043229,GO:0043231,GO:0043232,GO:0043233,GO:0044422,GO:0044424,GO:0044428,GO:0044446,GO:0044464,GO:0070013
evm.model.scaffold1052.6	9913.ENSBTAP00000033594	3.3e-121	439.5	FKBP14	FK506 binding protein 14, 22 kDa	GO:0000413,GO:0001932,GO:0001934,GO:0003674,GO:0003755,GO:0003824,GO:0005488,GO:0005527,GO:0005528,GO:0005575,GO:0005622,GO:0005623,GO:0005737,GO:0005783,GO:0005788,GO:0006464,GO:0006950,GO:0006984,GO:0006986,GO:0006987,GO:0007154,GO:0007165,GO:0008144,GO:0008150,GO:0008152,GO:0009893,GO:0009987,GO:0010033,GO:0010562,GO:0010604,GO:0016020,GO:0016853,GO:0016859,GO:0018193,GO:0018208,GO:0019219,GO:…
evm.model.scaffold1052.7	9913.ENSBTAP00000000679	6.3e-299	1031.2	PLEKHA8	Pleckstrin homology domain containing, family A (Phosphoinositide binding specific) member 8	GO:0003674,GO:0005215,GO:0005319,GO:0005488,GO:0005543,GO:0005575,GO:0005622,GO:0005623,GO:0005737,GO:0005802,GO:0006810,GO:0006869,GO:0008150,GO:0008289,GO:0009987,GO:0010876,GO:0016020,GO:0017089,GO:0022892,GO:0031090,GO:0032365,GO:0032588,GO:0033036,GO:0035091,GO:0035621,GO:0035627,GO:0043167,GO:0043168,GO:0043226,GO:0043227,GO:0043229,GO:0043231,GO:0044422,GO:0044424,GO:0044464,GO:0044699,GO:…
evm.model.scaffold1053.1	9823.ENSSSCP00000010318	1.6e-95	354	STMN4	stathmin-like 4	GO:0005575,GO:0005622,GO:0005623,GO:0005737,GO:0005794,GO:0030424,GO:0030426,GO:0030427,GO:0042995,GO:0043005,GO:0043226,GO:0043227,GO:0043229,GO:0043231,GO:0044424,GO:0044444,GO:0044463,GO:0044464,GO:0097458
evm.model.scaffold1053.6	9739.ENSTTRP00000000638	3.8e-80	303.1	SEPP1	selenoprotein P, plasma, 1	GO:0000003,GO:0001887,GO:0003674,GO:0005488,GO:0005575,GO:0005576,GO:0005615,GO:0006950,GO:0006979,GO:0007275,GO:0007399,GO:0007417,GO:0007420,GO:0007610,GO:0007626,GO:0008150,GO:0008152,GO:0008430,GO:0009791,GO:0009987,GO:0019953,GO:0032501,GO:0032502,GO:0040007,GO:0044237,GO:0044421,GO:0044699,GO:0044707,GO:0044708,GO:0044767,GO:0048513,GO:0048731,GO:0048856,GO:0050896
evm.model.scaffold1053.5	9913.ENSBTAP00000044423	2.4e-38	162.9	CCDC152	coiled-coil domain containing 152
evm.model.scaffold1053.3	9913.ENSBTAP00000007819	0	1892.5	PTK2B	PTK2B protein tyrosine kinase 2 beta	GO:0000003,GO:0000165,GO:0000302,GO:0001525,GO:0001556,GO:0001558,GO:0001568,GO:0001666,GO:0001667,GO:0001775,GO:0001894,GO:0001932,GO:0001934,GO:0001944,GO:0001952,GO:0001954,GO:0002040,GO:0002252,GO:0002263,GO:0002285,GO:0002312,GO:0002313,GO:0002315,GO:0002335,GO:0002366,GO:0002376,GO:0002520,GO:0002521,GO:0002682,GO:0002684,GO:0002685,GO:0002687,GO:0002688,GO:0002690,GO:0003006,GO:0003674,GO:…
evm.model.scaffold1053.2	9913.ENSBTAP00000013134	7.8e-299	1030.8	TRIM35	Tripartite motif containing 35	GO:0005575,GO:0005622,GO:0005623,GO:0005634,GO:0005737,GO:0006917,GO:0007346,GO:0008150,GO:0010941,GO:0010942,GO:0012502,GO:0042981,GO:0043065,GO:0043067,GO:0043068,GO:0043226,GO:0043227,GO:0043229,GO:0043231,GO:0044424,GO:0044464,GO:0045786,GO:0045930,GO:0048518,GO:0048519,GO:0048522,GO:0048523,GO:0050789,GO:0050794,GO:0051726,GO:0065007
evm.model.scaffold1053.7	10141.ENSCPOP00000013706	1.1e-51	207.6	RPL18A	ribosomal protein L18A	GO:0000184,GO:0000956,GO:0003674,GO:0003676,GO:0003723,GO:0003735,GO:0005198,GO:0005488,GO:0005575,GO:0005622,GO:0005623,GO:0005737,GO:0005829,GO:0005840,GO:0006139,GO:0006401,GO:0006402,GO:0006412,GO:0006413,GO:0006414,GO:0006415,GO:0006605,GO:0006612,GO:0006613,GO:0006614,GO:0006725,GO:0006807,GO:0006810,GO:0006886,GO:0008104,GO:0008150,GO:0008152,GO:0009056,GO:0009057,GO:0009058,GO:0009059,GO:…
evm.model.scaffold1053.4	9913.ENSBTAP00000002910	1.4e-213	747.3	CHRNA2	Cholinergic receptor, nicotinic, alpha	GO:0003008,GO:0003674,GO:0004871,GO:0004872,GO:0004888,GO:0004889,GO:0005215,GO:0005216,GO:0005230,GO:0005231,GO:0005261,GO:0005488,GO:0005575,GO:0005623,GO:0005886,GO:0005887,GO:0005892,GO:0006461,GO:0006810,GO:0006811,GO:0006812,GO:0007154,GO:0007165,GO:0007267,GO:0007268,GO:0008144,GO:0008150,GO:0008324,GO:0009987,GO:0015075,GO:0015267,GO:0015276,GO:0015464,GO:0016020,GO:0016021,GO:0016043,GO:…
evm.model.scaffold1054.8	9913.ENSBTAP00000004759	5.9e-251	871.7	OTOP1	otopetrin 1	GO:0005575,GO:0005576,GO:0005615,GO:0007275,GO:0007423,GO:0008150,GO:0009581,GO:0009582,GO:0009590,GO:0009605,GO:0009628,GO:0009629,GO:0009653,GO:0009790,GO:0009887,GO:0016020,GO:0032501,GO:0032502,GO:0042471,GO:0042472,GO:0043583,GO:0044421,GO:0044699,GO:0044707,GO:0044767,GO:0048513,GO:0048562,GO:0048568,GO:0048598,GO:0048731,GO:0048839,GO:0048856,GO:0050896,GO:0051606
evm.model.scaffold1054.5	9913.ENSBTAP00000010541	2.3e-28	129.4	STX17	Syntaxin 17	GO:0000149,GO:0003674,GO:0005484,GO:0005488,GO:0005515,GO:0005575,GO:0005622,GO:0005623,GO:0005737,GO:0005783,GO:0005789,GO:0005793,GO:0006810,GO:0006886,GO:0006887,GO:0008104,GO:0008150,GO:0009987,GO:0012505,GO:0015031,GO:0016020,GO:0016192,GO:0031090,GO:0031201,GO:0032940,GO:0032991,GO:0033036,GO:0033116,GO:0034613,GO:0042175,GO:0043226,GO:0043227,GO:0043229,GO:0043231,GO:0043234,GO:0044422,GO:…
evm.model.scaffold1054.10	9615.ENSCAFP00000042703	3.8e-248	862.8	SIMC1	SUMO-interacting motifs containing 1	GO:0003674,GO:0005488,GO:0005515,GO:0032182,GO:0032183,GO:0032184
evm.model.scaffold1054.1	9913.ENSBTAP00000014756	4.5e-286	988.4	KCNK5	potassium channel, subfamily K, member 5	GO:0003008,GO:0003674,GO:0005215,GO:0005216,GO:0005261,GO:0005267,GO:0005575,GO:0005623,GO:0005886,GO:0005887,GO:0006810,GO:0006811,GO:0006812,GO:0006813,GO:0007588,GO:0008150,GO:0008324,GO:0009987,GO:0015075,GO:0015077,GO:0015079,GO:0015267,GO:0015672,GO:0016020,GO:0016021,GO:0022803,GO:0022838,GO:0022857,GO:0022890,GO:0022891,GO:0022892,GO:0030001,GO:0031224,GO:0031226,GO:0032501,GO:0034220,GO:…
evm.model.scaffold1054.4	9739.ENSTTRP00000000401	6.1e-33	146.7	KIF6	Kinesin family member 6	GO:0000003,GO:0001673,GO:0002064,GO:0003006,GO:0005575,GO:0005622,GO:0005623,GO:0005634,GO:0005856,GO:0007276,GO:0007281,GO:0007283,GO:0007286,GO:0008150,GO:0009888,GO:0009987,GO:0019953,GO:0022412,GO:0022414,GO:0030154,GO:0030855,GO:0032501,GO:0032502,GO:0032504,GO:0043073,GO:0043226,GO:0043227,GO:0043228,GO:0043229,GO:0043231,GO:0043232,GO:0044424,GO:0044464,GO:0044699,GO:0044702,GO:0044763,GO:…
evm.model.scaffold1054.9	9913.ENSBTAP00000052946	3.9e-271	938.7	DRD5	Dopamine receptor	GO:0000003,GO:0001588,GO:0001932,GO:0001933,GO:0001963,GO:0001975,GO:0001990,GO:0001992,GO:0001993,GO:0001994,GO:0003008,GO:0003013,GO:0003018,GO:0003044,GO:0003073,GO:0003321,GO:0003674,GO:0004871,GO:0004872,GO:0004888,GO:0004930,GO:0004952,GO:0005488,GO:0005575,GO:0005623,GO:0005886,GO:0005887,GO:0005903,GO:0006140,GO:0006469,GO:0006873,GO:0006874,GO:0006875,GO:0006950,GO:0007154,GO:0007165,GO:…
evm.model.scaffold1054.2	9913.ENSBTAP00000013646	4.2e-136	489.2	KCNK17	potassium channel, subfamily K, member 17	GO:0003008,GO:0003674,GO:0005215,GO:0005216,GO:0005261,GO:0005267,GO:0005575,GO:0005623,GO:0005886,GO:0006810,GO:0006811,GO:0006812,GO:0006813,GO:0007154,GO:0007267,GO:0007268,GO:0008150,GO:0008324,GO:0009987,GO:0015075,GO:0015077,GO:0015079,GO:0015267,GO:0015672,GO:0016020,GO:0019226,GO:0022803,GO:0022838,GO:0022857,GO:0022890,GO:0022891,GO:0022892,GO:0023052,GO:0030001,GO:0032501,GO:0034220,GO:…
evm.model.scaffold1054.3	59463.ENSMLUP00000011314	2.3e-152	543.5	KCNK16	Potassium channel subfamily K member 16	GO:0003008,GO:0003674,GO:0005215,GO:0005216,GO:0005261,GO:0005267,GO:0005575,GO:0005623,GO:0005886,GO:0006810,GO:0006811,GO:0006812,GO:0006813,GO:0007154,GO:0007267,GO:0007268,GO:0008150,GO:0008324,GO:0009987,GO:0015075,GO:0015077,GO:0015079,GO:0015267,GO:0015672,GO:0016020,GO:0019226,GO:0022803,GO:0022838,GO:0022857,GO:0022890,GO:0022891,GO:0022892,GO:0023052,GO:0030001,GO:0032501,GO:0034220,GO:…
evm.model.scaffold1054.6	9593.ENSGGOP00000019326	7.8e-248	861.7	NR4A3	nuclear receptor subfamily 4, group A, member 3	GO:0000302,GO:0000902,GO:0000904,GO:0000981,GO:0000982,GO:0001071,GO:0001077,GO:0001228,GO:0001704,GO:0001707,GO:0003008,GO:0003674,GO:0003676,GO:0003677,GO:0003700,GO:0003707,GO:0004871,GO:0004872,GO:0004879,GO:0004887,GO:0005488,GO:0005575,GO:0005622,GO:0005623,GO:0005634,GO:0005654,GO:0005667,GO:0006139,GO:0006351,GO:0006352,GO:0006355,GO:0006357,GO:0006366,GO:0006367,GO:0006725,GO:0006807,GO:…
evm.model.scaffold1055.3	9646.ENSAMEP00000002015	1.6e-277	960.7	MUC5B	mucin 5B, oligomeric mucus gel-forming	GO:0003674,GO:0005198,GO:0005201,GO:0005575,GO:0005576,GO:0005578,GO:0005622,GO:0005623,GO:0005737,GO:0005794,GO:0005796,GO:0005975,GO:0006464,GO:0006486,GO:0006493,GO:0007155,GO:0008150,GO:0008152,GO:0009058,GO:0009059,GO:0009100,GO:0009101,GO:0009987,GO:0016266,GO:0019538,GO:0022610,GO:0031012,GO:0031974,GO:0034645,GO:0036211,GO:0043170,GO:0043226,GO:0043227,GO:0043229,GO:0043231,GO:0043233,GO:…
evm.model.scaffold1055.7	9913.ENSBTAP00000020222	4.1e-255	885.6	DZIP1L	DAZ interacting protein 1-like	GO:0000902,GO:0005575,GO:0005622,GO:0005623,GO:0005815,GO:0005856,GO:0005929,GO:0005932,GO:0006996,GO:0008150,GO:0009653,GO:0009987,GO:0010927,GO:0015630,GO:0016043,GO:0022607,GO:0030030,GO:0030031,GO:0031514,GO:0032502,GO:0032989,GO:0032990,GO:0036064,GO:0042384,GO:0042995,GO:0043226,GO:0043227,GO:0043228,GO:0043229,GO:0043231,GO:0043232,GO:0044085,GO:0044422,GO:0044424,GO:0044430,GO:0044441,GO:…
evm.model.scaffold1055.6	9913.ENSBTAP00000019421	1.2e-95	354.4	CLDN18	claudin 18	GO:0003674,GO:0005488,GO:0005515,GO:0005575,GO:0005623,GO:0005886,GO:0005911,GO:0005923,GO:0007043,GO:0007155,GO:0008150,GO:0009987,GO:0016020,GO:0016043,GO:0016337,GO:0016338,GO:0022607,GO:0022610,GO:0030054,GO:0034329,GO:0034330,GO:0042802,GO:0043296,GO:0043297,GO:0044085,GO:0044464,GO:0044699,GO:0044763,GO:0045216,GO:0070160,GO:0070830,GO:0071840,GO:0071944
evm.model.scaffold1055.2	9544.ENSMMUP00000004434	4.8e-260	904	MUC5AC	mucin 5B, oligomeric mucus gel-forming	GO:0003674,GO:0005198,GO:0005201,GO:0005575,GO:0005576,GO:0005578,GO:0005622,GO:0005623,GO:0005737,GO:0005794,GO:0005796,GO:0005975,GO:0006464,GO:0006486,GO:0006493,GO:0007155,GO:0007586,GO:0008150,GO:0008152,GO:0009058,GO:0009059,GO:0009100,GO:0009101,GO:0009987,GO:0016043,GO:0016266,GO:0019538,GO:0022610,GO:0030198,GO:0031012,GO:0031974,GO:0032501,GO:0034645,GO:0036211,GO:0043062,GO:0043170,GO:…
evm.model.scaffold1055.5	9913.ENSBTAP00000019421	2.5e-36	157.1	CLDN18	claudin 18	GO:0003674,GO:0005488,GO:0005515,GO:0005575,GO:0005623,GO:0005886,GO:0005911,GO:0005923,GO:0007043,GO:0007155,GO:0008150,GO:0009987,GO:0016020,GO:0016043,GO:0016337,GO:0016338,GO:0022607,GO:0022610,GO:0030054,GO:0034329,GO:0034330,GO:0042802,GO:0043296,GO:0043297,GO:0044085,GO:0044464,GO:0044699,GO:0044763,GO:0045216,GO:0070160,GO:0070830,GO:0071840,GO:0071944
evm.model.scaffold1055.1	9913.ENSBTAP00000019305	7.9e-189	665.2	MUC5AC	oligomeric mucus gel-forming	GO:0000302,GO:0002237,GO:0005575,GO:0005576,GO:0005615,GO:0006950,GO:0006979,GO:0007584,GO:0008150,GO:0009605,GO:0009607,GO:0009617,GO:0009719,GO:0009725,GO:0009888,GO:0009987,GO:0009991,GO:0010033,GO:0010035,GO:0010193,GO:0010477,GO:0014070,GO:0016043,GO:0030154,GO:0030198,GO:0030855,GO:0031667,GO:0031960,GO:0032496,GO:0032502,GO:0032526,GO:0032870,GO:0033189,GO:0033273,GO:0033993,GO:0042221,GO:…
evm.model.scaffold1055.4	9646.ENSAMEP00000001840	1.2e-89	335.1	MUC2	VWC_def	GO:0003674,GO:0005198,GO:0005201,GO:0005575,GO:0005576,GO:0005622,GO:0005623,GO:0005737,GO:0005794,GO:0005796,GO:0005975,GO:0006464,GO:0006486,GO:0006493,GO:0008150,GO:0008152,GO:0009058,GO:0009059,GO:0009100,GO:0009101,GO:0009987,GO:0016266,GO:0019538,GO:0031974,GO:0034645,GO:0036211,GO:0043170,GO:0043226,GO:0043227,GO:0043229,GO:0043231,GO:0043233,GO:0043412,GO:0043413,GO:0043687,GO:0044237,GO:…
evm.model.scaffold1056.1	9913.ENSBTAP00000003629	1.2e-174	617.5	SULT1C2	sulfotransferase family, cytosolic, 1C, member 2	GO:0000323,GO:0003674,GO:0003824,GO:0005575,GO:0005622,GO:0005623,GO:0005737,GO:0005764,GO:0005773,GO:0005829,GO:0005856,GO:0006082,GO:0006139,GO:0006163,GO:0006725,GO:0006753,GO:0006790,GO:0006793,GO:0006796,GO:0006805,GO:0006807,GO:0008146,GO:0008150,GO:0008152,GO:0009116,GO:0009117,GO:0009119,GO:0009150,GO:0009259,GO:0009308,GO:0009410,GO:0009987,GO:0015630,GO:0016740,GO:0016782,GO:0019637,GO:…
evm.model.scaffold1056.2	9913.ENSBTAP00000003630	1.3e-179	634	SULT1C3	Sulfotransferase family, cytosolic	GO:0003674,GO:0003824,GO:0004062,GO:0005575,GO:0005622,GO:0005623,GO:0005737,GO:0005829,GO:0006790,GO:0008146,GO:0008150,GO:0008152,GO:0009987,GO:0016740,GO:0016782,GO:0044237,GO:0044424,GO:0044444,GO:0044464
evm.model.scaffold1056.3	9913.ENSBTAP00000005693	4.6e-161	572.4	SLC5A7	solute carrier family 5 (choline transporter), member 7	GO:0001505,GO:0003001,GO:0003008,GO:0003674,GO:0005215,GO:0005307,GO:0005488,GO:0005575,GO:0005623,GO:0005886,GO:0006807,GO:0006810,GO:0006811,GO:0006812,GO:0006814,GO:0006836,GO:0007154,GO:0007267,GO:0007268,GO:0007269,GO:0007271,GO:0007274,GO:0008150,GO:0008152,GO:0008291,GO:0008292,GO:0008324,GO:0009058,GO:0009987,GO:0015075,GO:0015077,GO:0015081,GO:0015220,GO:0015291,GO:0015293,GO:0015294,GO:…
evm.model.scaffold1056.6	9913.ENSBTAP00000020495	8.4e-120	434.9	UNC80	unc-80 homolog (C. elegans)
evm.model.scaffold1056.5	30611.ENSOGAP00000016674	1.3e-198	697.6	MAP2	Microtubule-associated protein 2	GO:0000226,GO:0000902,GO:0000904,GO:0001578,GO:0003674,GO:0005198,GO:0005488,GO:0005515,GO:0005519,GO:0005575,GO:0005622,GO:0005623,GO:0005634,GO:0005737,GO:0005783,GO:0005790,GO:0005791,GO:0005856,GO:0005875,GO:0006464,GO:0006468,GO:0006793,GO:0006796,GO:0006996,GO:0007010,GO:0007017,GO:0007275,GO:0007399,GO:0007409,GO:0007417,GO:0008017,GO:0008092,GO:0008150,GO:0008152,GO:0009653,GO:0009719,GO:…
evm.model.scaffold1057.2	9913.ENSBTAP00000010106	0	1376.7	THSD7A	Thrombospondin, type I, domain containing 7A
evm.model.scaffold1057.5	9913.ENSBTAP00000015687	3.3e-258	896	PHF14	PHD finger protein 14
evm.model.scaffold1057.4	9913.ENSBTAP00000015687	3e-227	792.7	PHF14	PHD finger protein 14
evm.model.scaffold1057.3	9371.ENSETEP00000004997	9.8e-29	130.6	PHF14	PHD finger protein 14
evm.model.scaffold1057.1	9669.ENSMPUP00000011535	1.4e-33	147.1	CDC42SE2	CDC42 small effector 2	GO:0001891,GO:0003674,GO:0005198,GO:0005575,GO:0005622,GO:0005623,GO:0005634,GO:0005856,GO:0005886,GO:0008150,GO:0009966,GO:0010646,GO:0016020,GO:0023051,GO:0043226,GO:0043227,GO:0043228,GO:0043229,GO:0043231,GO:0043232,GO:0044424,GO:0044425,GO:0044459,GO:0044464,GO:0048583,GO:0050789,GO:0050794,GO:0065007,GO:0071944
evm.model.scaffold1057.6	9913.ENSBTAP00000014801	2.7e-42	176	NDUFA4	NADH dehydrogenase (Ubiquinone) 1 alpha subcomplex	GO:0003674,GO:0003824,GO:0003954,GO:0005575,GO:0005622,GO:0005623,GO:0005737,GO:0005739,GO:0005740,GO:0005743,GO:0005746,GO:0005747,GO:0005751,GO:0006091,GO:0006119,GO:0006120,GO:0006793,GO:0006796,GO:0008137,GO:0008150,GO:0008152,GO:0009987,GO:0015980,GO:0016020,GO:0016310,GO:0016491,GO:0016651,GO:0016655,GO:0019866,GO:0022900,GO:0022904,GO:0030964,GO:0031090,GO:0031966,GO:0031967,GO:0031975,GO:…
evm.model.scaffold1058.4	9913.ENSBTAP00000053624	4e-54	216.1	RIMS1	regulating synaptic membrane exocytosis	GO:0005575,GO:0005623,GO:0005886,GO:0008150,GO:0010638,GO:0010646,GO:0010647,GO:0016020,GO:0017157,GO:0023051,GO:0023056,GO:0031338,GO:0031340,GO:0031630,GO:0031632,GO:0031644,GO:0031646,GO:0032879,GO:0033043,GO:0042734,GO:0044057,GO:0044456,GO:0044464,GO:0045202,GO:0046928,GO:0048167,GO:0048518,GO:0048522,GO:0050789,GO:0050794,GO:0050804,GO:0050806,GO:0051046,GO:0051049,GO:0051050,GO:0051128,GO:…
evm.model.scaffold1058.2	9913.ENSBTAP00000002121	0	1479.2	G2E3	G2 M-phase specific E3 ubiquitin protein ligase	GO:0000209,GO:0001701,GO:0001824,GO:0003674,GO:0003824,GO:0004842,GO:0005575,GO:0005622,GO:0005623,GO:0005634,GO:0005730,GO:0005737,GO:0005794,GO:0006464,GO:0007275,GO:0008150,GO:0008152,GO:0009790,GO:0009792,GO:0009987,GO:0010941,GO:0016567,GO:0016874,GO:0016879,GO:0016881,GO:0019538,GO:0019787,GO:0031974,GO:0031981,GO:0032446,GO:0032501,GO:0032502,GO:0036211,GO:0042981,GO:0043009,GO:0043066,GO:…
evm.model.scaffold1058.5	9913.ENSBTAP00000053624	7.8e-53	211.5	RIMS1	regulating synaptic membrane exocytosis	GO:0005575,GO:0005623,GO:0005886,GO:0008150,GO:0010638,GO:0010646,GO:0010647,GO:0016020,GO:0017157,GO:0023051,GO:0023056,GO:0031338,GO:0031340,GO:0031630,GO:0031632,GO:0031644,GO:0031646,GO:0032879,GO:0033043,GO:0042734,GO:0044057,GO:0044456,GO:0044464,GO:0045202,GO:0046928,GO:0048167,GO:0048518,GO:0048522,GO:0050789,GO:0050794,GO:0050804,GO:0050806,GO:0051046,GO:0051049,GO:0051050,GO:0051128,GO:…
evm.model.scaffold1058.1	9913.ENSBTAP00000043412	2.1e-200	703.4	SCFD1	Sec1 family domain containing 1	GO:0000139,GO:0000149,GO:0001666,GO:0003674,GO:0005488,GO:0005515,GO:0005575,GO:0005622,GO:0005623,GO:0005737,GO:0005783,GO:0005789,GO:0005794,GO:0005795,GO:0005798,GO:0005801,GO:0005886,GO:0006810,GO:0006888,GO:0006890,GO:0006892,GO:0006950,GO:0008150,GO:0009628,GO:0009636,GO:0009987,GO:0012505,GO:0016020,GO:0016023,GO:0016192,GO:0016482,GO:0019905,GO:0031090,GO:0031410,GO:0031982,GO:0031984,GO:…
evm.model.scaffold1059.3	9913.ENSBTAP00000053996	1e-219	767.7	TXNRD1	thioredoxin reductase	GO:0000302,GO:0001704,GO:0001707,GO:0001887,GO:0001890,GO:0003674,GO:0003824,GO:0004791,GO:0005488,GO:0005515,GO:0005575,GO:0005622,GO:0005623,GO:0005634,GO:0005730,GO:0005737,GO:0005739,GO:0005829,GO:0006082,GO:0006139,GO:0006461,GO:0006518,GO:0006520,GO:0006575,GO:0006629,GO:0006725,GO:0006732,GO:0006733,GO:0006739,GO:0006749,GO:0006753,GO:0006790,GO:0006793,GO:0006796,GO:0006807,GO:0006950,GO:…
evm.model.scaffold1059.4	9598.ENSPTRP00000061373	1.7e-07	60.5	RPL9	ribosomal protein L9	GO:0000184,GO:0000956,GO:0003674,GO:0003676,GO:0003723,GO:0003735,GO:0005198,GO:0005488,GO:0005575,GO:0005622,GO:0005623,GO:0005634,GO:0005730,GO:0005737,GO:0005829,GO:0005840,GO:0006139,GO:0006401,GO:0006402,GO:0006412,GO:0006413,GO:0006414,GO:0006415,GO:0006605,GO:0006612,GO:0006613,GO:0006614,GO:0006725,GO:0006807,GO:0006810,GO:0006886,GO:0008104,GO:0008150,GO:0008152,GO:0009056,GO:0009057,GO:…
evm.model.scaffold1059.6	9913.ENSBTAP00000027882	0	1634	HCFC2	Host cell factor C2	GO:0000122,GO:0000988,GO:0000989,GO:0003674,GO:0003712,GO:0003713,GO:0005575,GO:0005622,GO:0005623,GO:0005634,GO:0005737,GO:0006355,GO:0006357,GO:0008150,GO:0009889,GO:0009890,GO:0009892,GO:0009987,GO:0010468,GO:0010556,GO:0010558,GO:0010605,GO:0010629,GO:0016032,GO:0019219,GO:0019222,GO:0031323,GO:0031324,GO:0031326,GO:0031327,GO:0043226,GO:0043227,GO:0043229,GO:0043231,GO:0044403,GO:0044419,GO:…
evm.model.scaffold1059.2	37347.ENSTBEP00000012489	2.1e-163	580.1	CHST11	carbohydrate (chondroitin 4) sulfotransferase 11	GO:0000139,GO:0001501,GO:0001537,GO:0002062,GO:0002063,GO:0003674,GO:0003824,GO:0005575,GO:0005622,GO:0005623,GO:0005737,GO:0005794,GO:0005975,GO:0006022,GO:0006023,GO:0006024,GO:0006029,GO:0006082,GO:0006790,GO:0006807,GO:0007275,GO:0007585,GO:0008146,GO:0008150,GO:0008152,GO:0009058,GO:0009059,GO:0009100,GO:0009101,GO:0009653,GO:0009790,GO:0009791,GO:0009792,GO:0009887,GO:0009888,GO:0009966,GO:…
evm.model.scaffold1059.1	9913.ENSBTAP00000003151	0	1223.8	TRIM24	tripartite motif containing	GO:0000975,GO:0000988,GO:0000989,GO:0001067,GO:0003674,GO:0003676,GO:0003677,GO:0003682,GO:0003712,GO:0003713,GO:0003824,GO:0004842,GO:0005102,GO:0005488,GO:0005515,GO:0005575,GO:0005622,GO:0005623,GO:0005634,GO:0005737,GO:0005829,GO:0006139,GO:0006351,GO:0006366,GO:0006464,GO:0006725,GO:0006807,GO:0008150,GO:0008152,GO:0008270,GO:0009056,GO:0009057,GO:0009058,GO:0009059,GO:0009719,GO:0009725,GO:…
evm.model.scaffold1059.5	9913.ENSBTAP00000041024	1.5e-111	407.5	NFYB	Nuclear transcription factor Y, beta	GO:0001071,GO:0003674,GO:0003676,GO:0003677,GO:0003700,GO:0005488,GO:0005575,GO:0005622,GO:0005623,GO:0005634,GO:0005654,GO:0005667,GO:0006355,GO:0008150,GO:0009889,GO:0009891,GO:0009893,GO:0010468,GO:0010556,GO:0010557,GO:0010604,GO:0010628,GO:0016602,GO:0019219,GO:0019222,GO:0031323,GO:0031325,GO:0031326,GO:0031328,GO:0031974,GO:0031981,GO:0032991,GO:0043226,GO:0043227,GO:0043229,GO:0043231,GO:…
evm.model.scaffold106.13	9823.ENSSSCP00000020771	2.6e-104	383.3	ARL4C	ADP-ribosylation factor-like	GO:0003674,GO:0003824,GO:0003924,GO:0005488,GO:0005515,GO:0005575,GO:0005622,GO:0005623,GO:0005634,GO:0005737,GO:0005886,GO:0006139,GO:0006152,GO:0006163,GO:0006184,GO:0006195,GO:0006725,GO:0006753,GO:0006793,GO:0006796,GO:0006807,GO:0006810,GO:0008092,GO:0008150,GO:0008152,GO:0009056,GO:0009116,GO:0009117,GO:0009119,GO:0009141,GO:0009143,GO:0009144,GO:0009146,GO:0009150,GO:0009154,GO:0009164,GO:…
evm.model.scaffold106.4	9913.ENSBTAP00000055724	0	1377.8	MOCOS	Molybdenum cofactor sulfurase	GO:0003674,GO:0003824,GO:0005575,GO:0005622,GO:0005623,GO:0005737,GO:0005829,GO:0006732,GO:0006766,GO:0006767,GO:0006793,GO:0006796,GO:0006807,GO:0008150,GO:0008152,GO:0008265,GO:0009058,GO:0009987,GO:0018130,GO:0019538,GO:0019637,GO:0032324,GO:0043170,GO:0043545,GO:0044237,GO:0044238,GO:0044249,GO:0044260,GO:0044267,GO:0044281,GO:0044424,GO:0044444,GO:0044464,GO:0044710,GO:0046483,GO:0051186,GO:…
evm.model.scaffold106.1	69293.ENSGACP00000010030	9.4e-208	728.8		FH2
evm.model.scaffold106.10	9913.ENSBTAP00000020101	1.7e-227	793.5	HERPUD2	HERPUD family member 2	GO:0000003,GO:0005575,GO:0007276,GO:0007283,GO:0008150,GO:0016020,GO:0019953,GO:0022414,GO:0032501,GO:0032504,GO:0044699,GO:0044702,GO:0048232,GO:0048609
evm.model.scaffold106.5	9913.ENSBTAP00000025227	0	1635.5	ELP2	elongator acetyltransferase complex subunit 2	GO:0000428,GO:0000502,GO:0003674,GO:0005488,GO:0005515,GO:0005575,GO:0005622,GO:0005623,GO:0005634,GO:0005654,GO:0005730,GO:0005737,GO:0006139,GO:0006351,GO:0006354,GO:0006355,GO:0006357,GO:0006366,GO:0006368,GO:0006461,GO:0006725,GO:0006807,GO:0008023,GO:0008047,GO:0008150,GO:0008152,GO:0009058,GO:0009059,GO:0009889,GO:0009966,GO:0009987,GO:0010467,GO:0010468,GO:0010556,GO:0010627,GO:0010646,GO:…
evm.model.scaffold106.12	9913.ENSBTAP00000023312	1.2e-124	451.1	TBX20	T-box transcription factor	GO:0000122,GO:0000975,GO:0000976,GO:0000977,GO:0000988,GO:0000989,GO:0001012,GO:0001067,GO:0001071,GO:0001076,GO:0001085,GO:0001102,GO:0001104,GO:0001105,GO:0001190,GO:0001525,GO:0001568,GO:0001569,GO:0001704,GO:0001706,GO:0001707,GO:0001763,GO:0001764,GO:0001944,GO:0001947,GO:0002009,GO:0002011,GO:0003002,GO:0003007,GO:0003008,GO:0003012,GO:0003013,GO:0003143,GO:0003148,GO:0003151,GO:0003170,GO:…
evm.model.scaffold106.8	9913.ENSBTAP00000025758	0	2013	PCDH9	protocadherin 9	GO:0005575,GO:0005623,GO:0005886,GO:0005887,GO:0007275,GO:0007399,GO:0007417,GO:0007420,GO:0008150,GO:0016020,GO:0016021,GO:0030900,GO:0031224,GO:0031226,GO:0032501,GO:0032502,GO:0044425,GO:0044459,GO:0044464,GO:0044699,GO:0044707,GO:0044767,GO:0048513,GO:0048731,GO:0048856,GO:0071944
evm.model.scaffold106.7	9913.ENSBTAP00000015436	6.8e-114	415.2	C18ORF21	chromosome 18 open reading frame 21
evm.model.scaffold106.11	9913.ENSBTAP00000048043	1.3e-57	227.3	RBX1	RinG-box protein	GO:0000151,GO:0000152,GO:0000153,GO:0001666,GO:0003674,GO:0003824,GO:0004842,GO:0005488,GO:0005515,GO:0005575,GO:0005622,GO:0005623,GO:0005634,GO:0005654,GO:0005680,GO:0005737,GO:0005829,GO:0006355,GO:0006357,GO:0006464,GO:0006508,GO:0006511,GO:0006513,GO:0006950,GO:0007154,GO:0007165,GO:0007166,GO:0007219,GO:0007224,GO:0007275,GO:0007399,GO:0008150,GO:0008152,GO:0008190,GO:0008283,GO:0009056,GO:…
evm.model.scaffold106.2	9913.ENSBTAP00000053441	8.1e-45	184.5	FHOD3	formin homology 2 domain containing 3	GO:0005575,GO:0005622,GO:0005623,GO:0005634,GO:0005730,GO:0005737,GO:0005856,GO:0005865,GO:0006996,GO:0007010,GO:0007015,GO:0008064,GO:0008150,GO:0009653,GO:0009987,GO:0010639,GO:0010927,GO:0015629,GO:0016043,GO:0022607,GO:0030016,GO:0030017,GO:0030018,GO:0030029,GO:0030036,GO:0030154,GO:0030239,GO:0030832,GO:0030833,GO:0030837,GO:0031032,GO:0031333,GO:0031674,GO:0031974,GO:0031981,GO:0032271,GO:…
evm.model.scaffold106.3	9913.ENSBTAP00000053441	2.7e-25	119	FHOD3	formin homology 2 domain containing 3	GO:0005575,GO:0005622,GO:0005623,GO:0005634,GO:0005730,GO:0005737,GO:0005856,GO:0005865,GO:0006996,GO:0007010,GO:0007015,GO:0008064,GO:0008150,GO:0009653,GO:0009987,GO:0010639,GO:0010927,GO:0015629,GO:0016043,GO:0022607,GO:0030016,GO:0030017,GO:0030018,GO:0030029,GO:0030036,GO:0030154,GO:0030239,GO:0030832,GO:0030833,GO:0030837,GO:0031032,GO:0031333,GO:0031674,GO:0031974,GO:0031981,GO:0032271,GO:…
evm.model.scaffold106.6	9685.ENSFCAP00000016502	5e-143	512.3	RPRD1A	Regulation of nuclear pre-mRNA domain containing 1A	GO:0000428,GO:0005575,GO:0005622,GO:0005623,GO:0005634,GO:0005654,GO:0006355,GO:0006357,GO:0006464,GO:0006470,GO:0006793,GO:0006796,GO:0008150,GO:0008152,GO:0009889,GO:0009987,GO:0010468,GO:0010556,GO:0016311,GO:0016591,GO:0019219,GO:0019222,GO:0019538,GO:0030880,GO:0031323,GO:0031326,GO:0031974,GO:0031981,GO:0032991,GO:0036211,GO:0043170,GO:0043226,GO:0043227,GO:0043229,GO:0043231,GO:0043233,GO:…
evm.model.scaffold1060.6	9739.ENSTTRP00000000936	0	2702.9	FRYL	furry homolog (Drosophila)
evm.model.scaffold1060.1	9823.ENSSSCP00000009417	1.8e-170	603.6	DCUN1D4	DCN1, defective in cullin neddylation 1, domain containing 4 (S. cerevisiae)	GO:0005575,GO:0005622,GO:0005623,GO:0005634,GO:0043226,GO:0043227,GO:0043229,GO:0043231,GO:0044424,GO:0044464
evm.model.scaffold1060.10	9305.ENSSHAP00000022002	3.1e-40	169.5	TEC	Tec protein tyrosine kinase	GO:0002253,GO:0002376,GO:0002429,GO:0002682,GO:0002684,GO:0002757,GO:0002764,GO:0002768,GO:0003674,GO:0003824,GO:0004672,GO:0004713,GO:0004715,GO:0005575,GO:0005622,GO:0005623,GO:0005737,GO:0005829,GO:0005856,GO:0005886,GO:0006464,GO:0006468,GO:0006793,GO:0006796,GO:0006950,GO:0007154,GO:0007165,GO:0007166,GO:0007229,GO:0007243,GO:0008150,GO:0008152,GO:0009611,GO:0009888,GO:0009987,GO:0010543,GO:…
evm.model.scaffold1060.2	9913.ENSBTAP00000028457	0	1427.5	CWH43	cell wall biogenesis 43 C-terminal homolog (S. cerevisiae)	GO:0005575,GO:0016020
evm.model.scaffold1060.5	9913.ENSBTAP00000014028	6.9e-140	501.9	OCIAD1	OCIA domain containing 1	GO:0005575,GO:0005622,GO:0005623,GO:0005737,GO:0005739,GO:0005768,GO:0043226,GO:0043227,GO:0043229,GO:0043231,GO:0044424,GO:0044444,GO:0044464
evm.model.scaffold1060.8	9986.ENSOCUP00000008288	6e-245	851.7	SLAIN2	SLAIN motif family, member 2	GO:0000226,GO:0005575,GO:0005622,GO:0005623,GO:0005813,GO:0005815,GO:0005856,GO:0006996,GO:0007010,GO:0007017,GO:0007020,GO:0008150,GO:0009987,GO:0010638,GO:0015630,GO:0016043,GO:0031110,GO:0031112,GO:0031113,GO:0031116,GO:0031122,GO:0031334,GO:0032271,GO:0032273,GO:0032886,GO:0033043,GO:0043226,GO:0043228,GO:0043229,GO:0043232,GO:0043254,GO:0043933,GO:0044087,GO:0044422,GO:0044424,GO:0044430,GO:…
evm.model.scaffold1060.4	9913.ENSBTAP00000027443	1.3e-85	320.9	OCIAD2	OCIA domain containing 2	GO:0005575,GO:0005622,GO:0005623,GO:0005737,GO:0005739,GO:0005740,GO:0005743,GO:0005768,GO:0016020,GO:0019866,GO:0031090,GO:0031966,GO:0031967,GO:0031975,GO:0043226,GO:0043227,GO:0043229,GO:0043231,GO:0044422,GO:0044424,GO:0044429,GO:0044444,GO:0044446,GO:0044464
evm.model.scaffold1060.9	9913.ENSBTAP00000029282	2.2e-59	233.4	SLAIN2	SLAIN motif family, member 2	GO:0000226,GO:0005575,GO:0005622,GO:0005623,GO:0005813,GO:0005815,GO:0005856,GO:0006996,GO:0007010,GO:0007017,GO:0007020,GO:0008150,GO:0009987,GO:0010638,GO:0015630,GO:0016043,GO:0031110,GO:0031112,GO:0031113,GO:0031116,GO:0031122,GO:0031334,GO:0032271,GO:0032273,GO:0032886,GO:0033043,GO:0043226,GO:0043228,GO:0043229,GO:0043232,GO:0043254,GO:0043933,GO:0044087,GO:0044422,GO:0044424,GO:0044430,GO:…
evm.model.scaffold1060.7	9913.ENSBTAP00000006428	1.6e-172	610.5	SLC10A4	Solute carrier family 10 (Sodium bile acid cotransporter family), member 4	GO:0005575,GO:0016020
evm.model.scaffold1061.4	9913.ENSBTAP00000011196	1e-168	597.8	AQP3	Aquaporin 3 (Gill blood group)	GO:0002682,GO:0002684,GO:0003008,GO:0003014,GO:0003091,GO:0003097,GO:0003674,GO:0005215,GO:0005372,GO:0005575,GO:0005622,GO:0005623,GO:0005737,GO:0005886,GO:0005887,GO:0005911,GO:0006810,GO:0006833,GO:0007275,GO:0007584,GO:0007588,GO:0008150,GO:0008643,GO:0009605,GO:0009653,GO:0009887,GO:0009987,GO:0009991,GO:0010033,GO:0010035,GO:0010038,GO:0014070,GO:0015144,GO:0015166,GO:0015168,GO:0015250,GO:…
evm.model.scaffold1061.8	9913.ENSBTAP00000023720	1.1e-120	438	BAG1	Bcl-2-associated athanogene	GO:0003674,GO:0004871,GO:0005057,GO:0005575,GO:0005622,GO:0005623,GO:0005634,GO:0005737,GO:0005739,GO:0005829,GO:0006355,GO:0006357,GO:0006457,GO:0006950,GO:0007154,GO:0007165,GO:0007166,GO:0007275,GO:0007399,GO:0008150,GO:0008152,GO:0009719,GO:0009889,GO:0009891,GO:0009893,GO:0009987,GO:0010033,GO:0010035,GO:0010038,GO:0010226,GO:0010243,GO:0010468,GO:0010556,GO:0010557,GO:0010604,GO:0010628,GO:…
evm.model.scaffold1061.7	9913.ENSBTAP00000016431	7.7e-113	411.8	CHMP5	charged multivesicular body protein 5	GO:0001919,GO:0005575,GO:0005622,GO:0005623,GO:0005634,GO:0005737,GO:0005768,GO:0005829,GO:0006810,GO:0006996,GO:0007033,GO:0007034,GO:0007040,GO:0007041,GO:0008150,GO:0008333,GO:0009987,GO:0010008,GO:0016020,GO:0016043,GO:0016044,GO:0016197,GO:0016482,GO:0019222,GO:0023051,GO:0031090,GO:0031323,GO:0043226,GO:0043227,GO:0043229,GO:0043231,GO:0044422,GO:0044424,GO:0044440,GO:0044444,GO:0044446,GO:…
evm.model.scaffold1061.6	9913.ENSBTAP00000042616	0	1690.2	NFX1	Nuclear transcription factor, X-box binding 1	GO:0000122,GO:0000375,GO:0000377,GO:0000398,GO:0001071,GO:0003674,GO:0003700,GO:0005575,GO:0005622,GO:0005623,GO:0005634,GO:0005654,GO:0005737,GO:0005829,GO:0006139,GO:0006351,GO:0006353,GO:0006355,GO:0006357,GO:0006366,GO:0006369,GO:0006396,GO:0006397,GO:0006403,GO:0006405,GO:0006406,GO:0006725,GO:0006807,GO:0006810,GO:0006913,GO:0006950,GO:0006952,GO:0006954,GO:0008150,GO:0008152,GO:0008380,GO:…
evm.model.scaffold1061.1	9913.ENSBTAP00000007465	3.1e-190	669.5	ME1	malic enzyme	GO:0000166,GO:0001882,GO:0001883,GO:0003674,GO:0003824,GO:0004470,GO:0004473,GO:0005488,GO:0005575,GO:0005622,GO:0005623,GO:0005737,GO:0005739,GO:0005829,GO:0005975,GO:0006082,GO:0006108,GO:0006139,GO:0006461,GO:0006629,GO:0006725,GO:0006732,GO:0006733,GO:0006739,GO:0006741,GO:0006753,GO:0006793,GO:0006796,GO:0006807,GO:0008150,GO:0008152,GO:0009055,GO:0009058,GO:0009108,GO:0009117,GO:0009165,GO:…
evm.model.scaffold1061.5	9913.ENSBTAP00000026782	1.4e-188	664.1	AQP7	aquaporin 7	GO:0000003,GO:0003008,GO:0003014,GO:0003091,GO:0003097,GO:0003674,GO:0005215,GO:0005372,GO:0005575,GO:0005622,GO:0005623,GO:0005737,GO:0005886,GO:0005887,GO:0005903,GO:0005911,GO:0006091,GO:0006810,GO:0006833,GO:0007276,GO:0007283,GO:0007588,GO:0008150,GO:0008152,GO:0008643,GO:0009987,GO:0015144,GO:0015166,GO:0015168,GO:0015204,GO:0015250,GO:0015254,GO:0015265,GO:0015267,GO:0015665,GO:0015791,GO:…
evm.model.scaffold1061.3	9913.ENSBTAP00000004312	0	2278.8	NOL6	Nucleolar protein family 6 (RNA-associated)	GO:0000228,GO:0000793,GO:0000794,GO:0003674,GO:0003676,GO:0003723,GO:0005488,GO:0005575,GO:0005622,GO:0005623,GO:0005634,GO:0005694,GO:0005730,GO:0006139,GO:0006364,GO:0006396,GO:0006725,GO:0006807,GO:0008150,GO:0008152,GO:0009987,GO:0010467,GO:0016070,GO:0016072,GO:0022613,GO:0031974,GO:0031981,GO:0034470,GO:0034641,GO:0034660,GO:0042254,GO:0043170,GO:0043226,GO:0043227,GO:0043228,GO:0043229,GO:…
evm.model.scaffold1061.2	9739.ENSTTRP00000014995	3.4e-156	556.2	KCNQ5	potassium voltage-gated channel, KQT-like subfamily, member	GO:0003008,GO:0003674,GO:0005215,GO:0005216,GO:0005242,GO:0005244,GO:0005249,GO:0005251,GO:0005261,GO:0005267,GO:0005575,GO:0006461,GO:0006810,GO:0006811,GO:0006812,GO:0006813,GO:0007154,GO:0007267,GO:0007268,GO:0008150,GO:0008324,GO:0009987,GO:0015075,GO:0015077,GO:0015079,GO:0015267,GO:0015276,GO:0015672,GO:0016020,GO:0016043,GO:0019226,GO:0022607,GO:0022803,GO:0022832,GO:0022834,GO:0022836,GO:…
evm.model.scaffold1062.4	9913.ENSBTAP00000028637	1.2e-236	823.9	OLFML1	Olfactomedin-like 1	GO:0005575,GO:0005576
evm.model.scaffold1062.3	9913.ENSBTAP00000042885	2e-189	666.8	SYT9	synaptotagmin IX	GO:0005575,GO:0005622,GO:0005623,GO:0005737,GO:0008021,GO:0012506,GO:0016020,GO:0016023,GO:0030135,GO:0030136,GO:0030659,GO:0030662,GO:0030665,GO:0030672,GO:0031090,GO:0031410,GO:0031982,GO:0031988,GO:0043226,GO:0043227,GO:0043229,GO:0043231,GO:0044422,GO:0044424,GO:0044433,GO:0044444,GO:0044446,GO:0044456,GO:0044464,GO:0045202
evm.model.scaffold1062.2	9601.ENSPPYP00000000563	3.1e-60	236.1	RABGAP1L	RAB GTPase activating protein 1-like	GO:0002376,GO:0002520,GO:0003674,GO:0005083,GO:0005096,GO:0005097,GO:0005099,GO:0005488,GO:0005515,GO:0005575,GO:0005622,GO:0005623,GO:0005634,GO:0005737,GO:0005768,GO:0005769,GO:0005794,GO:0006140,GO:0007275,GO:0008047,GO:0008150,GO:0009118,GO:0009894,GO:0009966,GO:0009987,GO:0010646,GO:0017016,GO:0017137,GO:0019219,GO:0019220,GO:0019222,GO:0019899,GO:0023051,GO:0030097,GO:0030099,GO:0030154,GO:…
evm.model.scaffold1062.5	9913.ENSBTAP00000021483	3.9e-46	189.5	PPFIBP2	PTPRF interacting protein, binding protein 2 (liprin beta 2)	GO:0005575,GO:0005622,GO:0005623,GO:0007154,GO:0008150,GO:0009987,GO:0044464,GO:0044699,GO:0044763
evm.model.scaffold1063.5	9913.ENSBTAP00000008076	1.4e-170	604	SEMA3C	sema domain, immunoglobulin domain (Ig), short basic domain, secreted, (semaphorin)	GO:0000902,GO:0000904,GO:0001568,GO:0001667,GO:0001755,GO:0001756,GO:0001763,GO:0001944,GO:0001974,GO:0002009,GO:0002376,GO:0003002,GO:0003007,GO:0003151,GO:0003205,GO:0003206,GO:0003208,GO:0003215,GO:0003231,GO:0003350,GO:0005575,GO:0005576,GO:0005615,GO:0006928,GO:0006935,GO:0006955,GO:0007275,GO:0007389,GO:0007399,GO:0007409,GO:0007411,GO:0007431,GO:0007435,GO:0007507,GO:0008150,GO:0009605,GO:…
evm.model.scaffold1063.6	9913.ENSBTAP00000023750	1.8e-76	290.4	CD36	CD36 molecule (thrombospondin receptor)	GO:0000122,GO:0001676,GO:0001775,GO:0001817,GO:0001819,GO:0001932,GO:0001934,GO:0001952,GO:0001954,GO:0002218,GO:0002221,GO:0002237,GO:0002253,GO:0002376,GO:0002474,GO:0002478,GO:0002479,GO:0002576,GO:0002682,GO:0002684,GO:0002697,GO:0002699,GO:0002700,GO:0002702,GO:0002718,GO:0002720,GO:0002757,GO:0002758,GO:0002764,GO:0003008,GO:0003013,GO:0003073,GO:0003085,GO:0003674,GO:0004871,GO:0004872,GO:…
evm.model.scaffold1063.3	9913.ENSBTAP00000027501	7.7e-62	241.5	SYN3	Synapsin III	GO:0000166,GO:0001505,GO:0001882,GO:0001883,GO:0003001,GO:0003008,GO:0003674,GO:0005488,GO:0005524,GO:0005575,GO:0005622,GO:0005623,GO:0005737,GO:0006810,GO:0006836,GO:0007154,GO:0007267,GO:0007268,GO:0007269,GO:0008021,GO:0008150,GO:0009987,GO:0012506,GO:0016020,GO:0016023,GO:0017076,GO:0019226,GO:0023052,GO:0023061,GO:0030135,GO:0030136,GO:0030554,GO:0030659,GO:0030662,GO:0030665,GO:0030672,GO:…
evm.model.scaffold1063.4	9913.ENSBTAP00000008076	8.8e-251	870.9	SEMA3C	sema domain, immunoglobulin domain (Ig), short basic domain, secreted, (semaphorin)	GO:0000902,GO:0000904,GO:0001568,GO:0001667,GO:0001755,GO:0001756,GO:0001763,GO:0001944,GO:0001974,GO:0002009,GO:0002376,GO:0003002,GO:0003007,GO:0003151,GO:0003205,GO:0003206,GO:0003208,GO:0003215,GO:0003231,GO:0003350,GO:0005575,GO:0005576,GO:0005615,GO:0006928,GO:0006935,GO:0006955,GO:0007275,GO:0007389,GO:0007399,GO:0007409,GO:0007411,GO:0007431,GO:0007435,GO:0007507,GO:0008150,GO:0009605,GO:…
evm.model.scaffold1063.1	9913.ENSBTAP00000027504	2.8e-102	376.3	TIMP3	TIMP metallopeptidase inhibitor 3	GO:0001101,GO:0003674,GO:0004857,GO:0004866,GO:0005575,GO:0005576,GO:0005578,GO:0005604,GO:0005622,GO:0005623,GO:0005737,GO:0006917,GO:0006950,GO:0007275,GO:0007399,GO:0007417,GO:0007568,GO:0007584,GO:0008150,GO:0008191,GO:0009605,GO:0009611,GO:0009612,GO:0009628,GO:0009719,GO:0009725,GO:0009888,GO:0009892,GO:0009894,GO:0009895,GO:0009987,GO:0009991,GO:0010033,GO:0010243,GO:0010466,GO:0010576,GO:…
evm.model.scaffold1064.4	9986.ENSOCUP00000001567	0	1075.5	ABCE1	ATP-binding cassette, sub-family E (OABP), member 1	GO:0003674,GO:0004857,GO:0005575,GO:0005622,GO:0005623,GO:0005737,GO:0005739,GO:0006139,GO:0006401,GO:0006725,GO:0006807,GO:0008150,GO:0008152,GO:0008428,GO:0009056,GO:0009057,GO:0009607,GO:0009615,GO:0009987,GO:0016070,GO:0019222,GO:0019439,GO:0030234,GO:0034641,GO:0034655,GO:0043086,GO:0043170,GO:0043226,GO:0043227,GO:0043229,GO:0043231,GO:0044092,GO:0044237,GO:0044238,GO:0044248,GO:0044260,GO:…
evm.model.scaffold1064.2	9986.ENSOCUP00000001564	1.2e-58	230.7	ANAPC10	anaphase promoting complex subunit 10	GO:0000075,GO:0000086,GO:0000090,GO:0000151,GO:0000152,GO:0000209,GO:0000278,GO:0000279,GO:0003674,GO:0003824,GO:0004842,GO:0005575,GO:0005622,GO:0005623,GO:0005634,GO:0005654,GO:0005680,GO:0005737,GO:0005829,GO:0006464,GO:0006508,GO:0006511,GO:0007049,GO:0007088,GO:0007093,GO:0007094,GO:0007346,GO:0008150,GO:0008152,GO:0009056,GO:0009057,GO:0009892,GO:0009893,GO:0009987,GO:0010498,GO:0010564,GO:…
evm.model.scaffold1064.1	9913.ENSBTAP00000021390	8.9e-187	657.9	HHIP	Hedgehog interacting protein	GO:0001501,GO:0001763,GO:0002009,GO:0003002,GO:0003674,GO:0005488,GO:0005575,GO:0005576,GO:0005622,GO:0005623,GO:0005737,GO:0005886,GO:0005887,GO:0007154,GO:0007165,GO:0007166,GO:0007224,GO:0007275,GO:0007389,GO:0007399,GO:0007405,GO:0008150,GO:0008270,GO:0008283,GO:0008589,GO:0009653,GO:0009887,GO:0009888,GO:0009953,GO:0009966,GO:0009968,GO:0009986,GO:0009987,GO:0010646,GO:0010648,GO:0016020,GO:…
evm.model.scaffold1064.3	9031.ENSGALP00000037800	5.6e-13	78.2	ABCE1	ATP-binding cassette, sub-family E (OABP), member 1
evm.model.scaffold1064.5	9913.ENSBTAP00000026452	0	2164.4	OTUD4	OTU domain containing 4
evm.model.scaffold1065.7	9913.ENSBTAP00000043366	3e-151	539.7	SKAP2	src kinase associated phosphoprotein 2	GO:0003674,GO:0005070,GO:0005488,GO:0005515,GO:0005575,GO:0005622,GO:0005623,GO:0005737,GO:0005829,GO:0005886,GO:0006461,GO:0007154,GO:0007165,GO:0008150,GO:0008285,GO:0009966,GO:0009967,GO:0009987,GO:0010646,GO:0010647,GO:0016020,GO:0016043,GO:0022607,GO:0023051,GO:0023052,GO:0023056,GO:0030674,GO:0035591,GO:0042127,GO:0043933,GO:0044085,GO:0044424,GO:0044444,GO:0044464,GO:0044699,GO:0044700,GO:…
evm.model.scaffold1065.6	9913.ENSBTAP00000016767	3.1e-172	609.4	PAMR1	peptidase domain containing associated with muscle regeneration 1	GO:0005575,GO:0005576
evm.model.scaffold1065.11	9913.ENSBTAP00000002344	2.1e-187	660.2	SAFB	scaffold attachment factor	GO:0000975,GO:0001047,GO:0001067,GO:0003674,GO:0003676,GO:0003677,GO:0003682,GO:0003690,GO:0005488,GO:0005575,GO:0005622,GO:0005623,GO:0005634,GO:0006325,GO:0006355,GO:0006357,GO:0006996,GO:0007154,GO:0007165,GO:0008150,GO:0008152,GO:0009889,GO:0009891,GO:0009893,GO:0009987,GO:0010468,GO:0010556,GO:0010557,GO:0010604,GO:0010628,GO:0010817,GO:0016043,GO:0019219,GO:0019222,GO:0023052,GO:0030518,GO:…
evm.model.scaffold1065.10	9913.ENSBTAP00000042180	0	1739.2	SAFB2	scaffold attachment factor	GO:0005575,GO:0005622,GO:0005623,GO:0005634,GO:0005737,GO:0043226,GO:0043227,GO:0043229,GO:0043231,GO:0044424,GO:0044464
evm.model.scaffold1065.2	9913.ENSBTAP00000016762	1.1e-50	204.1	SLC1A2	Solute carrier family 1 (Glial high affinity glutamate transporter), member 2	GO:0000003,GO:0001101,GO:0003008,GO:0003333,GO:0003674,GO:0005215,GO:0005283,GO:0005310,GO:0005313,GO:0005342,GO:0005343,GO:0005416,GO:0005575,GO:0005623,GO:0005886,GO:0005887,GO:0006810,GO:0006811,GO:0006812,GO:0006814,GO:0006820,GO:0006835,GO:0006865,GO:0006950,GO:0007154,GO:0007267,GO:0007268,GO:0007275,GO:0007399,GO:0007417,GO:0007420,GO:0007568,GO:0007610,GO:0007632,GO:0008150,GO:0008324,GO:…
evm.model.scaffold1065.5	9913.ENSBTAP00000016767	5.5e-267	924.9	PAMR1	peptidase domain containing associated with muscle regeneration 1	GO:0005575,GO:0005576
evm.model.scaffold1065.8	9913.ENSBTAP00000049257	2.5e-270	936	ZNRF4	zinc and ring finger 4	GO:0005575,GO:0005622,GO:0005623,GO:0005737,GO:0016020,GO:0044424,GO:0044464
evm.model.scaffold1065.1	9913.ENSBTAP00000048925	5.1e-105	386.3	CD44	CD44 molecule (Indian blood group)	GO:0000003,GO:0000768,GO:0001501,GO:0001558,GO:0001568,GO:0001655,GO:0001657,GO:0001658,GO:0001763,GO:0001932,GO:0001934,GO:0001944,GO:0001955,GO:0002009,GO:0002246,GO:0002376,GO:0002682,GO:0003006,GO:0003674,GO:0003824,GO:0004415,GO:0004553,GO:0005488,GO:0005515,GO:0005518,GO:0005539,GO:0005540,GO:0005575,GO:0005622,GO:0005623,GO:0005634,GO:0005737,GO:0005794,GO:0005886,GO:0005887,GO:0005975,GO:…
evm.model.scaffold1065.9	9371.ENSETEP00000006077	1.6e-51	207.6	RPS24	ribosomal protein S24	GO:0000184,GO:0000462,GO:0000956,GO:0002262,GO:0002376,GO:0003674,GO:0003735,GO:0005198,GO:0005488,GO:0005515,GO:0005575,GO:0005622,GO:0005623,GO:0005634,GO:0005730,GO:0005737,GO:0005829,GO:0005840,GO:0006139,GO:0006364,GO:0006396,GO:0006401,GO:0006402,GO:0006412,GO:0006413,GO:0006414,GO:0006415,GO:0006605,GO:0006612,GO:0006613,GO:0006614,GO:0006725,GO:0006807,GO:0006810,GO:0006886,GO:0008104,GO:…
evm.model.scaffold1065.3	9913.ENSBTAP00000016762	1.2e-251	874	SLC1A2	Solute carrier family 1 (Glial high affinity glutamate transporter), member 2	GO:0000003,GO:0001101,GO:0003008,GO:0003333,GO:0003674,GO:0005215,GO:0005283,GO:0005310,GO:0005313,GO:0005342,GO:0005343,GO:0005416,GO:0005575,GO:0005623,GO:0005886,GO:0005887,GO:0006810,GO:0006811,GO:0006812,GO:0006814,GO:0006820,GO:0006835,GO:0006865,GO:0006950,GO:0007154,GO:0007267,GO:0007268,GO:0007275,GO:0007399,GO:0007417,GO:0007420,GO:0007568,GO:0007610,GO:0007632,GO:0008150,GO:0008324,GO:…
evm.model.scaffold1066.3	9913.ENSBTAP00000001348	0	1102	NAA35	N(Alpha)-acetyltransferase 35, NatC auxiliary subunit	GO:0005575,GO:0005622,GO:0005623,GO:0005634,GO:0005737,GO:0005886,GO:0008150,GO:0008283,GO:0016020,GO:0033002,GO:0043226,GO:0043227,GO:0043229,GO:0043231,GO:0044424,GO:0044464,GO:0044699,GO:0048659,GO:0071944
evm.model.scaffold1066.8	10116.ENSRNOP00000005332	9.6e-29	132.1	PLD5	phospholipase D family, member 5	GO:0005575,GO:0016020
evm.model.scaffold1066.1	9913.ENSBTAP00000027775	0	1484.5	PCSK1	Proprotein convertase subtilisin kexin type 1	GO:0002237,GO:0002791,GO:0003674,GO:0003824,GO:0004175,GO:0004252,GO:0005488,GO:0005575,GO:0005576,GO:0005615,GO:0005622,GO:0005623,GO:0005737,GO:0005783,GO:0005788,GO:0005791,GO:0005794,GO:0005802,GO:0006091,GO:0006112,GO:0006508,GO:0006518,GO:0006807,GO:0006950,GO:0007154,GO:0007267,GO:0007275,GO:0007399,GO:0007417,GO:0007420,GO:0008150,GO:0008152,GO:0008233,GO:0008236,GO:0009058,GO:0009605,GO:…
evm.model.scaffold1066.4	9913.ENSBTAP00000011676	9.1e-133	479.2	CAPN8	calpain 8	GO:0005575,GO:0005622,GO:0005623,GO:0005737,GO:0005794,GO:0043226,GO:0043227,GO:0043229,GO:0043231,GO:0044424,GO:0044444,GO:0044464
evm.model.scaffold1066.7	9913.ENSBTAP00000008811	0	1155.6	C1ORF65	Chromosome 1 open reading frame 65
evm.model.scaffold1066.5	9913.ENSBTAP00000011676	3.4e-42	176.4	CAPN8	calpain 8	GO:0005575,GO:0005622,GO:0005623,GO:0005737,GO:0005794,GO:0043226,GO:0043227,GO:0043229,GO:0043231,GO:0044424,GO:0044444,GO:0044464
evm.model.scaffold1067.8	9913.ENSBTAP00000039748	1.7e-10	70.5		PH domain
evm.model.scaffold1067.6	9913.ENSBTAP00000055335	8.6e-114	414.8	C5ORF30	Chromosome 5 open reading frame 30	GO:0000902,GO:0005575,GO:0005622,GO:0005623,GO:0005737,GO:0005929,GO:0008150,GO:0009653,GO:0009987,GO:0016043,GO:0030030,GO:0031513,GO:0031514,GO:0032502,GO:0032989,GO:0032990,GO:0035869,GO:0042995,GO:0043226,GO:0043227,GO:0043229,GO:0043231,GO:0044422,GO:0044424,GO:0044441,GO:0044446,GO:0044463,GO:0044464,GO:0044699,GO:0044763,GO:0044767,GO:0048856,GO:0048858,GO:0048869,GO:0060271,GO:0071840,GO:…
evm.model.scaffold1067.4	9913.ENSBTAP00000050552	3.1e-230	802.7	GIN1	Gypsy retrotransposon integrase 1
evm.model.scaffold1067.1	9913.ENSBTAP00000016466	2.1e-32	142.9	PAM	Peptidylglycine alpha-amidating monooxygenase	GO:0000003,GO:0000070,GO:0000228,GO:0000278,GO:0000280,GO:0000785,GO:0000790,GO:0000793,GO:0000819,GO:0001519,GO:0001666,GO:0001676,GO:0003674,GO:0003682,GO:0003824,GO:0004497,GO:0004504,GO:0004598,GO:0005488,GO:0005507,GO:0005509,GO:0005575,GO:0005576,GO:0005615,GO:0005622,GO:0005623,GO:0005634,GO:0005694,GO:0005737,GO:0005802,GO:0005829,GO:0005886,GO:0005887,GO:0006082,GO:0006139,GO:0006259,GO:…
evm.model.scaffold1067.3	61853.ENSNLEP00000012767	7e-23	111.7	RPL5	ribosomal protein L5	GO:0000184,GO:0000956,GO:0003674,GO:0003676,GO:0003723,GO:0003735,GO:0005198,GO:0005488,GO:0005575,GO:0005622,GO:0005623,GO:0005634,GO:0005730,GO:0005737,GO:0005829,GO:0005840,GO:0006139,GO:0006364,GO:0006396,GO:0006401,GO:0006402,GO:0006412,GO:0006413,GO:0006414,GO:0006415,GO:0006605,GO:0006612,GO:0006613,GO:0006614,GO:0006725,GO:0006807,GO:0006810,GO:0006886,GO:0008097,GO:0008104,GO:0008150,GO:…
evm.model.scaffold1067.7	9913.ENSBTAP00000039748	1.6e-58	230.3		PH domain
evm.model.scaffold1067.5	9913.ENSBTAP00000001944	0	2092.4	PPIP5K2	Diphosphoinositol pentakisphosphate kinase	GO:0000827,GO:0000828,GO:0000832,GO:0003674,GO:0003824,GO:0005575,GO:0005622,GO:0005623,GO:0005737,GO:0005829,GO:0005975,GO:0006020,GO:0006066,GO:0006793,GO:0006796,GO:0008150,GO:0008152,GO:0009987,GO:0016301,GO:0016310,GO:0016740,GO:0016772,GO:0016776,GO:0019751,GO:0033857,GO:0044237,GO:0044238,GO:0044262,GO:0044281,GO:0044424,GO:0044444,GO:0044464,GO:0044710,GO:0071704,GO:1901615
evm.model.scaffold1067.2	9913.ENSBTAP00000016466	2.8e-252	875.9	PAM	Peptidylglycine alpha-amidating monooxygenase	GO:0000003,GO:0000070,GO:0000228,GO:0000278,GO:0000280,GO:0000785,GO:0000790,GO:0000793,GO:0000819,GO:0001519,GO:0001666,GO:0001676,GO:0003674,GO:0003682,GO:0003824,GO:0004497,GO:0004504,GO:0004598,GO:0005488,GO:0005507,GO:0005509,GO:0005575,GO:0005576,GO:0005615,GO:0005622,GO:0005623,GO:0005634,GO:0005694,GO:0005737,GO:0005802,GO:0005829,GO:0005886,GO:0005887,GO:0006082,GO:0006139,GO:0006259,GO:…
evm.model.scaffold1068.2	9913.ENSBTAP00000054449	1.6e-24	116.3	PARK2	parkinson protein 2, E3 ubiquitin protein ligase (parkin)	GO:0000139,GO:0000209,GO:0000422,GO:0001504,GO:0001505,GO:0001932,GO:0001933,GO:0001963,GO:0001964,GO:0003008,GO:0003674,GO:0003824,GO:0004842,GO:0005488,GO:0005515,GO:0005575,GO:0005622,GO:0005623,GO:0005634,GO:0005737,GO:0005739,GO:0005783,GO:0005794,GO:0005829,GO:0005856,GO:0006464,GO:0006508,GO:0006511,GO:0006513,GO:0006584,GO:0006725,GO:0006807,GO:0006810,GO:0006811,GO:0006812,GO:0006836,GO:…
evm.model.scaffold1068.5	9913.ENSBTAP00000047483	4.8e-181	639.4	OR52N2	olfactory receptor, family 52, subfamily N, member	GO:0003008,GO:0003674,GO:0004871,GO:0004872,GO:0004888,GO:0004984,GO:0005575,GO:0005623,GO:0005886,GO:0007154,GO:0007165,GO:0007166,GO:0007186,GO:0007600,GO:0007606,GO:0007608,GO:0008150,GO:0009593,GO:0009987,GO:0016020,GO:0016021,GO:0023052,GO:0031224,GO:0032501,GO:0038023,GO:0042221,GO:0044425,GO:0044464,GO:0044699,GO:0044700,GO:0044707,GO:0044763,GO:0050789,GO:0050794,GO:0050877,GO:0050896,GO:…
evm.model.scaffold1068.4	9913.ENSBTAP00000047484	4.5e-96	355.9	OR52N2	olfactory receptor, family 52, subfamily N, member	GO:0005575,GO:0005623,GO:0005886,GO:0016020,GO:0044464,GO:0071944
evm.model.scaffold1068.7	9913.ENSBTAP00000015660	2.3e-41	172.9	FDX1	ferredoxin 1	GO:0003674,GO:0005488,GO:0005506,GO:0005515,GO:0005575,GO:0005622,GO:0005623,GO:0005737,GO:0005739,GO:0005740,GO:0005743,GO:0005759,GO:0006091,GO:0006139,GO:0006629,GO:0006694,GO:0006725,GO:0006732,GO:0006733,GO:0006739,GO:0006753,GO:0006793,GO:0006796,GO:0006807,GO:0007275,GO:0008022,GO:0008150,GO:0008152,GO:0008202,GO:0008610,GO:0009055,GO:0009058,GO:0009117,GO:0009719,GO:0009725,GO:0009987,GO:…
evm.model.scaffold1068.1	9913.ENSBTAP00000008174	4.5e-47	192.2	RPA2	Replication protein A2, 32kDa	GO:0000018,GO:0000075,GO:0000082,GO:0000084,GO:0000228,GO:0000278,GO:0000718,GO:0000722,GO:0000723,GO:0000724,GO:0000725,GO:0000730,GO:0003674,GO:0003676,GO:0003677,GO:0003697,GO:0005488,GO:0005515,GO:0005575,GO:0005622,GO:0005623,GO:0005634,GO:0005654,GO:0005657,GO:0005662,GO:0005694,GO:0006139,GO:0006259,GO:0006260,GO:0006261,GO:0006271,GO:0006281,GO:0006282,GO:0006283,GO:0006284,GO:0006289,GO:…
evm.model.scaffold1068.6	9913.ENSBTAP00000055082	5e-38	161.8	PPIE	PPIases accelerate the folding of proteins. It catalyzes the cis-trans isomerization of proline imidic peptide bonds in oligopeptides (By similarity)	GO:0000375,GO:0000377,GO:0000398,GO:0000413,GO:0003674,GO:0003676,GO:0003723,GO:0003755,GO:0003824,GO:0005488,GO:0005575,GO:0005622,GO:0005623,GO:0005634,GO:0005681,GO:0006139,GO:0006355,GO:0006396,GO:0006397,GO:0006464,GO:0006725,GO:0006807,GO:0008144,GO:0008150,GO:0008152,GO:0008380,GO:0009889,GO:0009987,GO:0010467,GO:0010468,GO:0010556,GO:0016018,GO:0016070,GO:0016071,GO:0016853,GO:0016859,GO:…
evm.model.scaffold1068.3	9913.ENSBTAP00000054449	1.1e-34	150.6	PARK2	parkinson protein 2, E3 ubiquitin protein ligase (parkin)	GO:0000139,GO:0000209,GO:0000422,GO:0001504,GO:0001505,GO:0001932,GO:0001933,GO:0001963,GO:0001964,GO:0003008,GO:0003674,GO:0003824,GO:0004842,GO:0005488,GO:0005515,GO:0005575,GO:0005622,GO:0005623,GO:0005634,GO:0005737,GO:0005739,GO:0005783,GO:0005794,GO:0005829,GO:0005856,GO:0006464,GO:0006508,GO:0006511,GO:0006513,GO:0006584,GO:0006725,GO:0006807,GO:0006810,GO:0006811,GO:0006812,GO:0006836,GO:…
evm.model.scaffold1068.8	9986.ENSOCUP00000004178	1.1e-133	481.1	DNAJA1	DnaJ (Hsp40) homolog, subfamily A, member 1	GO:0000003,GO:0003674,GO:0005102,GO:0005488,GO:0005515,GO:0005575,GO:0006457,GO:0006928,GO:0006950,GO:0006974,GO:0006986,GO:0007154,GO:0007165,GO:0007276,GO:0007283,GO:0008150,GO:0008152,GO:0009987,GO:0010033,GO:0016020,GO:0019538,GO:0019953,GO:0022414,GO:0023052,GO:0030317,GO:0030518,GO:0030521,GO:0030522,GO:0032501,GO:0032504,GO:0033554,GO:0035966,GO:0040011,GO:0042221,GO:0042769,GO:0043170,GO:…
evm.model.scaffold1069.5	9615.ENSCAFP00000036273	2.5e-28	129.4	HS3ST3B1	heparan sulfate (glucosamine) 3-O-sulfotransferase	GO:0000139,GO:0003674,GO:0003824,GO:0005575,GO:0005622,GO:0005623,GO:0005737,GO:0005794,GO:0005886,GO:0005887,GO:0005975,GO:0006022,GO:0006023,GO:0006024,GO:0006029,GO:0006082,GO:0006464,GO:0006477,GO:0006790,GO:0006807,GO:0008146,GO:0008150,GO:0008152,GO:0008467,GO:0009058,GO:0009059,GO:0009100,GO:0009101,GO:0009987,GO:0012505,GO:0015012,GO:0015015,GO:0016020,GO:0016021,GO:0016740,GO:0016782,GO:…
evm.model.scaffold1069.1	9913.ENSBTAP00000041543	2.7e-129	466.5	HS3ST3A1	Heparan sulfate glucosamine 3-O-sulfotransferase	GO:0000139,GO:0003674,GO:0003824,GO:0005575,GO:0005622,GO:0005623,GO:0005737,GO:0005794,GO:0005975,GO:0006022,GO:0006023,GO:0006024,GO:0006807,GO:0008146,GO:0008150,GO:0008152,GO:0009058,GO:0009059,GO:0012505,GO:0016020,GO:0016021,GO:0016740,GO:0016782,GO:0030203,GO:0031090,GO:0031224,GO:0043170,GO:0043226,GO:0043227,GO:0043229,GO:0043231,GO:0044238,GO:0044281,GO:0044422,GO:0044424,GO:0044425,GO:…
evm.model.scaffold1069.7	9913.ENSBTAP00000010350	2e-45	186.4	HS3ST3B1	Heparan sulfate glucosamine 3-O-sulfotransferase	GO:0000139,GO:0003674,GO:0003824,GO:0005575,GO:0005622,GO:0005623,GO:0005737,GO:0005794,GO:0005886,GO:0005887,GO:0005975,GO:0006022,GO:0006023,GO:0006024,GO:0006029,GO:0006082,GO:0006464,GO:0006477,GO:0006790,GO:0006807,GO:0008146,GO:0008150,GO:0008152,GO:0008467,GO:0009058,GO:0009059,GO:0009100,GO:0009101,GO:0009987,GO:0012505,GO:0015012,GO:0015015,GO:0016020,GO:0016021,GO:0016740,GO:0016782,GO:…
evm.model.scaffold1069.3	9913.ENSBTAP00000020336	3.8e-88	329.3	COX10	Converts protoheme IX and farnesyl diphosphate to heme O (By similarity)	GO:0000266,GO:0003674,GO:0003824,GO:0004311,GO:0004659,GO:0005575,GO:0005622,GO:0005623,GO:0005737,GO:0005739,GO:0005740,GO:0006091,GO:0006119,GO:0006123,GO:0006461,GO:0006725,GO:0006778,GO:0006779,GO:0006783,GO:0006784,GO:0006793,GO:0006796,GO:0006807,GO:0006996,GO:0007005,GO:0008150,GO:0008152,GO:0008535,GO:0009058,GO:0009060,GO:0009987,GO:0015980,GO:0016020,GO:0016043,GO:0016310,GO:0016740,GO:…
evm.model.scaffold1069.6	9913.ENSBTAP00000010350	3.5e-45	186	HS3ST3B1	Heparan sulfate glucosamine 3-O-sulfotransferase	GO:0000139,GO:0003674,GO:0003824,GO:0005575,GO:0005622,GO:0005623,GO:0005737,GO:0005794,GO:0005886,GO:0005887,GO:0005975,GO:0006022,GO:0006023,GO:0006024,GO:0006029,GO:0006082,GO:0006464,GO:0006477,GO:0006790,GO:0006807,GO:0008146,GO:0008150,GO:0008152,GO:0008467,GO:0009058,GO:0009059,GO:0009100,GO:0009101,GO:0009987,GO:0012505,GO:0015012,GO:0015015,GO:0016020,GO:0016021,GO:0016740,GO:0016782,GO:…
evm.model.scaffold1069.4	9913.ENSBTAP00000020336	1.7e-76	290.4	COX10	Converts protoheme IX and farnesyl diphosphate to heme O (By similarity)	GO:0000266,GO:0003674,GO:0003824,GO:0004311,GO:0004659,GO:0005575,GO:0005622,GO:0005623,GO:0005737,GO:0005739,GO:0005740,GO:0006091,GO:0006119,GO:0006123,GO:0006461,GO:0006725,GO:0006778,GO:0006779,GO:0006783,GO:0006784,GO:0006793,GO:0006796,GO:0006807,GO:0006996,GO:0007005,GO:0008150,GO:0008152,GO:0008535,GO:0009058,GO:0009060,GO:0009987,GO:0015980,GO:0016020,GO:0016043,GO:0016310,GO:0016740,GO:…
evm.model.scaffold107.10	9913.ENSBTAP00000023310	3.8e-241	839	LRRC1	leucine rich repeat containing 1	GO:0005575,GO:0005622,GO:0005623,GO:0005737,GO:0016020,GO:0044424,GO:0044464
evm.model.scaffold107.16	9913.ENSBTAP00000052775	1.5e-127	460.7		Olfactory receptor	GO:0005575,GO:0005623,GO:0005886,GO:0016020,GO:0044464,GO:0071944
evm.model.scaffold107.18	9823.ENSSSCP00000001387	9e-101	371.7		olfactory receptor, family 2, subfamily H, member	GO:0003008,GO:0003674,GO:0004871,GO:0004872,GO:0004888,GO:0004984,GO:0005575,GO:0005623,GO:0005886,GO:0007154,GO:0007165,GO:0007166,GO:0007186,GO:0007600,GO:0007606,GO:0007608,GO:0008150,GO:0009593,GO:0009987,GO:0016020,GO:0016021,GO:0023052,GO:0031224,GO:0032501,GO:0038023,GO:0042221,GO:0044425,GO:0044464,GO:0044699,GO:0044700,GO:0044707,GO:0044763,GO:0050789,GO:0050794,GO:0050877,GO:0050896,GO:…
evm.model.scaffold107.11	9913.ENSBTAP00000049161	1.7e-174	617.1	OR5V1	Olfactory receptor	GO:0003008,GO:0003674,GO:0004871,GO:0004872,GO:0004888,GO:0004984,GO:0005575,GO:0005623,GO:0005886,GO:0007154,GO:0007165,GO:0007166,GO:0007186,GO:0007600,GO:0007606,GO:0007608,GO:0008150,GO:0009593,GO:0009987,GO:0016020,GO:0016021,GO:0023052,GO:0031224,GO:0032501,GO:0038023,GO:0042221,GO:0044425,GO:0044464,GO:0044699,GO:0044700,GO:0044707,GO:0044763,GO:0050789,GO:0050794,GO:0050877,GO:0050896,GO:…
evm.model.scaffold107.3	9913.ENSBTAP00000054795	1.9e-23	114.8	HAVCR1	Hepatitis A virus cellular receptor 1	GO:0005575,GO:0016020
evm.model.scaffold107.23	9913.ENSBTAP00000015392	6.9e-131	471.9	HABP4	Hyaluronan binding protein 4	GO:0001775,GO:0002576,GO:0003674,GO:0005488,GO:0005539,GO:0005540,GO:0005575,GO:0005576,GO:0005622,GO:0005623,GO:0005634,GO:0005737,GO:0005829,GO:0006022,GO:0006807,GO:0006810,GO:0006887,GO:0006950,GO:0007596,GO:0007599,GO:0008150,GO:0008152,GO:0009605,GO:0009611,GO:0009612,GO:0009628,GO:0009987,GO:0016192,GO:0030016,GO:0030017,GO:0030168,GO:0030203,GO:0030212,GO:0032501,GO:0032940,GO:0042060,GO:…
evm.model.scaffold107.4	9913.ENSBTAP00000002023	6.1e-263	911.8	SLC34A2	solute carrier family 34 (sodium phosphate), member 2	GO:0001701,GO:0003674,GO:0005215,GO:0005436,GO:0005488,GO:0005575,GO:0005623,GO:0005886,GO:0005887,GO:0005903,GO:0006810,GO:0006811,GO:0006812,GO:0006814,GO:0006817,GO:0006820,GO:0006873,GO:0007275,GO:0007568,GO:0008150,GO:0008324,GO:0008509,GO:0009719,GO:0009725,GO:0009743,GO:0009746,GO:0009750,GO:0009790,GO:0009792,GO:0009987,GO:0010033,GO:0014070,GO:0015075,GO:0015077,GO:0015081,GO:0015103,GO:…
evm.model.scaffold107.2	43179.ENSSTOP00000003123	3.5e-52	209.9	CDH23	Cadherin domain	GO:0000902,GO:0000904,GO:0001894,GO:0001895,GO:0001917,GO:0002064,GO:0002093,GO:0003008,GO:0005575,GO:0005622,GO:0005623,GO:0005815,GO:0005856,GO:0005886,GO:0005902,GO:0005929,GO:0005932,GO:0006810,GO:0006811,GO:0006812,GO:0006816,GO:0006873,GO:0006874,GO:0006875,GO:0007155,GO:0007275,GO:0007399,GO:0007423,GO:0007600,GO:0007605,GO:0007610,GO:0007626,GO:0008150,GO:0008544,GO:0009653,GO:0009790,GO:…
evm.model.scaffold107.21	9823.ENSSSCP00000016052	1.1e-21	107.1	ARHGEF12	Rho guanine nucleotide exchange factor (GEF) 12
evm.model.scaffold107.5	9913.ENSBTAP00000002970	0	1636.7	SEL1L3	sel-1 suppressor of lin-12-like 3 (C. elegans)	GO:0005575,GO:0016020
evm.model.scaffold107.25	9913.ENSBTAP00000026562	8.7e-180	634.8	SLC35D2	Solute carrier family 35, member D2	GO:0000139,GO:0003674,GO:0005215,GO:0005338,GO:0005575,GO:0005622,GO:0005623,GO:0005737,GO:0005794,GO:0006810,GO:0008150,GO:0009987,GO:0012505,GO:0015215,GO:0015931,GO:0015932,GO:0016020,GO:0022857,GO:0022891,GO:0022892,GO:0031090,GO:0043226,GO:0043227,GO:0043229,GO:0043231,GO:0044422,GO:0044424,GO:0044431,GO:0044444,GO:0044446,GO:0044464,GO:0044699,GO:0044763,GO:0044765,GO:0051179,GO:0051234,GO:…
evm.model.scaffold107.17	9913.ENSBTAP00000054669	3.7e-126	456.1		Olfactory receptor	GO:0005575,GO:0005623,GO:0005886,GO:0016020,GO:0044464,GO:0071944
evm.model.scaffold107.9	61853.ENSNLEP00000004128	9.2e-11	70.9		leucine rich repeat
evm.model.scaffold107.7	9913.ENSBTAP00000055884	4.3e-223	778.9	KLHL31	kelch-like 31 (Drosophila)
evm.model.scaffold107.12	9913.ENSBTAP00000018146	6.9e-171	605.1	OR14J1	Olfactory receptor	GO:0003008,GO:0003674,GO:0004871,GO:0004872,GO:0004888,GO:0004984,GO:0005575,GO:0005623,GO:0005886,GO:0007154,GO:0007165,GO:0007166,GO:0007186,GO:0007600,GO:0007606,GO:0007608,GO:0008150,GO:0009593,GO:0009987,GO:0016020,GO:0016021,GO:0023052,GO:0031224,GO:0032501,GO:0038023,GO:0042221,GO:0044425,GO:0044464,GO:0044699,GO:0044700,GO:0044707,GO:0044763,GO:0050789,GO:0050794,GO:0050877,GO:0050896,GO:…
evm.model.scaffold107.15	9913.ENSBTAP00000056083	2.9e-126	456.4		Olfactory receptor	GO:0005575,GO:0005623,GO:0005886,GO:0016020,GO:0044464,GO:0071944
evm.model.scaffold107.24	9913.ENSBTAP00000008649	5e-152	542.3	ZNF367	Zinc finger protein 367	GO:0001071,GO:0003674,GO:0003700,GO:0005575,GO:0005622,GO:0005623,GO:0005634,GO:0005737,GO:0006355,GO:0006357,GO:0008150,GO:0009889,GO:0010468,GO:0010556,GO:0019219,GO:0019222,GO:0031323,GO:0031326,GO:0043226,GO:0043227,GO:0043229,GO:0043231,GO:0044424,GO:0044464,GO:0050789,GO:0050794,GO:0051171,GO:0051252,GO:0060255,GO:0065007,GO:0080090,GO:2000112,GO:2001141
evm.model.scaffold107.14	9913.ENSBTAP00000049202	3e-171	606.3		Olfactory receptor	GO:0003008,GO:0003674,GO:0004871,GO:0004872,GO:0004888,GO:0004984,GO:0005575,GO:0005623,GO:0005886,GO:0007154,GO:0007165,GO:0007166,GO:0007186,GO:0007600,GO:0007606,GO:0007608,GO:0008150,GO:0009593,GO:0009987,GO:0016020,GO:0016021,GO:0023052,GO:0031224,GO:0032501,GO:0038023,GO:0042221,GO:0044425,GO:0044464,GO:0044699,GO:0044700,GO:0044707,GO:0044763,GO:0050789,GO:0050794,GO:0050877,GO:0050896,GO:…
evm.model.scaffold107.20	9913.ENSBTAP00000039814	1.3e-145	520.8	TMEM136	Transmembrane protein 136	GO:0005575,GO:0016020
evm.model.scaffold107.6	9646.ENSAMEP00000006121	0	1137.5	GCLC	Glutamate-cysteine ligase, catalytic subunit	GO:0000096,GO:0000166,GO:0000287,GO:0001882,GO:0001883,GO:0003008,GO:0003013,GO:0003018,GO:0003254,GO:0003674,GO:0003824,GO:0004357,GO:0005488,GO:0005515,GO:0005575,GO:0005622,GO:0005623,GO:0005737,GO:0005829,GO:0005975,GO:0005996,GO:0006082,GO:0006355,GO:0006518,GO:0006520,GO:0006534,GO:0006536,GO:0006575,GO:0006749,GO:0006750,GO:0006766,GO:0006767,GO:0006790,GO:0006805,GO:0006807,GO:0006950,GO:…
evm.model.scaffold107.19	9913.ENSBTAP00000053374	3.2e-34	149.8	GALNT9	UDP-N-acetyl-alpha-D-galactosamine polypeptide	GO:0000139,GO:0003674,GO:0003824,GO:0004653,GO:0005575,GO:0005622,GO:0005623,GO:0005737,GO:0005794,GO:0005975,GO:0006464,GO:0006486,GO:0006493,GO:0008150,GO:0008152,GO:0008194,GO:0008376,GO:0009058,GO:0009059,GO:0009100,GO:0009101,GO:0009987,GO:0012505,GO:0016020,GO:0016266,GO:0016740,GO:0016757,GO:0016758,GO:0019538,GO:0031090,GO:0034645,GO:0036211,GO:0043170,GO:0043226,GO:0043227,GO:0043229,GO:…
evm.model.scaffold107.13	9913.ENSBTAP00000035486	8.6e-174	614.8	OLFR124	Olfactory receptor	GO:0003008,GO:0003674,GO:0004871,GO:0004872,GO:0004888,GO:0004984,GO:0005575,GO:0005623,GO:0005886,GO:0007154,GO:0007165,GO:0007166,GO:0007186,GO:0007600,GO:0007606,GO:0007608,GO:0008150,GO:0009593,GO:0009987,GO:0016020,GO:0016021,GO:0023052,GO:0031224,GO:0032501,GO:0038023,GO:0042221,GO:0044425,GO:0044464,GO:0044699,GO:0044700,GO:0044707,GO:0044763,GO:0050789,GO:0050794,GO:0050877,GO:0050896,GO:…
evm.model.scaffold107.22	9823.ENSSSCP00000026541	5e-263	911.8	CDC14B	CDC14 cell division cycle 14 homolog B (S. cerevisiae)	GO:0000075,GO:0000077,GO:0003674,GO:0003824,GO:0004721,GO:0004722,GO:0004725,GO:0005575,GO:0005622,GO:0005623,GO:0005634,GO:0005635,GO:0005654,GO:0005730,GO:0006464,GO:0006470,GO:0006793,GO:0006796,GO:0006950,GO:0006974,GO:0008150,GO:0008152,GO:0009893,GO:0009987,GO:0010564,GO:0010604,GO:0010948,GO:0012505,GO:0016020,GO:0016311,GO:0016787,GO:0016788,GO:0016791,GO:0019222,GO:0019538,GO:0031090,GO:…
evm.model.scaffold1070.5	9913.ENSBTAP00000000902	0	1083.9	PGM3	Phosphoglucomutase 3	GO:0000003,GO:0002376,GO:0002520,GO:0003674,GO:0003824,GO:0004610,GO:0004614,GO:0005575,GO:0005622,GO:0005623,GO:0005737,GO:0005829,GO:0005975,GO:0006040,GO:0006041,GO:0006047,GO:0006048,GO:0006139,GO:0006464,GO:0006486,GO:0006487,GO:0006488,GO:0006725,GO:0006753,GO:0006793,GO:0006796,GO:0006807,GO:0007275,GO:0007276,GO:0007283,GO:0008150,GO:0008152,GO:0009058,GO:0009059,GO:0009100,GO:0009101,GO:…
evm.model.scaffold1070.7	9739.ENSTTRP00000000626	1.3e-48	197.6	DISC1	Disrupted in schizophrenia 1	GO:0000226,GO:0000902,GO:0001558,GO:0001764,GO:0001952,GO:0001954,GO:0002052,GO:0003008,GO:0003674,GO:0005488,GO:0005515,GO:0005575,GO:0005622,GO:0005623,GO:0005634,GO:0005737,GO:0005739,GO:0005783,GO:0005813,GO:0005815,GO:0005856,GO:0005871,GO:0005875,GO:0006873,GO:0006874,GO:0006875,GO:0006928,GO:0006996,GO:0007010,GO:0007017,GO:0007154,GO:0007165,GO:0007166,GO:0007267,GO:0007268,GO:0007275,GO:…
evm.model.scaffold1070.4	9913.ENSBTAP00000053582	0	3659.4	DOPEY1	Dopey family member 1	GO:0000139,GO:0005575,GO:0005622,GO:0005623,GO:0005737,GO:0005794,GO:0006810,GO:0006892,GO:0006895,GO:0006996,GO:0007029,GO:0008150,GO:0009987,GO:0012505,GO:0016020,GO:0016043,GO:0016192,GO:0016197,GO:0016482,GO:0031090,GO:0043226,GO:0043227,GO:0043229,GO:0043231,GO:0044422,GO:0044424,GO:0044431,GO:0044444,GO:0044446,GO:0044464,GO:0044699,GO:0044763,GO:0044765,GO:0046907,GO:0048193,GO:0051179,GO:…
evm.model.scaffold1070.3	9913.ENSBTAP00000037931	7.7e-197	691.4	UBE3D	ubiquitin protein ligase E3D	GO:0005575,GO:0005622,GO:0005623,GO:0005737,GO:0044424,GO:0044464
evm.model.scaffold1070.6	9913.ENSBTAP00000021159	4.5e-169	599	RWDD2A	RWD domain containing 2A
evm.model.scaffold1070.2	9913.ENSBTAP00000037931	3.1e-20	102.1	UBE3D	ubiquitin protein ligase E3D	GO:0005575,GO:0005622,GO:0005623,GO:0005737,GO:0044424,GO:0044464
evm.model.scaffold1071.13	9913.ENSBTAP00000047177	2.3e-43	180.3		Olfactory receptor	GO:0005575,GO:0005623,GO:0005886,GO:0016020,GO:0044464,GO:0071944
evm.model.scaffold1071.5	9913.ENSBTAP00000005088	6e-294	1014.6	HMGCS2	3-hydroxy-3-methylglutaryl-CoA synthase 2 (mitochondrial)	GO:0001101,GO:0001655,GO:0001822,GO:0001889,GO:0002237,GO:0003674,GO:0003824,GO:0004421,GO:0005575,GO:0005622,GO:0005623,GO:0005737,GO:0005739,GO:0005740,GO:0005743,GO:0005759,GO:0006629,GO:0006950,GO:0007275,GO:0007399,GO:0007417,GO:0007420,GO:0007494,GO:0007584,GO:0008150,GO:0008152,GO:0009058,GO:0009266,GO:0009605,GO:0009607,GO:0009617,GO:0009628,GO:0009719,GO:0009725,GO:0009743,GO:0009888,GO:…
evm.model.scaffold1071.9	9669.ENSMPUP00000011913	3.9e-168	595.9	SIX2	SIX homeobox 2	GO:0000902,GO:0000904,GO:0001071,GO:0001501,GO:0001655,GO:0001656,GO:0001704,GO:0001707,GO:0001708,GO:0001710,GO:0001822,GO:0002009,GO:0002062,GO:0002064,GO:0003337,GO:0003338,GO:0003382,GO:0003674,GO:0003676,GO:0003677,GO:0003700,GO:0005488,GO:0005515,GO:0005575,GO:0005622,GO:0005623,GO:0005634,GO:0006355,GO:0006357,GO:0006605,GO:0006606,GO:0006810,GO:0006886,GO:0006913,GO:0007275,GO:0007369,GO:…
evm.model.scaffold1071.12	9913.ENSBTAP00000052886	1.9e-165	587	OR8H3	Olfactory receptor	GO:0003008,GO:0003674,GO:0004871,GO:0004872,GO:0004888,GO:0004984,GO:0005575,GO:0005623,GO:0005886,GO:0007154,GO:0007165,GO:0007166,GO:0007186,GO:0007600,GO:0007606,GO:0007608,GO:0008150,GO:0009593,GO:0009987,GO:0016020,GO:0016021,GO:0023052,GO:0031224,GO:0032501,GO:0038023,GO:0042221,GO:0044425,GO:0044464,GO:0044699,GO:0044700,GO:0044707,GO:0044763,GO:0050789,GO:0050794,GO:0050877,GO:0050896,GO:…
evm.model.scaffold1071.6	9913.ENSBTAP00000043040	2.7e-75	286.6	REG4	regenerating islet-derived family, member 4	GO:0005575,GO:0005576,GO:0005615,GO:0005622,GO:0005623,GO:0005737,GO:0044421,GO:0044424,GO:0044464
evm.model.scaffold1071.2	9913.ENSBTAP00000010992	2.2e-216	756.5	HSD3B1	3-beta-HSD is a bifunctional enzyme, that catalyzes the oxidative conversion of Delta(5)-ene-3-beta-hydroxy steroid, and the oxidative conversion of ketosteroids. The 3-beta-HSD enzymatic system plays a crucial role in the biosynthesis of all classes of hormonal steroids	GO:0000003,GO:0000166,GO:0000302,GO:0001678,GO:0002376,GO:0002520,GO:0002521,GO:0002573,GO:0003006,GO:0003674,GO:0003824,GO:0003854,GO:0004769,GO:0005488,GO:0005496,GO:0005575,GO:0005622,GO:0005623,GO:0005737,GO:0005739,GO:0005740,GO:0005743,GO:0005758,GO:0005783,GO:0005789,GO:0005790,GO:0006066,GO:0006082,GO:0006576,GO:0006629,GO:0006644,GO:0006650,GO:0006694,GO:0006700,GO:0006701,GO:0006702,GO:…
evm.model.scaffold1071.3	9913.ENSBTAP00000048822	2.4e-276	956.1	ZNF697	Zinc finger protein 697	GO:0005575,GO:0005622,GO:0005623,GO:0005634,GO:0043226,GO:0043227,GO:0043229,GO:0043231,GO:0044424,GO:0044464
evm.model.scaffold1071.10	9913.ENSBTAP00000055329	3e-163	579.7		Olfactory receptor	GO:0003008,GO:0003674,GO:0004871,GO:0004872,GO:0004888,GO:0004984,GO:0005575,GO:0005623,GO:0005886,GO:0007154,GO:0007165,GO:0007166,GO:0007186,GO:0007600,GO:0007606,GO:0007608,GO:0008150,GO:0009593,GO:0009987,GO:0016020,GO:0016021,GO:0023052,GO:0031224,GO:0032501,GO:0038023,GO:0042221,GO:0044425,GO:0044464,GO:0044699,GO:0044700,GO:0044707,GO:0044763,GO:0050789,GO:0050794,GO:0050877,GO:0050896,GO:…
evm.model.scaffold1071.8	10116.ENSRNOP00000029513	4.8e-143	512.3	SIX3	homeobox 3	GO:0000981,GO:0001071,GO:0001654,GO:0002088,GO:0002089,GO:0003002,GO:0003008,GO:0003674,GO:0003676,GO:0003677,GO:0003700,GO:0003705,GO:0005102,GO:0005488,GO:0005515,GO:0005575,GO:0005622,GO:0005623,GO:0005634,GO:0006139,GO:0006351,GO:0006355,GO:0006357,GO:0006366,GO:0006605,GO:0006606,GO:0006725,GO:0006807,GO:0006810,GO:0006886,GO:0006913,GO:0007154,GO:0007267,GO:0007275,GO:0007389,GO:0007399,GO:…
evm.model.scaffold1071.14	59463.ENSMLUP00000018611	1.3e-145	521.2	OR5T2	Olfactory receptor	GO:0003008,GO:0003674,GO:0004871,GO:0004872,GO:0004888,GO:0004984,GO:0005575,GO:0005623,GO:0005886,GO:0007154,GO:0007165,GO:0007166,GO:0007186,GO:0007600,GO:0007606,GO:0007608,GO:0008150,GO:0009593,GO:0009987,GO:0016020,GO:0016021,GO:0023052,GO:0031224,GO:0032501,GO:0038023,GO:0042221,GO:0044425,GO:0044464,GO:0044699,GO:0044700,GO:0044707,GO:0044763,GO:0050789,GO:0050794,GO:0050877,GO:0050896,GO:…
evm.model.scaffold1071.4	9913.ENSBTAP00000008907	1.2e-305	1053.5	PHGDH	Phosphoglycerate dehydrogenase	GO:0003674,GO:0003824,GO:0004617,GO:0005575,GO:0005622,GO:0005623,GO:0005737,GO:0005829,GO:0006082,GO:0006520,GO:0006541,GO:0006544,GO:0006563,GO:0006564,GO:0006566,GO:0006790,GO:0006807,GO:0007049,GO:0007275,GO:0007399,GO:0007417,GO:0007420,GO:0008150,GO:0008152,GO:0008652,GO:0009055,GO:0009058,GO:0009064,GO:0009066,GO:0009069,GO:0009070,GO:0009448,GO:0009790,GO:0009792,GO:0009987,GO:0010001,GO:…
evm.model.scaffold1071.1	9913.ENSBTAP00000000134	3.4e-203	712.6	HAO2	hydroxyacid oxidase 2 (long chain)	GO:0000166,GO:0003674,GO:0003824,GO:0003973,GO:0005488,GO:0005575,GO:0005622,GO:0005623,GO:0005737,GO:0005739,GO:0005777,GO:0006082,GO:0006461,GO:0006629,GO:0006631,GO:0006725,GO:0008150,GO:0008152,GO:0009987,GO:0010181,GO:0016043,GO:0016491,GO:0016614,GO:0016899,GO:0018924,GO:0019395,GO:0019752,GO:0022607,GO:0030258,GO:0032553,GO:0032787,GO:0034440,GO:0036094,GO:0042537,GO:0042579,GO:0043167,GO:…
evm.model.scaffold1071.11	9913.ENSBTAP00000050634	2.7e-164	583.2	OR8I2	Olfactory receptor	GO:0003008,GO:0003674,GO:0004871,GO:0004872,GO:0004888,GO:0004984,GO:0005575,GO:0005623,GO:0005886,GO:0007154,GO:0007165,GO:0007166,GO:0007186,GO:0007600,GO:0007606,GO:0007608,GO:0008150,GO:0009593,GO:0009987,GO:0016020,GO:0016021,GO:0023052,GO:0031224,GO:0032501,GO:0038023,GO:0042221,GO:0044425,GO:0044464,GO:0044699,GO:0044700,GO:0044707,GO:0044763,GO:0050789,GO:0050794,GO:0050877,GO:0050896,GO:…
evm.model.scaffold1071.7	9913.ENSBTAP00000054522	0	1392.5	ADAM30	ADAM metallopeptidase domain	GO:0003674,GO:0003824,GO:0005488,GO:0005575,GO:0008150,GO:0008152,GO:0008233,GO:0008237,GO:0008270,GO:0016020,GO:0016021,GO:0016787,GO:0031224,GO:0043167,GO:0043169,GO:0044425,GO:0046872,GO:0046914,GO:0070011
evm.model.scaffold1072.13	9913.ENSBTAP00000001000	1.3e-296	1023.5	PIAS4	protein inhibitor of activated STAT 4	GO:0000122,GO:0000988,GO:0000989,GO:0003674,GO:0003676,GO:0003677,GO:0003712,GO:0003714,GO:0003824,GO:0005488,GO:0005575,GO:0005622,GO:0005623,GO:0005634,GO:0005654,GO:0005737,GO:0006355,GO:0006357,GO:0006464,GO:0007154,GO:0007165,GO:0007243,GO:0007259,GO:0007275,GO:0008150,GO:0008152,GO:0008270,GO:0009889,GO:0009890,GO:0009892,GO:0009893,GO:0009987,GO:0010468,GO:0010556,GO:0010558,GO:0010604,GO:…
evm.model.scaffold1072.9	9913.ENSBTAP00000055351	2.9e-166	589.7		Olfactory receptor	GO:0005575,GO:0005623,GO:0005886,GO:0016020,GO:0044464,GO:0071944
evm.model.scaffold1072.24	9913.ENSBTAP00000024404	1.5e-188	664.1	TJP3	tight junction protein 3	GO:0005575,GO:0005623,GO:0005886,GO:0005911,GO:0005923,GO:0007346,GO:0008150,GO:0009986,GO:0010564,GO:0016020,GO:0016324,GO:0030054,GO:0043296,GO:0044425,GO:0044459,GO:0044464,GO:0045177,GO:0050789,GO:0050794,GO:0051726,GO:0065007,GO:0070160,GO:0071944,GO:1901987,GO:1901990,GO:2000045
evm.model.scaffold1072.8	9913.ENSBTAP00000014448	8.3e-118	428.3		Olfactory receptor	GO:0003008,GO:0003674,GO:0004871,GO:0004872,GO:0004888,GO:0004984,GO:0005575,GO:0005623,GO:0005886,GO:0007154,GO:0007165,GO:0007166,GO:0007186,GO:0007600,GO:0007606,GO:0007608,GO:0008150,GO:0009593,GO:0009987,GO:0016020,GO:0016021,GO:0023052,GO:0031224,GO:0032501,GO:0038023,GO:0042221,GO:0044425,GO:0044464,GO:0044699,GO:0044700,GO:0044707,GO:0044763,GO:0050789,GO:0050794,GO:0050877,GO:0050896,GO:…
evm.model.scaffold1072.23	9913.ENSBTAP00000024404	3.1e-257	892.5	TJP3	tight junction protein 3	GO:0005575,GO:0005623,GO:0005886,GO:0005911,GO:0005923,GO:0007346,GO:0008150,GO:0009986,GO:0010564,GO:0016020,GO:0016324,GO:0030054,GO:0043296,GO:0044425,GO:0044459,GO:0044464,GO:0045177,GO:0050789,GO:0050794,GO:0051726,GO:0065007,GO:0070160,GO:0071944,GO:1901987,GO:1901990,GO:2000045
evm.model.scaffold1072.6	9913.ENSBTAP00000050030	5e-161	572.4		olfactory receptor 958-like	GO:0005575,GO:0005623,GO:0005886,GO:0016020,GO:0044464,GO:0071944
evm.model.scaffold1072.3	9913.ENSBTAP00000050960	1.2e-98	364.8		Olfactory receptor	GO:0003008,GO:0003674,GO:0004871,GO:0004872,GO:0004888,GO:0004984,GO:0005575,GO:0005623,GO:0005886,GO:0007154,GO:0007165,GO:0007166,GO:0007186,GO:0007600,GO:0007606,GO:0007608,GO:0008150,GO:0009593,GO:0009987,GO:0016020,GO:0016021,GO:0023052,GO:0031224,GO:0032501,GO:0038023,GO:0042221,GO:0044425,GO:0044464,GO:0044699,GO:0044700,GO:0044707,GO:0044763,GO:0050789,GO:0050794,GO:0050877,GO:0050896,GO:…
evm.model.scaffold1072.4	9913.ENSBTAP00000030290	0	1213	VWA5A	von Willebrand factor A domain containing 5A	GO:0005575,GO:0005622,GO:0005623,GO:0005634,GO:0007275,GO:0007507,GO:0008150,GO:0009888,GO:0009987,GO:0014706,GO:0030154,GO:0032501,GO:0032502,GO:0035051,GO:0042692,GO:0042693,GO:0043226,GO:0043227,GO:0043229,GO:0043231,GO:0044424,GO:0044464,GO:0044699,GO:0044707,GO:0044763,GO:0044767,GO:0045165,GO:0048513,GO:0048731,GO:0048738,GO:0048856,GO:0048869,GO:0051146,GO:0055007,GO:0060537,GO:0060911,GO:…
evm.model.scaffold1072.14	9913.ENSBTAP00000054569	3.5e-38	162.5	H3F3A	histone H3	GO:0000003,GO:0002119,GO:0002164,GO:0005575,GO:0005622,GO:0005623,GO:0005634,GO:0005654,GO:0005694,GO:0006950,GO:0006974,GO:0007275,GO:0007568,GO:0008150,GO:0008340,GO:0009653,GO:0009790,GO:0009791,GO:0009792,GO:0009987,GO:0010171,GO:0010259,GO:0031974,GO:0031981,GO:0032501,GO:0032502,GO:0033554,GO:0040008,GO:0040009,GO:0040010,GO:0040011,GO:0043226,GO:0043227,GO:0043228,GO:0043229,GO:0043231,GO:…
evm.model.scaffold1072.15	9913.ENSBTAP00000005581	0	1731.1	EEF2	Eukaryotic translation elongation factor 2	GO:0003674,GO:0003676,GO:0003723,GO:0003746,GO:0003824,GO:0003924,GO:0005488,GO:0005575,GO:0005622,GO:0005623,GO:0005737,GO:0005829,GO:0005844,GO:0006139,GO:0006152,GO:0006163,GO:0006184,GO:0006195,GO:0006412,GO:0006414,GO:0006725,GO:0006753,GO:0006793,GO:0006796,GO:0006807,GO:0008135,GO:0008150,GO:0008152,GO:0009056,GO:0009058,GO:0009059,GO:0009116,GO:0009117,GO:0009119,GO:0009141,GO:0009143,GO:…
evm.model.scaffold1072.10	9913.ENSBTAP00000049535	3.4e-167	592.8		Olfactory receptor	GO:0003008,GO:0003674,GO:0004871,GO:0004872,GO:0004888,GO:0004984,GO:0005575,GO:0005623,GO:0005886,GO:0007154,GO:0007165,GO:0007166,GO:0007186,GO:0007600,GO:0007606,GO:0007608,GO:0008150,GO:0009593,GO:0009987,GO:0016020,GO:0016021,GO:0023052,GO:0031224,GO:0032501,GO:0038023,GO:0042221,GO:0044425,GO:0044464,GO:0044699,GO:0044700,GO:0044707,GO:0044763,GO:0050789,GO:0050794,GO:0050877,GO:0050896,GO:…
evm.model.scaffold1072.20	9913.ENSBTAP00000001004	0	1493.8	ZFR2	zinc finger RNA binding protein 2
evm.model.scaffold1072.5	9913.ENSBTAP00000055937	2.8e-169	599.7		Olfactory receptor	GO:0003008,GO:0003674,GO:0004871,GO:0004872,GO:0004888,GO:0004984,GO:0005575,GO:0005623,GO:0005886,GO:0007154,GO:0007165,GO:0007166,GO:0007186,GO:0007600,GO:0007606,GO:0007608,GO:0008150,GO:0009593,GO:0009987,GO:0016020,GO:0016021,GO:0023052,GO:0031224,GO:0032501,GO:0038023,GO:0042221,GO:0044425,GO:0044464,GO:0044699,GO:0044700,GO:0044707,GO:0044763,GO:0050789,GO:0050794,GO:0050877,GO:0050896,GO:…
evm.model.scaffold1072.18	9823.ENSSSCP00000021773	2.4e-105	386.7	NMRK2	Nicotinamide riboside kinase 2	GO:0005575,GO:0005622,GO:0005623,GO:0008150,GO:0016202,GO:0044464,GO:0045595,GO:0045596,GO:0045661,GO:0045662,GO:0048519,GO:0048523,GO:0048634,GO:0048641,GO:0048742,GO:0050789,GO:0050793,GO:0050794,GO:0051093,GO:0051147,GO:0051148,GO:0051153,GO:0051239,GO:0060284,GO:0065007,GO:1901861,GO:2000026
evm.model.scaffold1072.1	9913.ENSBTAP00000046424	1.9e-111	407.1	FMN2	formin 2
evm.model.scaffold1072.21	9913.ENSBTAP00000012858	3.7e-100	369.4	RAX2	retina and anterior neural fold homeobox 2	GO:0005575,GO:0005622,GO:0005623,GO:0005634,GO:0043226,GO:0043227,GO:0043229,GO:0043231,GO:0044424,GO:0044464
evm.model.scaffold1072.17	9913.ENSBTAP00000027209	1.8e-143	513.8	DAPK3	death-associated protein kinase 3	GO:0000166,GO:0000775,GO:0000910,GO:0001882,GO:0001883,GO:0002376,GO:0003674,GO:0003824,GO:0004672,GO:0004674,GO:0004683,GO:0005488,GO:0005515,GO:0005524,GO:0005575,GO:0005622,GO:0005623,GO:0005634,GO:0005654,GO:0005694,GO:0005737,GO:0006355,GO:0006417,GO:0006464,GO:0006468,GO:0006793,GO:0006796,GO:0006917,GO:0006937,GO:0006940,GO:0006950,GO:0006952,GO:0006955,GO:0007049,GO:0007088,GO:0007154,GO:…
evm.model.scaffold1072.19	9913.ENSBTAP00000024450	2.4e-209	733.4	ATCAY	ataxia, cerebellar, Cayman type	GO:0000820,GO:0005575,GO:0005622,GO:0005623,GO:0005737,GO:0005739,GO:0005740,GO:0006521,GO:0006996,GO:0007005,GO:0007275,GO:0007399,GO:0008150,GO:0009892,GO:0009987,GO:0010565,GO:0016020,GO:0016043,GO:0019222,GO:0022008,GO:0030030,GO:0030154,GO:0030182,GO:0030424,GO:0030425,GO:0031090,GO:0031175,GO:0031323,GO:0031324,GO:0031966,GO:0031967,GO:0031975,GO:0032501,GO:0032502,GO:0032879,GO:0032880,GO:…
evm.model.scaffold1072.16	9913.ENSBTAP00000027209	7.2e-72	275	DAPK3	death-associated protein kinase 3	GO:0000166,GO:0000775,GO:0000910,GO:0001882,GO:0001883,GO:0002376,GO:0003674,GO:0003824,GO:0004672,GO:0004674,GO:0004683,GO:0005488,GO:0005515,GO:0005524,GO:0005575,GO:0005622,GO:0005623,GO:0005634,GO:0005654,GO:0005694,GO:0005737,GO:0006355,GO:0006417,GO:0006464,GO:0006468,GO:0006793,GO:0006796,GO:0006917,GO:0006937,GO:0006940,GO:0006950,GO:0006952,GO:0006955,GO:0007049,GO:0007088,GO:0007154,GO:…
evm.model.scaffold1072.7	9913.ENSBTAP00000030293	2.9e-166	589.7	OR10D3	olfactory receptor, family 10, subfamily D, member 3 (non-functional)	GO:0003008,GO:0003674,GO:0004871,GO:0004872,GO:0004888,GO:0004984,GO:0005575,GO:0005623,GO:0005886,GO:0007154,GO:0007165,GO:0007166,GO:0007186,GO:0007600,GO:0007606,GO:0007608,GO:0008150,GO:0009593,GO:0009987,GO:0016020,GO:0016021,GO:0023052,GO:0031224,GO:0032501,GO:0038023,GO:0042221,GO:0044425,GO:0044464,GO:0044699,GO:0044700,GO:0044707,GO:0044763,GO:0050789,GO:0050794,GO:0050877,GO:0050896,GO:…
evm.model.scaffold1072.22	9913.ENSBTAP00000011048	0	1104.7	APBA3	amyloid beta A4 precursor protein-binding family A member 3	GO:0001540,GO:0001701,GO:0003008,GO:0003674,GO:0004857,GO:0005488,GO:0005575,GO:0005622,GO:0005623,GO:0005737,GO:0007154,GO:0007165,GO:0007267,GO:0007268,GO:0007275,GO:0008150,GO:0009790,GO:0009792,GO:0009987,GO:0010468,GO:0016020,GO:0019222,GO:0019226,GO:0023052,GO:0030234,GO:0032501,GO:0032502,GO:0033218,GO:0035556,GO:0035637,GO:0042277,GO:0043009,GO:0043086,GO:0044092,GO:0044424,GO:0044444,GO:…
evm.model.scaffold1072.12	9913.ENSBTAP00000053081	5e-92	342.4		Olfactory receptor	GO:0005575,GO:0005623,GO:0005886,GO:0016020,GO:0044464,GO:0071944
evm.model.scaffold1073.9	9913.ENSBTAP00000003468	6e-116	422.5	MED18	mediator complex subunit 18	GO:0005575,GO:0005622,GO:0005623,GO:0005634,GO:0005654,GO:0016592,GO:0031974,GO:0031981,GO:0032991,GO:0043226,GO:0043227,GO:0043229,GO:0043231,GO:0043233,GO:0043234,GO:0044422,GO:0044424,GO:0044428,GO:0044446,GO:0044451,GO:0044464,GO:0070013
evm.model.scaffold1073.14	9913.ENSBTAP00000013718	3e-165	586.3	TRNAU1AP	tRNA selenocysteine 1 associated protein 1	GO:0001514,GO:0005575,GO:0005622,GO:0005623,GO:0005634,GO:0005737,GO:0006412,GO:0006414,GO:0006417,GO:0006451,GO:0008150,GO:0008152,GO:0009058,GO:0009059,GO:0009889,GO:0009987,GO:0010467,GO:0010468,GO:0010556,GO:0010608,GO:0019222,GO:0019538,GO:0031323,GO:0031326,GO:0032268,GO:0034645,GO:0043170,GO:0043226,GO:0043227,GO:0043229,GO:0043231,GO:0044237,GO:0044238,GO:0044249,GO:0044260,GO:0044267,GO:…
evm.model.scaffold1073.6	9823.ENSSSCP00000021468	1.8e-129	467.2	DNAJC8	DnaJ (Hsp40) homolog, subfamily C, member 8	GO:0000375,GO:0000377,GO:0000398,GO:0005575,GO:0005622,GO:0005623,GO:0005634,GO:0005654,GO:0006139,GO:0006396,GO:0006397,GO:0006725,GO:0006807,GO:0008150,GO:0008152,GO:0008380,GO:0009987,GO:0010467,GO:0016070,GO:0016071,GO:0031974,GO:0031981,GO:0034641,GO:0043170,GO:0043226,GO:0043227,GO:0043229,GO:0043231,GO:0043233,GO:0044237,GO:0044238,GO:0044260,GO:0044422,GO:0044424,GO:0044428,GO:0044446,GO:…
evm.model.scaffold1073.17	9986.ENSOCUP00000003412	1.1e-111	407.9	TAF12	TAF12 RNA polymerase II, TATA box binding protein (TBP)-associated factor	GO:0000123,GO:0000125,GO:0000428,GO:0000988,GO:0000989,GO:0003674,GO:0003676,GO:0003677,GO:0003712,GO:0003713,GO:0005488,GO:0005515,GO:0005575,GO:0005622,GO:0005623,GO:0005634,GO:0005654,GO:0005667,GO:0005669,GO:0006139,GO:0006325,GO:0006351,GO:0006352,GO:0006354,GO:0006355,GO:0006366,GO:0006367,GO:0006368,GO:0006464,GO:0006473,GO:0006475,GO:0006725,GO:0006807,GO:0006996,GO:0008134,GO:0008150,GO:…
evm.model.scaffold1073.4	9796.ENSECAP00000004771	5.4e-23	112.1	HNRNPA1	heterogeneous nuclear ribonucleoprotein	GO:0000375,GO:0000377,GO:0000380,GO:0000398,GO:0003674,GO:0003676,GO:0003677,GO:0003697,GO:0003723,GO:0003727,GO:0005488,GO:0005575,GO:0005622,GO:0005623,GO:0005634,GO:0005654,GO:0005681,GO:0005730,GO:0005737,GO:0005856,GO:0006139,GO:0006396,GO:0006397,GO:0006403,GO:0006405,GO:0006725,GO:0006807,GO:0006810,GO:0006913,GO:0008150,GO:0008152,GO:0008380,GO:0009987,GO:0010467,GO:0015931,GO:0016070,GO:…
evm.model.scaffold1073.16	9913.ENSBTAP00000037817	4.7e-65	252.3	TAF12	TAF12 RNA polymerase II, TATA box binding protein (TBP)-associated factor	GO:0000123,GO:0000125,GO:0000428,GO:0000988,GO:0000989,GO:0003674,GO:0003676,GO:0003677,GO:0003712,GO:0003713,GO:0005488,GO:0005515,GO:0005575,GO:0005622,GO:0005623,GO:0005634,GO:0005654,GO:0005667,GO:0005669,GO:0006139,GO:0006325,GO:0006351,GO:0006352,GO:0006354,GO:0006355,GO:0006366,GO:0006367,GO:0006368,GO:0006464,GO:0006473,GO:0006475,GO:0006725,GO:0006807,GO:0006996,GO:0008134,GO:0008150,GO:…
evm.model.scaffold1073.3	9913.ENSBTAP00000053779	7.4e-306	1054.3	EYA3	eyes absent homolog 3 (Drosophila)	GO:0003008,GO:0003674,GO:0003824,GO:0004721,GO:0004725,GO:0005575,GO:0005622,GO:0005623,GO:0005634,GO:0005737,GO:0006139,GO:0006259,GO:0006281,GO:0006282,GO:0006302,GO:0006325,GO:0006464,GO:0006470,GO:0006725,GO:0006793,GO:0006796,GO:0006807,GO:0006950,GO:0006974,GO:0006996,GO:0007600,GO:0007601,GO:0008150,GO:0008152,GO:0009314,GO:0009628,GO:0009653,GO:0009893,GO:0009987,GO:0010212,GO:0010604,GO:…
evm.model.scaffold1073.19	9913.ENSBTAP00000020940	0	1147.9	YTHDF2	YTH domain family, member 2	GO:0002376,GO:0006955,GO:0006959,GO:0008150,GO:0050896
evm.model.scaffold1073.2	9913.ENSBTAP00000011592	6.4e-238	828.2	XKR8	XK, Kell blood group complex subunit-related family, member 8	GO:0005575,GO:0016020
evm.model.scaffold1073.22	9646.ENSAMEP00000012054	2.1e-137	493.8	EPB41	erythrocyte membrane protein band 4.1	GO:0003008,GO:0003013,GO:0003674,GO:0005198,GO:0005200,GO:0005488,GO:0005515,GO:0005543,GO:0005545,GO:0005575,GO:0005622,GO:0005623,GO:0005634,GO:0005737,GO:0005794,GO:0005856,GO:0005886,GO:0005938,GO:0006996,GO:0007010,GO:0008015,GO:0008091,GO:0008092,GO:0008150,GO:0008289,GO:0009987,GO:0014731,GO:0015629,GO:0016020,GO:0016043,GO:0030029,GO:0030036,GO:0030507,GO:0030863,GO:0030864,GO:0032092,GO:…
evm.model.scaffold1073.10	9305.ENSSHAP00000000457	1.2e-41	174.1	RPL18A	60S ribosomal protein L18a	GO:0000184,GO:0000956,GO:0003674,GO:0003676,GO:0003723,GO:0003735,GO:0005198,GO:0005488,GO:0005575,GO:0005622,GO:0005623,GO:0005737,GO:0005829,GO:0005840,GO:0006139,GO:0006401,GO:0006402,GO:0006412,GO:0006413,GO:0006414,GO:0006415,GO:0006605,GO:0006612,GO:0006613,GO:0006614,GO:0006725,GO:0006807,GO:0006810,GO:0006886,GO:0008104,GO:0008150,GO:0008152,GO:0009056,GO:0009057,GO:0009058,GO:0009059,GO:…
evm.model.scaffold1073.18	9913.ENSBTAP00000001544	0	1063.1	GMEB1	Glucocorticoid modulatory element binding protein 1	GO:0000988,GO:0000989,GO:0001071,GO:0003674,GO:0003700,GO:0003712,GO:0003713,GO:0005575,GO:0005622,GO:0005623,GO:0005634,GO:0005737,GO:0006355,GO:0008150,GO:0009889,GO:0010468,GO:0010556,GO:0019219,GO:0019222,GO:0031323,GO:0031326,GO:0043226,GO:0043227,GO:0043229,GO:0043231,GO:0044424,GO:0044464,GO:0050789,GO:0050794,GO:0051171,GO:0051252,GO:0060255,GO:0065007,GO:0080090,GO:2000112,GO:2001141
evm.model.scaffold1073.5	9986.ENSOCUP00000018441	6.3e-112	408.7	RPS1	40s ribosomal protein	GO:0000003,GO:0000022,GO:0000184,GO:0000226,GO:0000278,GO:0000462,GO:0000956,GO:0002119,GO:0002164,GO:0002181,GO:0003006,GO:0003674,GO:0003676,GO:0003723,GO:0003735,GO:0005198,GO:0005488,GO:0005575,GO:0005576,GO:0005615,GO:0005618,GO:0005622,GO:0005623,GO:0005634,GO:0005730,GO:0005737,GO:0005829,GO:0005840,GO:0005886,GO:0005911,GO:0006139,GO:0006364,GO:0006396,GO:0006401,GO:0006402,GO:0006412,GO:…
evm.model.scaffold1073.7	9913.ENSBTAP00000008319	5.1e-49	198.7	ATPIF1	ATPase inhibitory factor 1	GO:0001525,GO:0001568,GO:0001936,GO:0001937,GO:0001944,GO:0002262,GO:0002376,GO:0002520,GO:0003674,GO:0004857,GO:0005488,GO:0005515,GO:0005516,GO:0005575,GO:0005622,GO:0005623,GO:0005737,GO:0005739,GO:0006091,GO:0006461,GO:0006725,GO:0006778,GO:0006779,GO:0006783,GO:0006807,GO:0007275,GO:0008150,GO:0008152,GO:0008285,GO:0009058,GO:0009653,GO:0009986,GO:0009987,GO:0010941,GO:0016043,GO:0018130,GO:…
evm.model.scaffold1073.20	9913.ENSBTAP00000004157	2e-25	119.8	OPRD1	Opioid receptor, delta 1	GO:0000060,GO:0001653,GO:0002376,GO:0003674,GO:0004871,GO:0004872,GO:0004888,GO:0004930,GO:0004985,GO:0005575,GO:0005622,GO:0005623,GO:0005737,GO:0005886,GO:0005887,GO:0006605,GO:0006606,GO:0006810,GO:0006886,GO:0006913,GO:0006955,GO:0007154,GO:0007165,GO:0007166,GO:0007186,GO:0007187,GO:0007188,GO:0007193,GO:0007200,GO:0007218,GO:0007610,GO:0007626,GO:0008104,GO:0008150,GO:0008344,GO:0008528,GO:…
evm.model.scaffold1073.1	9913.ENSBTAP00000017279	3.1e-247	859.4	SMPDL3B	sphingomyelin phosphodiesterase, acid-like 3B	GO:0005575,GO:0005576
evm.model.scaffold1073.8	9823.ENSSSCP00000026652	1.2e-264	917.1	SESN2	Sestrin 2	GO:0005575,GO:0005622,GO:0005623,GO:0005737,GO:0044424,GO:0044464
evm.model.scaffold1073.12	9913.ENSBTAP00000003535	0	1314.7	PHACTR4	phosphatase and actin regulator 4	GO:0001654,GO:0001667,GO:0001755,GO:0001838,GO:0001841,GO:0001843,GO:0002009,GO:0002011,GO:0002072,GO:0003674,GO:0003779,GO:0005488,GO:0005515,GO:0005575,GO:0005622,GO:0005623,GO:0005737,GO:0006928,GO:0006996,GO:0007010,GO:0007154,GO:0007165,GO:0007264,GO:0007265,GO:0007266,GO:0007275,GO:0007399,GO:0007423,GO:0008047,GO:0008092,GO:0008150,GO:0008157,GO:0008599,GO:0009653,GO:0009790,GO:0009792,GO:…
evm.model.scaffold1073.13	9913.ENSBTAP00000032002	3.1e-243	845.9	RCC1	Regulator of chromosome condensation 1	GO:0000082,GO:0000226,GO:0000228,GO:0000278,GO:0000785,GO:0000790,GO:0000793,GO:0000794,GO:0003674,GO:0003676,GO:0003677,GO:0003682,GO:0005083,GO:0005085,GO:0005087,GO:0005088,GO:0005488,GO:0005515,GO:0005575,GO:0005622,GO:0005623,GO:0005634,GO:0005635,GO:0005654,GO:0005694,GO:0005737,GO:0006461,GO:0006996,GO:0007010,GO:0007017,GO:0007049,GO:0007051,GO:0007052,GO:0007059,GO:0007088,GO:0007346,GO:…
evm.model.scaffold1074.4	9913.ENSBTAP00000041323	0	1834.3	CTNND1	Catenin (Cadherin-associated protein), delta 1	GO:0001738,GO:0002009,GO:0005575,GO:0005622,GO:0005623,GO:0005634,GO:0005737,GO:0005829,GO:0005886,GO:0005911,GO:0005912,GO:0005913,GO:0005915,GO:0007155,GO:0007275,GO:0007399,GO:0007417,GO:0007420,GO:0007431,GO:0007435,GO:0008150,GO:0008544,GO:0009653,GO:0009888,GO:0009913,GO:0009966,GO:0009968,GO:0009987,GO:0010646,GO:0010648,GO:0016020,GO:0016043,GO:0016337,GO:0022607,GO:0022610,GO:0022612,GO:…
evm.model.scaffold1074.7	9913.ENSBTAP00000026919	0	1570.1	LRRC8B	leucine rich repeat containing 8 family, member B	GO:0005575,GO:0016020
evm.model.scaffold1074.1	9913.ENSBTAP00000010257	4.7e-186	655.6	IGBP1	immunoglobulin (CD79A) binding protein 1	GO:0000122,GO:0003674,GO:0005575,GO:0005622,GO:0005623,GO:0005737,GO:0006355,GO:0006357,GO:0006915,GO:0007154,GO:0007165,GO:0008150,GO:0008219,GO:0008601,GO:0009889,GO:0009890,GO:0009891,GO:0009892,GO:0009893,GO:0009966,GO:0009968,GO:0009987,GO:0010033,GO:0010466,GO:0010468,GO:0010556,GO:0010557,GO:0010558,GO:0010562,GO:0010563,GO:0010604,GO:0010605,GO:0010627,GO:0010628,GO:0010629,GO:0010646,GO:…
evm.model.scaffold1074.2	9913.ENSBTAP00000010259	7.3e-195	684.9	DGAT2L6	diacylglycerol O-acyltransferase 2-like 6	GO:0005575,GO:0005622,GO:0005623,GO:0005737,GO:0005783,GO:0005789,GO:0012505,GO:0016020,GO:0031090,GO:0042175,GO:0043226,GO:0043227,GO:0043229,GO:0043231,GO:0044422,GO:0044424,GO:0044425,GO:0044432,GO:0044444,GO:0044446,GO:0044464
evm.model.scaffold1074.5	9913.ENSBTAP00000054938	0	1302.7	BTBD18	BTB (POZ) domain containing 18
evm.model.scaffold1074.3	9823.ENSSSCP00000014003	2.9e-47	193.4		Olfactory receptor	GO:0005575,GO:0005623,GO:0005886,GO:0016020,GO:0044464,GO:0071944
evm.model.scaffold1074.6	9913.ENSBTAP00000001193	0	1572.8	LRRC8C	leucine rich repeat containing 8 family, member	GO:0005575,GO:0005622,GO:0005623,GO:0005737,GO:0005783,GO:0005789,GO:0012505,GO:0016020,GO:0031090,GO:0042175,GO:0043226,GO:0043227,GO:0043229,GO:0043231,GO:0044422,GO:0044424,GO:0044425,GO:0044432,GO:0044444,GO:0044446,GO:0044464
evm.model.scaffold1076.10	9913.ENSBTAP00000017778	1.7e-238	830.1	LIPM	lipase, family member M	GO:0005575,GO:0005576
evm.model.scaffold1076.5	9913.ENSBTAP00000017653	1.7e-123	447.2	PIGL	Phosphatidylinositol glycan anchor biosynthesis, class L	GO:0000225,GO:0003674,GO:0003824,GO:0005575,GO:0005622,GO:0005623,GO:0005737,GO:0005783,GO:0005789,GO:0006464,GO:0006497,GO:0006501,GO:0006505,GO:0006506,GO:0006629,GO:0006643,GO:0006644,GO:0006650,GO:0006661,GO:0006664,GO:0006793,GO:0006796,GO:0008150,GO:0008152,GO:0008610,GO:0008654,GO:0009058,GO:0009059,GO:0009247,GO:0009987,GO:0012505,GO:0016020,GO:0016254,GO:0016787,GO:0016810,GO:0016811,GO:…
evm.model.scaffold1076.12	9913.ENSBTAP00000017773	2.2e-210	736.5	LIPK	lipase, family member K	GO:0005575,GO:0005576
evm.model.scaffold1076.8	9913.ENSBTAP00000009974	4.9e-180	635.6	ADORA2B	adenosine A2b receptor	GO:0000165,GO:0000187,GO:0001609,GO:0001817,GO:0001819,GO:0001932,GO:0001934,GO:0001973,GO:0002676,GO:0002678,GO:0002682,GO:0002684,GO:0002694,GO:0002696,GO:0002697,GO:0002699,GO:0002703,GO:0002880,GO:0002882,GO:0002886,GO:0003008,GO:0003012,GO:0003013,GO:0003018,GO:0003674,GO:0004871,GO:0004872,GO:0004888,GO:0004930,GO:0005575,GO:0005623,GO:0005886,GO:0005887,GO:0006140,GO:0006937,GO:0006940,GO:…
evm.model.scaffold1076.9	9913.ENSBTAP00000017781	5.1e-101	372.5	ANKRD22	Ankyrin repeat domain 22
evm.model.scaffold1076.13	9739.ENSTTRP00000003795	4.4e-188	662.5	LIPF	lipase, gastric	GO:0003674,GO:0003824,GO:0004806,GO:0005488,GO:0005575,GO:0005576,GO:0005622,GO:0005623,GO:0005737,GO:0005739,GO:0006082,GO:0006108,GO:0006629,GO:0006638,GO:0006639,GO:0006641,GO:0007586,GO:0008150,GO:0008152,GO:0008289,GO:0009987,GO:0016298,GO:0016491,GO:0016614,GO:0016615,GO:0016787,GO:0016788,GO:0019752,GO:0032501,GO:0043226,GO:0043227,GO:0043229,GO:0043231,GO:0043436,GO:0043648,GO:0044237,GO:…
evm.model.scaffold1076.3	9669.ENSMPUP00000007331	2.4e-38	163.3	ERH	enhancer of rudimentary homolog (Drosophila)	GO:0005575,GO:0005623,GO:0006139,GO:0006213,GO:0006725,GO:0006807,GO:0008150,GO:0008152,GO:0009116,GO:0009987,GO:0030496,GO:0034641,GO:0044237,GO:0044238,GO:0044281,GO:0044464,GO:0044710,GO:0046483,GO:0055086,GO:0071704,GO:0072527,GO:1901135,GO:1901360,GO:1901564,GO:1901657
evm.model.scaffold1076.2	59729.ENSTGUP00000007038	6.6e-20	100.9		Ubiquitin-2 like Rad60 SUMO-like	GO:0000187,GO:0001932,GO:0001934,GO:0002218,GO:0002221,GO:0002224,GO:0002253,GO:0002376,GO:0002682,GO:0002684,GO:0002755,GO:0002757,GO:0002758,GO:0002764,GO:0005575,GO:0005622,GO:0005623,GO:0005634,GO:0005654,GO:0005737,GO:0006139,GO:0006259,GO:0006281,GO:0006301,GO:0006725,GO:0006807,GO:0006950,GO:0006974,GO:0007154,GO:0007165,GO:0007250,GO:0008150,GO:0008152,GO:0009058,GO:0009059,GO:0009893,GO:…
evm.model.scaffold1076.6	9913.ENSBTAP00000053758	0	3937.9	NCOR1	Nuclear receptor co-repressor 1	GO:0000122,GO:0000226,GO:0000228,GO:0000785,GO:0000790,GO:0000975,GO:0000988,GO:0000989,GO:0001067,GO:0001071,GO:0001775,GO:0002262,GO:0002361,GO:0002376,GO:0002520,GO:0002521,GO:0003674,GO:0003676,GO:0003677,GO:0003700,GO:0003712,GO:0003714,GO:0005102,GO:0005488,GO:0005515,GO:0005575,GO:0005622,GO:0005623,GO:0005634,GO:0005654,GO:0005667,GO:0005694,GO:0005737,GO:0005819,GO:0005829,GO:0005856,GO:…
evm.model.scaffold1076.11	9913.ENSBTAP00000034590	1.2e-220	770.8	LIPN	lipase, family member N	GO:0005575,GO:0005576
evm.model.scaffold1076.4	9913.ENSBTAP00000055844	9.4e-78	294.7	CENPV	centromere protein V	GO:0000775,GO:0000776,GO:0000777,GO:0000779,GO:0000793,GO:0001667,GO:0005575,GO:0005622,GO:0005623,GO:0005634,GO:0005694,GO:0005737,GO:0005819,GO:0005856,GO:0006139,GO:0006259,GO:0006323,GO:0006325,GO:0006333,GO:0006338,GO:0006725,GO:0006807,GO:0006928,GO:0006996,GO:0008150,GO:0008152,GO:0009987,GO:0010564,GO:0015630,GO:0016043,GO:0016477,GO:0016568,GO:0022607,GO:0031055,GO:0031497,GO:0031507,GO:…
evm.model.scaffold1076.7	9913.ENSBTAP00000034918	6.7e-143	511.9	TTC19	tetratricopeptide repeat domain 19	GO:0000910,GO:0005575,GO:0005622,GO:0005623,GO:0005737,GO:0005739,GO:0005740,GO:0005743,GO:0005813,GO:0005815,GO:0005856,GO:0006461,GO:0006996,GO:0007005,GO:0007049,GO:0008150,GO:0009987,GO:0015630,GO:0016020,GO:0016043,GO:0017004,GO:0017062,GO:0019866,GO:0022402,GO:0022607,GO:0030496,GO:0031090,GO:0031966,GO:0031967,GO:0031975,GO:0033108,GO:0034551,GO:0034622,GO:0043226,GO:0043227,GO:0043228,GO:…
evm.model.scaffold1076.1	9913.ENSBTAP00000013751	0	1838.5	PCDH17	Protocadherin 17	GO:0005575,GO:0005623,GO:0005886,GO:0016020,GO:0044464,GO:0071944
evm.model.scaffold1077.1	9913.ENSBTAP00000053199	5.5e-111	406	TENM4	Teneurin transmembrane protein
evm.model.scaffold1078.3	9913.ENSBTAP00000056291	0	1349.7	ATXN1L	ataxin 1-like	GO:0005575,GO:0005622,GO:0005623,GO:0005634,GO:0030425,GO:0042995,GO:0043005,GO:0043226,GO:0043227,GO:0043229,GO:0043231,GO:0044424,GO:0044464,GO:0097458
evm.model.scaffold1078.11	9913.ENSBTAP00000017642	0	1271.5	PMFBP1	polyamine modulated factor 1 binding protein 1	GO:0001520,GO:0005575,GO:0005622,GO:0005623,GO:0005737,GO:0005930,GO:0006996,GO:0007010,GO:0008150,GO:0009987,GO:0016043,GO:0042995,GO:0043226,GO:0043227,GO:0043229,GO:0043231,GO:0044422,GO:0044424,GO:0044447,GO:0044463,GO:0044464,GO:0044699,GO:0044763,GO:0071840
evm.model.scaffold1078.4	9913.ENSBTAP00000032245	4.2e-221	772.3	ZNF821	zinc finger protein 821	GO:0005575,GO:0005622,GO:0005623,GO:0005634,GO:0043226,GO:0043227,GO:0043229,GO:0043231,GO:0044424,GO:0044464
evm.model.scaffold1078.14	9913.ENSBTAP00000031777	0	1364.7	ASTE1	asteroid homolog 1 (Drosophila)
evm.model.scaffold1078.7	9913.ENSBTAP00000026493	0	1912.1	PKD1L3	Polycystic kidney disease	GO:0003674,GO:0005215,GO:0005216,GO:0005261,GO:0005262,GO:0005575,GO:0006810,GO:0006811,GO:0006812,GO:0006816,GO:0008150,GO:0008324,GO:0009581,GO:0009582,GO:0009605,GO:0009612,GO:0009628,GO:0009987,GO:0015075,GO:0015085,GO:0015267,GO:0016020,GO:0022803,GO:0022838,GO:0022857,GO:0022890,GO:0022891,GO:0022892,GO:0030001,GO:0034220,GO:0044699,GO:0044763,GO:0044765,GO:0046873,GO:0050896,GO:0050982,GO:…
evm.model.scaffold1078.10	9646.ENSAMEP00000002382	0	2343.9	DHX38	DEAH (Asp-Glu-Ala-His) box polypeptide 38	GO:0000375,GO:0000377,GO:0000398,GO:0005575,GO:0005622,GO:0005623,GO:0005634,GO:0005654,GO:0005681,GO:0006139,GO:0006351,GO:0006353,GO:0006366,GO:0006369,GO:0006396,GO:0006397,GO:0006403,GO:0006405,GO:0006406,GO:0006725,GO:0006807,GO:0006810,GO:0006913,GO:0008150,GO:0008152,GO:0008380,GO:0009058,GO:0009059,GO:0009987,GO:0010467,GO:0015931,GO:0016070,GO:0016071,GO:0016482,GO:0018130,GO:0019438,GO:…
evm.model.scaffold1078.9	9913.ENSBTAP00000008329	3.8e-79	299.3	TXNL4B	thioredoxin-like 4B	GO:0000375,GO:0000377,GO:0000398,GO:0005575,GO:0005622,GO:0005623,GO:0005634,GO:0006139,GO:0006396,GO:0006397,GO:0006725,GO:0006807,GO:0008150,GO:0008152,GO:0008284,GO:0008380,GO:0009987,GO:0010467,GO:0016070,GO:0016071,GO:0034641,GO:0042127,GO:0043170,GO:0043226,GO:0043227,GO:0043229,GO:0043231,GO:0044237,GO:0044238,GO:0044260,GO:0044424,GO:0044464,GO:0046483,GO:0048518,GO:0048522,GO:0050789,GO:…
evm.model.scaffold1078.5	9913.ENSBTAP00000032246	1.2e-201	707.6	IST1	Proposed to be involved in specific functions of the ESCRT machinery. Is required for efficient abscission during cytokinesis, but not for HIV-1 budding. The involvement in the MVB pathway is not established. Involved in recruiting VPS4A and or VPS4B to the midbody of dividing cells	GO:0000003,GO:0000910,GO:0001558,GO:0003674,GO:0005488,GO:0005515,GO:0005575,GO:0005576,GO:0005622,GO:0005623,GO:0005737,GO:0005793,GO:0005813,GO:0005815,GO:0005829,GO:0005856,GO:0007049,GO:0007275,GO:0007399,GO:0008104,GO:0008150,GO:0008361,GO:0009838,GO:0009987,GO:0010720,GO:0010769,GO:0010975,GO:0015630,GO:0016023,GO:0016032,GO:0016043,GO:0019058,GO:0019067,GO:0019068,GO:0019069,GO:0019076,GO:…
evm.model.scaffold1078.6	9785.ENSLAFP00000013719	2e-85	321.6	PKD1L3	Polycystic kidney disease	GO:0003674,GO:0005215,GO:0005216,GO:0005261,GO:0005262,GO:0005575,GO:0006810,GO:0006811,GO:0006812,GO:0006816,GO:0008150,GO:0008324,GO:0009581,GO:0009582,GO:0009605,GO:0009612,GO:0009628,GO:0009987,GO:0015075,GO:0015085,GO:0015267,GO:0016020,GO:0022803,GO:0022838,GO:0022857,GO:0022890,GO:0022891,GO:0022892,GO:0030001,GO:0034220,GO:0044699,GO:0044763,GO:0044765,GO:0046873,GO:0050896,GO:0050982,GO:…
evm.model.scaffold1078.8	9913.ENSBTAP00000008335	9.2e-241	838.6	HP	As a result of hemolysis, hemoglobin is found to accumulate in the kidney and is secreted in the urine. Haptoglobin captures, and combines with free plasma hemoglobin to allow hepatic recycling of heme iron and to prevent kidney damage. Haptoglobin also acts as an antioxidant, has antibacterial activity and plays a role in modulating many aspects of the acute phase response. Hemoglobin haptoglobi…	GO:0000003,GO:0000302,GO:0001666,GO:0001889,GO:0002237,GO:0002526,GO:0003674,GO:0005488,GO:0005515,GO:0005575,GO:0005576,GO:0005615,GO:0005622,GO:0005623,GO:0005737,GO:0005783,GO:0005794,GO:0006873,GO:0006875,GO:0006879,GO:0006950,GO:0006952,GO:0006954,GO:0006979,GO:0007275,GO:0007276,GO:0007283,GO:0007584,GO:0008150,GO:0009266,GO:0009314,GO:0009408,GO:0009605,GO:0009607,GO:0009611,GO:0009617,GO:…
evm.model.scaffold1078.13	9913.ENSBTAP00000012197	5.5e-57	225.3	NEK11	NIMA-related kinase 11	GO:0000075,GO:0000077,GO:0000166,GO:0001882,GO:0001883,GO:0003674,GO:0003824,GO:0004672,GO:0004674,GO:0005488,GO:0005524,GO:0005575,GO:0005622,GO:0005623,GO:0005634,GO:0005730,GO:0006464,GO:0006468,GO:0006793,GO:0006796,GO:0006950,GO:0006974,GO:0007154,GO:0007165,GO:0007243,GO:0008150,GO:0008152,GO:0009987,GO:0010564,GO:0010948,GO:0016301,GO:0016310,GO:0016740,GO:0016772,GO:0016773,GO:0017076,GO:…
evm.model.scaffold1078.2	9258.ENSOANP00000019349	5.2e-69	266.2		ADP-ribosylation factor-like 6 interacting protein 1
evm.model.scaffold1078.12	9669.ENSMPUP00000009990	9.4e-50	201.8	NEK11	NIMA-related kinase 11	GO:0000075,GO:0000077,GO:0000166,GO:0001882,GO:0001883,GO:0003674,GO:0003824,GO:0004672,GO:0004674,GO:0005488,GO:0005524,GO:0005575,GO:0005622,GO:0005623,GO:0005634,GO:0005730,GO:0006464,GO:0006468,GO:0006793,GO:0006796,GO:0006950,GO:0006974,GO:0007154,GO:0007165,GO:0007243,GO:0008150,GO:0008152,GO:0009987,GO:0010564,GO:0010948,GO:0016301,GO:0016310,GO:0016740,GO:0016772,GO:0016773,GO:0017076,GO:…
evm.model.scaffold1078.1	9913.ENSBTAP00000014792	4.2e-75	285.8	CCDC58	coiled-coil domain containing 58	GO:0005575,GO:0005622,GO:0005623,GO:0005737,GO:0005739,GO:0043226,GO:0043227,GO:0043229,GO:0043231,GO:0044424,GO:0044444,GO:0044464
evm.model.scaffold1079.3	9913.ENSBTAP00000002157	1.4e-54	217.2	MDN1	Nuclear chaperone required for maturation and nuclear export of pre-60S ribosome subunits (By similarity)	GO:0003674,GO:0003824,GO:0005488,GO:0005515,GO:0005575,GO:0005622,GO:0005623,GO:0005634,GO:0005730,GO:0006139,GO:0006152,GO:0006163,GO:0006195,GO:0006200,GO:0006461,GO:0006725,GO:0006753,GO:0006793,GO:0006796,GO:0006807,GO:0008150,GO:0008152,GO:0009056,GO:0009116,GO:0009117,GO:0009119,GO:0009123,GO:0009125,GO:0009126,GO:0009128,GO:0009141,GO:0009143,GO:0009144,GO:0009146,GO:0009150,GO:0009154,GO:…
evm.model.scaffold1079.1	9913.ENSBTAP00000053919	1e-311	1073.5	ANKRD6	ankyrin repeat domain 6	GO:0005575,GO:0005622,GO:0005623,GO:0005634,GO:0005737,GO:0008150,GO:0009966,GO:0009967,GO:0009968,GO:0010646,GO:0010647,GO:0010648,GO:0023051,GO:0023056,GO:0023057,GO:0030111,GO:0030177,GO:0030178,GO:0043226,GO:0043227,GO:0043229,GO:0043231,GO:0044424,GO:0044464,GO:0048518,GO:0048519,GO:0048522,GO:0048523,GO:0048583,GO:0048584,GO:0048585,GO:0050789,GO:0050794,GO:0060828,GO:0065007,GO:0090090,GO:…
evm.model.scaffold1079.7	9913.ENSBTAP00000027603	0	1512.3	BACH2	BTB and CNC homology 1, basic leucine zipper transcription factor 2	GO:0001071,GO:0003674,GO:0003676,GO:0003677,GO:0003700,GO:0005488,GO:0005575,GO:0005622,GO:0005623,GO:0005634,GO:0006355,GO:0008150,GO:0009889,GO:0010468,GO:0010556,GO:0019219,GO:0019222,GO:0031323,GO:0031326,GO:0043226,GO:0043227,GO:0043229,GO:0043231,GO:0044424,GO:0044464,GO:0050789,GO:0050794,GO:0051171,GO:0051252,GO:0060255,GO:0065007,GO:0080090,GO:0097159,GO:1901363,GO:2000112,GO:2001141
evm.model.scaffold1079.4	9913.ENSBTAP00000002157	0	6941.3	MDN1	Nuclear chaperone required for maturation and nuclear export of pre-60S ribosome subunits (By similarity)	GO:0003674,GO:0003824,GO:0005488,GO:0005515,GO:0005575,GO:0005622,GO:0005623,GO:0005634,GO:0005730,GO:0006139,GO:0006152,GO:0006163,GO:0006195,GO:0006200,GO:0006461,GO:0006725,GO:0006753,GO:0006793,GO:0006796,GO:0006807,GO:0008150,GO:0008152,GO:0009056,GO:0009116,GO:0009117,GO:0009119,GO:0009123,GO:0009125,GO:0009126,GO:0009128,GO:0009141,GO:0009143,GO:0009144,GO:0009146,GO:0009150,GO:0009154,GO:…
evm.model.scaffold1079.6	9913.ENSBTAP00000015039	8.4e-285	984.2	GJA10	One gap junction consists of a cluster of closely packed pairs of transmembrane channels, the connexons, through which materials of low MW diffuse from one cell to a neighboring cell (By similarity)	GO:0000003,GO:0003008,GO:0003674,GO:0005215,GO:0005243,GO:0005575,GO:0005623,GO:0005886,GO:0005911,GO:0005921,GO:0006810,GO:0007154,GO:0007267,GO:0007268,GO:0007275,GO:0007276,GO:0007399,GO:0007416,GO:0007600,GO:0007601,GO:0008150,GO:0009314,GO:0009416,GO:0009581,GO:0009582,GO:0009583,GO:0009584,GO:0009605,GO:0009628,GO:0009987,GO:0015267,GO:0016020,GO:0016043,GO:0019226,GO:0019953,GO:0022414,GO:…
evm.model.scaffold1079.5	9913.ENSBTAP00000015037	0	3684.4	CASP8AP2	caspase 8 associated protein 2	GO:0000988,GO:0000989,GO:0003674,GO:0003712,GO:0003714,GO:0005488,GO:0005515,GO:0005575,GO:0005622,GO:0005623,GO:0005634,GO:0005737,GO:0006915,GO:0006919,GO:0007154,GO:0007165,GO:0007166,GO:0008047,GO:0008150,GO:0008219,GO:0008625,GO:0008656,GO:0009889,GO:0009987,GO:0010556,GO:0010941,GO:0010950,GO:0010952,GO:0012501,GO:0016265,GO:0016504,GO:0016505,GO:0019219,GO:0019222,GO:0023052,GO:0030234,GO:…
evm.model.scaffold1079.8	9685.ENSFCAP00000002430	4.8e-216	755.4	SPOP	Speckle-type POZ protein	GO:0005575,GO:0005622,GO:0005623,GO:0005634,GO:0005654,GO:0006139,GO:0006396,GO:0006397,GO:0006464,GO:0006508,GO:0006511,GO:0006725,GO:0006807,GO:0008150,GO:0008152,GO:0009056,GO:0009057,GO:0009987,GO:0010467,GO:0016070,GO:0016071,GO:0016567,GO:0016604,GO:0016607,GO:0019538,GO:0019941,GO:0030163,GO:0031974,GO:0031981,GO:0032446,GO:0034641,GO:0036211,GO:0042787,GO:0043170,GO:0043226,GO:0043227,GO:…
evm.model.scaffold1079.10	9913.ENSBTAP00000027940	5.5e-248	861.7	NGFR	nerve growth factor receptor	GO:0000902,GO:0000904,GO:0001540,GO:0001942,GO:0002237,GO:0003008,GO:0003254,GO:0003674,GO:0004871,GO:0004872,GO:0004888,GO:0005035,GO:0005488,GO:0005515,GO:0005575,GO:0005576,GO:0005622,GO:0005623,GO:0005634,GO:0005635,GO:0005654,GO:0005737,GO:0005768,GO:0005783,GO:0005791,GO:0005794,GO:0005829,GO:0005886,GO:0005887,GO:0006508,GO:0006810,GO:0006886,GO:0006915,GO:0006917,GO:0006928,GO:0006935,GO:…
evm.model.scaffold1079.2	9913.ENSBTAP00000037698	2.9e-39	166	LYRM2	LYR motif containing 2	GO:0005575,GO:0005622,GO:0005623,GO:0005737,GO:0005739,GO:0043226,GO:0043227,GO:0043229,GO:0043231,GO:0044424,GO:0044444,GO:0044464
evm.model.scaffold1079.9	9739.ENSTTRP00000007586	7.4e-144	515	NXPH3	May be signaling molecules that resemble neuropeptides (By similarity)	GO:0003674,GO:0005102,GO:0005488,GO:0005515,GO:0005575,GO:0005576,GO:0007154,GO:0007165,GO:0007166,GO:0007186,GO:0007218,GO:0008150,GO:0009987,GO:0023052,GO:0044699,GO:0044700,GO:0044763,GO:0050789,GO:0050794,GO:0050896,GO:0051716,GO:0065007
evm.model.scaffold108.16	9669.ENSMPUP00000016402	1.8e-24	117.5	TNS1	Tensin 1
evm.model.scaffold108.3	9823.ENSSSCP00000016334	2.7e-180	636.3	GNAI1	guanine nucleotide binding protein (G protein), alpha inhibiting activity polypeptide	GO:0000166,GO:0001664,GO:0001775,GO:0001882,GO:0001883,GO:0003008,GO:0003674,GO:0003824,GO:0003924,GO:0004871,GO:0005102,GO:0005488,GO:0005515,GO:0005525,GO:0005575,GO:0005622,GO:0005623,GO:0005634,GO:0005737,GO:0005813,GO:0005815,GO:0005834,GO:0005856,GO:0005886,GO:0006139,GO:0006152,GO:0006163,GO:0006184,GO:0006195,GO:0006725,GO:0006753,GO:0006793,GO:0006796,GO:0006807,GO:0006950,GO:0007154,GO:…
evm.model.scaffold108.14	9913.ENSBTAP00000054147	2.8e-72	276.9	RUFY4	RUN and FYVE domain containing 4
evm.model.scaffold108.9	9913.ENSBTAP00000005120	3.2e-68	263.1	GPBAR1	G protein-coupled bile acid receptor 1	GO:0003674,GO:0004871,GO:0004872,GO:0004888,GO:0004930,GO:0005575,GO:0005623,GO:0005886,GO:0007154,GO:0007165,GO:0007166,GO:0007186,GO:0008150,GO:0009987,GO:0016020,GO:0023052,GO:0038023,GO:0044464,GO:0044699,GO:0044700,GO:0044763,GO:0050789,GO:0050794,GO:0050896,GO:0051716,GO:0060089,GO:0065007,GO:0071944
evm.model.scaffold108.6	9913.ENSBTAP00000005137	6.9e-168	595.1	TMBIM1	Transmembrane BAX inhibitor motif containing 1	GO:0000323,GO:0005575,GO:0005622,GO:0005623,GO:0005737,GO:0005764,GO:0005765,GO:0005768,GO:0005773,GO:0005774,GO:0008150,GO:0009966,GO:0010008,GO:0010646,GO:0016020,GO:0023051,GO:0031090,GO:0043226,GO:0043227,GO:0043229,GO:0043231,GO:0044422,GO:0044424,GO:0044437,GO:0044440,GO:0044444,GO:0044446,GO:0044464,GO:0048583,GO:0050789,GO:0050794,GO:0050848,GO:0065007
evm.model.scaffold108.10	59463.ENSMLUP00000003784	5.3e-171	605.5	ARPC2	actin related protein 2 3 complex, subunit 2	GO:0003674,GO:0005198,GO:0005200,GO:0005488,GO:0005515,GO:0005575,GO:0005622,GO:0005623,GO:0005737,GO:0005768,GO:0005794,GO:0005856,GO:0005885,GO:0005886,GO:0005912,GO:0005924,GO:0005925,GO:0006928,GO:0008064,GO:0008092,GO:0008150,GO:0009987,GO:0010638,GO:0010720,GO:0010769,GO:0010770,GO:0010810,GO:0010811,GO:0015629,GO:0016020,GO:0016043,GO:0019894,GO:0022603,GO:0022604,GO:0030054,GO:0030055,GO:…
evm.model.scaffold108.4	61853.ENSNLEP00000020016	4.5e-132	475.7	FAM60A	family with sequence similarity 60, member A	GO:0000118,GO:0000228,GO:0000785,GO:0000790,GO:0005575,GO:0005622,GO:0005623,GO:0005634,GO:0005654,GO:0005694,GO:0008150,GO:0016580,GO:0030334,GO:0030336,GO:0031974,GO:0031981,GO:0032879,GO:0032991,GO:0040012,GO:0040013,GO:0043226,GO:0043227,GO:0043228,GO:0043229,GO:0043231,GO:0043232,GO:0043233,GO:0043234,GO:0044422,GO:0044424,GO:0044427,GO:0044428,GO:0044446,GO:0044451,GO:0044454,GO:0044464,GO:…
evm.model.scaffold108.5	9913.ENSBTAP00000027075	0	1798.9	DENND5B	DENN MADD domain containing	GO:0003674,GO:0005083,GO:0005085,GO:0005088,GO:0005575,GO:0008150,GO:0016020,GO:0017112,GO:0019222,GO:0030234,GO:0030695,GO:0050789,GO:0050790,GO:0060589,GO:0065007,GO:0065009
evm.model.scaffold108.18	9913.ENSBTAP00000003229	1.2e-33	147.1	TNS1	Tensin 1	GO:0001667,GO:0003674,GO:0003779,GO:0005488,GO:0005515,GO:0005575,GO:0005622,GO:0005623,GO:0005856,GO:0005912,GO:0005924,GO:0005925,GO:0006928,GO:0007044,GO:0008092,GO:0008150,GO:0009987,GO:0010761,GO:0016043,GO:0016477,GO:0022607,GO:0030054,GO:0030055,GO:0034329,GO:0034330,GO:0040011,GO:0043226,GO:0043228,GO:0043229,GO:0043232,GO:0044085,GO:0044424,GO:0044464,GO:0044699,GO:0044763,GO:0048870,GO:…
evm.model.scaffold108.15	10116.ENSRNOP00000032812	8.4e-12	75.1	TNS1	Inherit from veNOG: tensin 3
evm.model.scaffold108.7	9913.ENSBTAP00000055423	1.2e-69	267.7
evm.model.scaffold108.8	9913.ENSBTAP00000005126	5.5e-256	888.3	AAMP	Angio-associated, migratory cell protein	GO:0001525,GO:0001568,GO:0001944,GO:0003674,GO:0005488,GO:0005539,GO:0005575,GO:0005622,GO:0005623,GO:0005737,GO:0005886,GO:0006928,GO:0007275,GO:0008150,GO:0008201,GO:0009653,GO:0009986,GO:0009987,GO:0010594,GO:0010595,GO:0010632,GO:0010634,GO:0014812,GO:0014909,GO:0016020,GO:0016477,GO:0022603,GO:0030334,GO:0030335,GO:0032501,GO:0032502,GO:0032879,GO:0040011,GO:0040012,GO:0040017,GO:0043167,GO:…
evm.model.scaffold108.12	9913.ENSBTAP00000048101	3.5e-203	712.6	CXCR2	Receptor for interleukin-8 which is a powerful neutrophil chemotactic factor. Binding of IL-8 to the receptor causes activation of neutrophils. This response is mediated via a G-protein that activates a phosphatidylinositol-calcium second messenger system. Binds to IL-8 with high affinity. Also binds with high affinity to CXCL3, GRO MGSA and NAP-2	GO:0000323,GO:0001637,GO:0001653,GO:0001775,GO:0002274,GO:0002376,GO:0002407,GO:0003674,GO:0004871,GO:0004872,GO:0004888,GO:0004896,GO:0004918,GO:0004930,GO:0004950,GO:0005575,GO:0005622,GO:0005623,GO:0005737,GO:0005764,GO:0005773,GO:0005886,GO:0005887,GO:0006810,GO:0006873,GO:0006874,GO:0006875,GO:0006897,GO:0006898,GO:0006915,GO:0006928,GO:0006935,GO:0006950,GO:0006952,GO:0006954,GO:0006968,GO:…
evm.model.scaffold108.2	9913.ENSBTAP00000055419	0	1488.4	CUL1	cullin 1	GO:0000003,GO:0000075,GO:0000077,GO:0000082,GO:0000086,GO:0000151,GO:0000152,GO:0000278,GO:0000280,GO:0002119,GO:0002164,GO:0003006,GO:0003674,GO:0003676,GO:0003677,GO:0003688,GO:0003824,GO:0004842,GO:0005488,GO:0005515,GO:0005575,GO:0005622,GO:0005623,GO:0005634,GO:0005737,GO:0005829,GO:0006275,GO:0006464,GO:0006508,GO:0006511,GO:0006810,GO:0006897,GO:0006898,GO:0006928,GO:0006935,GO:0006950,GO:…
evm.model.scaffold108.11	9913.ENSBTAP00000056463	2.3e-199	699.9	CXCR2	Receptor for interleukin-8 which is a powerful neutrophil chemotactic factor. Binding of IL-8 to the receptor causes activation of neutrophils. This response is mediated via a G-protein that activates a phosphatidylinositol-calcium second messenger system. Binds to IL-8 with high affinity. Also binds with high affinity to CXCL3, GRO MGSA and NAP-2	GO:0000323,GO:0001637,GO:0001653,GO:0001775,GO:0002274,GO:0002376,GO:0002407,GO:0003674,GO:0004871,GO:0004872,GO:0004888,GO:0004896,GO:0004918,GO:0004930,GO:0004950,GO:0005575,GO:0005622,GO:0005623,GO:0005737,GO:0005764,GO:0005773,GO:0005886,GO:0005887,GO:0006810,GO:0006873,GO:0006874,GO:0006875,GO:0006897,GO:0006898,GO:0006915,GO:0006928,GO:0006935,GO:0006950,GO:0006952,GO:0006954,GO:0006968,GO:…
evm.model.scaffold108.13	9913.ENSBTAP00000054147	9.2e-96	355.1	RUFY4	RUN and FYVE domain containing 4
evm.model.scaffold108.19	9913.ENSBTAP00000003229	0	1609	TNS1	Tensin 1	GO:0001667,GO:0003674,GO:0003779,GO:0005488,GO:0005515,GO:0005575,GO:0005622,GO:0005623,GO:0005856,GO:0005912,GO:0005924,GO:0005925,GO:0006928,GO:0007044,GO:0008092,GO:0008150,GO:0009987,GO:0010761,GO:0016043,GO:0016477,GO:0022607,GO:0030054,GO:0030055,GO:0034329,GO:0034330,GO:0040011,GO:0043226,GO:0043228,GO:0043229,GO:0043232,GO:0044085,GO:0044424,GO:0044464,GO:0044699,GO:0044763,GO:0048870,GO:…
evm.model.scaffold108.1	9823.ENSSSCP00000023270	1.5e-116	424.1	ZC4H2	zinc finger, C4H2 domain containing
evm.model.scaffold1080.7	9913.ENSBTAP00000035023	0	1263.1	ZNF300	zinc finger protein 300	GO:0005575,GO:0005622,GO:0005623,GO:0005634,GO:0043226,GO:0043227,GO:0043229,GO:0043231,GO:0044424,GO:0044464
evm.model.scaffold1080.12	9913.ENSBTAP00000019620	2.3e-160	570.1	TXNDC15	thioredoxin domain containing 15	GO:0005575,GO:0016020
evm.model.scaffold1080.11	9796.ENSECAP00000013357	1.8e-48	196.8	PCBD2	Pterin-4 alpha-carbinolamine dehydratase dimerization cofactor of hepatocyte nuclear factor 1 alpha (TCF1) 2	GO:0003674,GO:0003824,GO:0004497,GO:0004505,GO:0005575,GO:0005622,GO:0005623,GO:0005634,GO:0005737,GO:0005739,GO:0006355,GO:0006461,GO:0008150,GO:0008152,GO:0009889,GO:0009891,GO:0009893,GO:0010468,GO:0010556,GO:0010557,GO:0010604,GO:0010628,GO:0016043,GO:0016491,GO:0016705,GO:0016714,GO:0019219,GO:0019222,GO:0022607,GO:0031323,GO:0031325,GO:0031326,GO:0031328,GO:0043226,GO:0043227,GO:0043229,GO:…
evm.model.scaffold1080.13	9913.ENSBTAP00000028682	0	1885.5	DDX46	DEAD (Asp-Glu-Ala-Asp) box polypeptide 46	GO:0005575,GO:0005622,GO:0005623,GO:0005634,GO:0005654,GO:0005730,GO:0015030,GO:0016604,GO:0016607,GO:0031974,GO:0031981,GO:0043226,GO:0043227,GO:0043228,GO:0043229,GO:0043231,GO:0043232,GO:0043233,GO:0044422,GO:0044424,GO:0044428,GO:0044446,GO:0044451,GO:0044464,GO:0070013
evm.model.scaffold1080.8	9913.ENSBTAP00000053146	3.8e-97	359.4	GPX3	glutathione peroxidase	GO:0000302,GO:0003674,GO:0003824,GO:0004601,GO:0004602,GO:0005488,GO:0005515,GO:0005575,GO:0005576,GO:0005615,GO:0006461,GO:0006950,GO:0006979,GO:0006982,GO:0008134,GO:0008150,GO:0008152,GO:0008430,GO:0009056,GO:0009987,GO:0010033,GO:0010035,GO:0016043,GO:0016209,GO:0016491,GO:0016684,GO:0022607,GO:0033194,GO:0033554,GO:0034599,GO:0034614,GO:0042221,GO:0042542,GO:0042743,GO:0042744,GO:0043933,GO:…
evm.model.scaffold1080.4	9669.ENSMPUP00000013657	8e-228	794.7	RBM22	RNA binding motif protein 22	GO:0000060,GO:0000375,GO:0000377,GO:0000398,GO:0003674,GO:0003676,GO:0003723,GO:0005215,GO:0005487,GO:0005488,GO:0005575,GO:0005622,GO:0005623,GO:0005634,GO:0005681,GO:0005737,GO:0006139,GO:0006396,GO:0006397,GO:0006605,GO:0006606,GO:0006725,GO:0006807,GO:0006810,GO:0006886,GO:0006913,GO:0006950,GO:0008104,GO:0008150,GO:0008152,GO:0008380,GO:0009893,GO:0009987,GO:0010467,GO:0010468,GO:0010604,GO:…
evm.model.scaffold1080.3	9913.ENSBTAP00000035055	7.2e-133	478.4	MYOZ3	myozenin 3	GO:0005575,GO:0005622,GO:0005623,GO:0005737,GO:0030016,GO:0030017,GO:0030018,GO:0031674,GO:0043226,GO:0043228,GO:0043229,GO:0043232,GO:0043292,GO:0044422,GO:0044424,GO:0044444,GO:0044449,GO:0044464
evm.model.scaffold1080.9	9913.ENSBTAP00000006039	1.6e-157	560.8	PITX1	paired-like homeodomain	GO:0000988,GO:0000989,GO:0001071,GO:0001076,GO:0001190,GO:0001501,GO:0003674,GO:0003700,GO:0005575,GO:0005622,GO:0005623,GO:0005634,GO:0005654,GO:0005667,GO:0005730,GO:0005737,GO:0006139,GO:0006351,GO:0006355,GO:0006357,GO:0006366,GO:0006725,GO:0006807,GO:0007275,GO:0007399,GO:0007417,GO:0007420,GO:0007517,GO:0007519,GO:0008150,GO:0008152,GO:0009058,GO:0009059,GO:0009653,GO:0009790,GO:0009888,GO:…
evm.model.scaffold1080.2	132908.ENSPVAP00000013410	0	1276.5	SYNPO	synaptopodin	GO:0001725,GO:0003674,GO:0003779,GO:0005488,GO:0005515,GO:0005575,GO:0005622,GO:0005623,GO:0005856,GO:0005911,GO:0005923,GO:0006996,GO:0007010,GO:0008092,GO:0008150,GO:0009987,GO:0010638,GO:0014069,GO:0015629,GO:0016043,GO:0030054,GO:0030425,GO:0030865,GO:0032231,GO:0032233,GO:0032432,GO:0032956,GO:0032970,GO:0033043,GO:0042641,GO:0042995,GO:0043005,GO:0043025,GO:0043197,GO:0043204,GO:0043226,GO:…
evm.model.scaffold1080.6	9913.ENSBTAP00000013855	7.6e-22	108.2	SMIM3	small integral membrane protein 3	GO:0005575,GO:0007275,GO:0007399,GO:0008150,GO:0016020,GO:0032501,GO:0032502,GO:0044699,GO:0044707,GO:0048731,GO:0048856
evm.model.scaffold1080.1	9739.ENSTTRP00000012107	7.8e-50	202.2	SYNPO	synaptopodin	GO:0001725,GO:0003674,GO:0003779,GO:0005488,GO:0005515,GO:0005575,GO:0005622,GO:0005623,GO:0005856,GO:0005911,GO:0005923,GO:0006996,GO:0007010,GO:0008092,GO:0008150,GO:0009987,GO:0010638,GO:0014069,GO:0015629,GO:0016043,GO:0030054,GO:0030425,GO:0030865,GO:0032231,GO:0032233,GO:0032432,GO:0032956,GO:0032970,GO:0033043,GO:0042641,GO:0042995,GO:0043005,GO:0043025,GO:0043197,GO:0043204,GO:0043226,GO:…
evm.model.scaffold1080.5	9796.ENSECAP00000009404	2.1e-124	450.3	DCTN4	Dynactin 4 (P62)	GO:0002376,GO:0002478,GO:0002495,GO:0002504,GO:0005575,GO:0005622,GO:0005623,GO:0005634,GO:0005737,GO:0005813,GO:0005815,GO:0005829,GO:0005856,GO:0005868,GO:0005875,GO:0005938,GO:0008150,GO:0015630,GO:0019882,GO:0019884,GO:0019886,GO:0030016,GO:0030017,GO:0030286,GO:0032991,GO:0043226,GO:0043227,GO:0043228,GO:0043229,GO:0043231,GO:0043232,GO:0043234,GO:0043292,GO:0044422,GO:0044424,GO:0044430,GO:…
evm.model.scaffold1080.10	9913.ENSBTAP00000019622	4.6e-167	592.4	CATSPER3	cation channel, sperm associated 3	GO:0001539,GO:0001669,GO:0003674,GO:0005215,GO:0005216,GO:0005227,GO:0005261,GO:0005575,GO:0005622,GO:0005623,GO:0005737,GO:0005783,GO:0005886,GO:0005891,GO:0006810,GO:0006811,GO:0006812,GO:0006814,GO:0006928,GO:0008150,GO:0008324,GO:0009987,GO:0015075,GO:0015267,GO:0015672,GO:0016020,GO:0016021,GO:0016023,GO:0022803,GO:0022838,GO:0022857,GO:0022891,GO:0022892,GO:0030001,GO:0030141,GO:0030317,GO:…
evm.model.scaffold1081.4	9615.ENSCAFP00000037624	1.5e-28	129.8	CYYR1	cysteine tyrosine-rich 1	GO:0005575,GO:0016020,GO:0016021,GO:0031224,GO:0044425
evm.model.scaffold1081.1	9913.ENSBTAP00000034226	0	1166.4	ZNF311	zinc finger protein 311	GO:0005575,GO:0005622,GO:0005623,GO:0005634,GO:0043226,GO:0043227,GO:0043229,GO:0043231,GO:0044424,GO:0044464
evm.model.scaffold1081.3	9685.ENSFCAP00000010328	1.6e-43	180.3	CYYR1	cysteine tyrosine-rich 1
evm.model.scaffold1081.2	9796.ENSECAP00000019519	1.4e-156	557.8	APP	amyloid beta (A4) precursor protein	GO:0000003,GO:0000085,GO:0000278,GO:0000902,GO:0000904,GO:0001932,GO:0003008,GO:0003674,GO:0003676,GO:0003677,GO:0005488,GO:0005575,GO:0005622,GO:0005623,GO:0005737,GO:0005794,GO:0005905,GO:0006139,GO:0006378,GO:0006396,GO:0006397,GO:0006417,GO:0006464,GO:0006468,GO:0006725,GO:0006793,GO:0006796,GO:0006807,GO:0006810,GO:0006873,GO:0006875,GO:0006878,GO:0006897,GO:0006917,GO:0006928,GO:0006935,GO:…
evm.model.scaffold1082.9	9913.ENSBTAP00000049610	1e-171	607.8	OR5K3	Olfactory receptor	GO:0003008,GO:0003674,GO:0004871,GO:0004872,GO:0004888,GO:0004984,GO:0005575,GO:0005623,GO:0005886,GO:0007154,GO:0007165,GO:0007166,GO:0007186,GO:0007600,GO:0007606,GO:0007608,GO:0008150,GO:0009593,GO:0009987,GO:0016020,GO:0016021,GO:0023052,GO:0031224,GO:0032501,GO:0038023,GO:0042221,GO:0044425,GO:0044464,GO:0044699,GO:0044700,GO:0044707,GO:0044763,GO:0050789,GO:0050794,GO:0050877,GO:0050896,GO:…
evm.model.scaffold1082.7	9615.ENSCAFP00000013498	7.1e-177	625.2	CLDND1	claudin domain containing 1	GO:0005575,GO:0005623,GO:0005886,GO:0016020,GO:0016324,GO:0044425,GO:0044459,GO:0044464,GO:0045177,GO:0071944
evm.model.scaffold1082.6	9913.ENSBTAP00000027963	1.4e-204	717.2	GPR15	G protein-coupled receptor 15	GO:0003674,GO:0004871,GO:0004872,GO:0004888,GO:0004930,GO:0005575,GO:0005623,GO:0005886,GO:0005887,GO:0007154,GO:0007165,GO:0007166,GO:0007186,GO:0008150,GO:0009987,GO:0016020,GO:0016021,GO:0023052,GO:0031224,GO:0031226,GO:0038023,GO:0044425,GO:0044459,GO:0044464,GO:0044699,GO:0044700,GO:0044763,GO:0050789,GO:0050794,GO:0050896,GO:0051716,GO:0060089,GO:0065007,GO:0071944
evm.model.scaffold1082.2	9913.ENSBTAP00000044884	7.3e-134	482.3		early endosome antigen 1
evm.model.scaffold1082.5	9913.ENSBTAP00000005398	1.8e-270	936.4	CPOX	Coproporphyrinogen oxidase	GO:0003674,GO:0003824,GO:0004109,GO:0005488,GO:0005515,GO:0005575,GO:0005622,GO:0005623,GO:0005737,GO:0005739,GO:0005740,GO:0005743,GO:0005758,GO:0006725,GO:0006778,GO:0006779,GO:0006782,GO:0006783,GO:0006807,GO:0008150,GO:0008152,GO:0009058,GO:0009636,GO:0009987,GO:0010033,GO:0010035,GO:0010038,GO:0010039,GO:0010288,GO:0016020,GO:0016491,GO:0016627,GO:0016634,GO:0017085,GO:0018130,GO:0019438,GO:…
evm.model.scaffold1082.8	9913.ENSBTAP00000014524	5.9e-178	628.6	OR5K1	Olfactory receptor	GO:0003008,GO:0003674,GO:0004871,GO:0004872,GO:0004888,GO:0004984,GO:0005575,GO:0005623,GO:0005886,GO:0007154,GO:0007165,GO:0007166,GO:0007186,GO:0007600,GO:0007606,GO:0007608,GO:0008150,GO:0009593,GO:0009987,GO:0016020,GO:0016021,GO:0023052,GO:0031224,GO:0032501,GO:0038023,GO:0042221,GO:0044425,GO:0044464,GO:0044699,GO:0044700,GO:0044707,GO:0044763,GO:0050789,GO:0050794,GO:0050877,GO:0050896,GO:…
evm.model.scaffold1082.3	9913.ENSBTAP00000019795	2.4e-102	376.7		Olfactory receptor	GO:0003008,GO:0003674,GO:0004871,GO:0004872,GO:0004888,GO:0004984,GO:0005575,GO:0005623,GO:0005886,GO:0007154,GO:0007165,GO:0007166,GO:0007186,GO:0007600,GO:0007606,GO:0007608,GO:0008150,GO:0009593,GO:0009987,GO:0016020,GO:0016021,GO:0023052,GO:0031224,GO:0032501,GO:0038023,GO:0042221,GO:0044425,GO:0044464,GO:0044699,GO:0044700,GO:0044707,GO:0044763,GO:0050789,GO:0050794,GO:0050877,GO:0050896,GO:…
evm.model.scaffold1082.4	9913.ENSBTAP00000054482	3e-50	203.8	OR1J4	olfactory receptor, family 1, subfamily J, member	GO:0003008,GO:0003674,GO:0004871,GO:0004872,GO:0004888,GO:0004984,GO:0005575,GO:0005623,GO:0005886,GO:0007154,GO:0007165,GO:0007166,GO:0007186,GO:0007600,GO:0007606,GO:0007608,GO:0008150,GO:0009593,GO:0009987,GO:0016020,GO:0016021,GO:0023052,GO:0031224,GO:0032501,GO:0038023,GO:0042221,GO:0044425,GO:0044464,GO:0044699,GO:0044700,GO:0044707,GO:0044763,GO:0050789,GO:0050794,GO:0050877,GO:0050896,GO:…
evm.model.scaffold1083.2	9913.ENSBTAP00000018191	6.8e-70	268.5	MCTP2	Multiple C2 domains, transmembrane 2
evm.model.scaffold1083.1	9913.ENSBTAP00000018191	5.1e-296	1021.5	MCTP2	Multiple C2 domains, transmembrane 2
evm.model.scaffold1084.7	9913.ENSBTAP00000050050	3.6e-140	502.7	ABCD2	ATP-binding cassette, sub-family D (ALD), member	GO:0000038,GO:0003674,GO:0005488,GO:0005515,GO:0005575,GO:0005622,GO:0005623,GO:0005737,GO:0005739,GO:0005777,GO:0005778,GO:0005829,GO:0006082,GO:0006629,GO:0006631,GO:0006635,GO:0006810,GO:0008150,GO:0008152,GO:0009056,GO:0009062,GO:0009893,GO:0009894,GO:0009896,GO:0009987,GO:0010565,GO:0016020,GO:0016042,GO:0016054,GO:0019216,GO:0019217,GO:0019222,GO:0019395,GO:0019752,GO:0030258,GO:0031090,GO:…
evm.model.scaffold1084.5	9986.ENSOCUP00000018565	6.5e-73	278.5	TMEM87A	Transmembrane protein 87A	GO:0005575,GO:0016020
evm.model.scaffold1084.3	9913.ENSBTAP00000003576	0	1193.7	PLA2G4D	phospholipase A2, group IVD (cytosolic)	GO:0003674,GO:0003824,GO:0004620,GO:0004623,GO:0005575,GO:0005622,GO:0005623,GO:0005737,GO:0005829,GO:0006066,GO:0006082,GO:0006520,GO:0006575,GO:0006576,GO:0006629,GO:0006644,GO:0006650,GO:0006654,GO:0006658,GO:0006793,GO:0006796,GO:0006807,GO:0008150,GO:0008152,GO:0008610,GO:0008654,GO:0009058,GO:0009308,GO:0009987,GO:0012506,GO:0016020,GO:0016023,GO:0016298,GO:0016787,GO:0016788,GO:0019637,GO:…
evm.model.scaffold1084.2	9606.ENSP00000382434	0	1237.2	PLA2G4E	phospholipase A2, group IVE	GO:0000323,GO:0003674,GO:0003824,GO:0004620,GO:0004623,GO:0005575,GO:0005622,GO:0005623,GO:0005737,GO:0005764,GO:0005765,GO:0005773,GO:0005774,GO:0005829,GO:0006066,GO:0006082,GO:0006520,GO:0006575,GO:0006576,GO:0006629,GO:0006644,GO:0006650,GO:0006658,GO:0006793,GO:0006796,GO:0006807,GO:0008150,GO:0008152,GO:0008610,GO:0008654,GO:0009058,GO:0009308,GO:0009987,GO:0016020,GO:0016298,GO:0016787,GO:…
evm.model.scaffold1084.1	9913.ENSBTAP00000008933	7.6e-39	164.5	EHD4	EH-domain containing	GO:0001932,GO:0001934,GO:0003674,GO:0003676,GO:0005488,GO:0005575,GO:0005622,GO:0005623,GO:0005634,GO:0005737,GO:0005768,GO:0005769,GO:0005783,GO:0005886,GO:0006461,GO:0006810,GO:0006897,GO:0006907,GO:0008150,GO:0009893,GO:0009987,GO:0010008,GO:0010033,GO:0010562,GO:0010604,GO:0016020,GO:0016043,GO:0016192,GO:0016197,GO:0019220,GO:0019222,GO:0022607,GO:0030100,GO:0031090,GO:0031323,GO:0031325,GO:…
evm.model.scaffold1084.4	9913.ENSBTAP00000006949	0	1659.4	VPS39	vacuolar protein sorting 39 homolog (S. cerevisiae)	GO:0000323,GO:0005575,GO:0005622,GO:0005623,GO:0005737,GO:0005764,GO:0005765,GO:0005768,GO:0005770,GO:0005773,GO:0005774,GO:0010008,GO:0016020,GO:0030897,GO:0031090,GO:0031902,GO:0032991,GO:0043226,GO:0043227,GO:0043229,GO:0043231,GO:0043234,GO:0044422,GO:0044424,GO:0044425,GO:0044437,GO:0044440,GO:0044444,GO:0044446,GO:0044464
evm.model.scaffold1085.1	9913.ENSBTAP00000054779	1.5e-32	143.3	OVOL2	ovo-like 2 (Drosophila)	GO:0000975,GO:0000981,GO:0001067,GO:0001071,GO:0001525,GO:0001568,GO:0001667,GO:0001701,GO:0001755,GO:0001838,GO:0001841,GO:0001842,GO:0001890,GO:0001892,GO:0001944,GO:0001947,GO:0002009,GO:0003002,GO:0003007,GO:0003143,GO:0003157,GO:0003160,GO:0003205,GO:0003206,GO:0003674,GO:0003676,GO:0003677,GO:0003700,GO:0005488,GO:0005575,GO:0005622,GO:0005623,GO:0005634,GO:0006139,GO:0006351,GO:0006355,GO:…
evm.model.scaffold1085.10	9913.ENSBTAP00000045198	5.5e-161	572		WAP-type (Whey Acidic Protein) 'four-disulfide core'
evm.model.scaffold1085.14	9913.ENSBTAP00000032838	8.3e-153	545	FOSL2	fos-like antigen 2
evm.model.scaffold1085.11	9739.ENSTTRP00000007820	5.7e-228	795.4	TRMT61B	tRNA methyltransferase 61 homolog B (S. cerevisiae)	GO:0000959,GO:0000963,GO:0001510,GO:0003674,GO:0003824,GO:0005575,GO:0005622,GO:0005623,GO:0005737,GO:0005739,GO:0006139,GO:0006396,GO:0006399,GO:0006400,GO:0006461,GO:0006725,GO:0006807,GO:0006996,GO:0007005,GO:0008033,GO:0008150,GO:0008152,GO:0008168,GO:0008173,GO:0008175,GO:0008757,GO:0009116,GO:0009119,GO:0009451,GO:0009987,GO:0010467,GO:0016043,GO:0016070,GO:0016426,GO:0016429,GO:0016740,GO:…
evm.model.scaffold1085.7	61853.ENSNLEP00000011787	5.2e-90	335.5	DSTN	actin-depolymerizing factor	GO:0000910,GO:0005575,GO:0005622,GO:0005623,GO:0005737,GO:0005856,GO:0005938,GO:0006928,GO:0006996,GO:0007010,GO:0007015,GO:0007049,GO:0008064,GO:0008150,GO:0008154,GO:0009987,GO:0010638,GO:0015629,GO:0016043,GO:0022402,GO:0030029,GO:0030036,GO:0030832,GO:0030834,GO:0030836,GO:0030863,GO:0030864,GO:0032535,GO:0032956,GO:0032970,GO:0033043,GO:0043226,GO:0043228,GO:0043229,GO:0043232,GO:0043243,GO:…
evm.model.scaffold1085.12	10141.ENSCPOP00000007046	5.8e-188	662.5	PPP1CB	protein phosphatase 1, catalytic subunit, beta	GO:0000164,GO:0003674,GO:0003824,GO:0004721,GO:0004722,GO:0005575,GO:0005622,GO:0005623,GO:0005634,GO:0005654,GO:0005730,GO:0005737,GO:0005829,GO:0005979,GO:0005981,GO:0006109,GO:0006464,GO:0006470,GO:0006629,GO:0006638,GO:0006639,GO:0006641,GO:0006793,GO:0006796,GO:0007154,GO:0007165,GO:0007166,GO:0007167,GO:0007178,GO:0007179,GO:0008150,GO:0008152,GO:0008287,GO:0009056,GO:0009719,GO:0009889,GO:…
evm.model.scaffold1085.9	9913.ENSBTAP00000012697	2.8e-185	653.3	HEATR6	HEAT repeat containing 6
evm.model.scaffold1085.8	9913.ENSBTAP00000012697	0	1129.8	HEATR6	HEAT repeat containing 6
evm.model.scaffold1085.5	9913.ENSBTAP00000005871	3.5e-48	196.1	BANF2	barrier to autointegration factor 2	GO:0005575,GO:0005622,GO:0005623,GO:0005634,GO:0005737,GO:0043226,GO:0043227,GO:0043229,GO:0043231,GO:0044424,GO:0044464
evm.model.scaffold1085.13	9913.ENSBTAP00000024845	0	1987.6	PLB1	Phospholipase B1	GO:0005575,GO:0005623,GO:0005886,GO:0016020,GO:0016324,GO:0044425,GO:0044459,GO:0044464,GO:0045177,GO:0071944
evm.model.scaffold1085.3	9913.ENSBTAP00000039205	3.6e-214	749.2	SNX5	sorting nexin 5	GO:0001726,GO:0001891,GO:0003674,GO:0005488,GO:0005543,GO:0005575,GO:0005622,GO:0005623,GO:0005737,GO:0005768,GO:0005769,GO:0005886,GO:0006810,GO:0006897,GO:0006907,GO:0008150,GO:0008289,GO:0009898,GO:0010008,GO:0012506,GO:0016020,GO:0016023,GO:0016192,GO:0019897,GO:0019898,GO:0030659,GO:0031090,GO:0031234,GO:0031252,GO:0031312,GO:0031313,GO:0031410,GO:0031901,GO:0031982,GO:0031988,GO:0035091,GO:…
evm.model.scaffold1085.2	9913.ENSBTAP00000004442	8.3e-197	691.4	C20ORF72	chromosome 20 open reading frame 72	GO:0000002,GO:0003674,GO:0003824,GO:0004518,GO:0004527,GO:0004529,GO:0004536,GO:0005575,GO:0005622,GO:0005623,GO:0005737,GO:0005739,GO:0006139,GO:0006259,GO:0006281,GO:0006725,GO:0006807,GO:0006950,GO:0006974,GO:0006996,GO:0007005,GO:0008150,GO:0008152,GO:0008297,GO:0009987,GO:0016043,GO:0016787,GO:0016788,GO:0016796,GO:0016895,GO:0032042,GO:0033554,GO:0034641,GO:0043170,GO:0043226,GO:0043227,GO:…
evm.model.scaffold1085.6	9823.ENSSSCP00000023115	0	1925.6	RRBP1	ribosome binding protein 1 homolog 180kDa (dog)	GO:0003674,GO:0004872,GO:0005575,GO:0005622,GO:0005623,GO:0005737,GO:0005783,GO:0005789,GO:0005840,GO:0006412,GO:0007154,GO:0007165,GO:0008150,GO:0008152,GO:0009058,GO:0009059,GO:0009987,GO:0010467,GO:0012505,GO:0016020,GO:0016021,GO:0019538,GO:0023052,GO:0030176,GO:0030529,GO:0031090,GO:0031224,GO:0031227,GO:0031300,GO:0031301,GO:0032991,GO:0034645,GO:0042175,GO:0043170,GO:0043226,GO:0043227,GO:…
evm.model.scaffold1086.3	9913.ENSBTAP00000027750	1.1e-87	327.8	IRAK1BP1	Interleukin-1 receptor-associated kinase 1 binding protein 1	GO:0005575,GO:0005622,GO:0005623,GO:0005634,GO:0005737,GO:0007154,GO:0007165,GO:0007243,GO:0007249,GO:0008150,GO:0009987,GO:0023052,GO:0035556,GO:0043226,GO:0043227,GO:0043229,GO:0043231,GO:0044424,GO:0044464,GO:0044699,GO:0044700,GO:0044763,GO:0050789,GO:0050794,GO:0050896,GO:0051716,GO:0065007
evm.model.scaffold1086.2	9913.ENSBTAP00000034268	0	1705.6	PHIP	Pleckstrin homology domain interacting protein	GO:0001932,GO:0001934,GO:0003674,GO:0005102,GO:0005158,GO:0005488,GO:0005515,GO:0005575,GO:0005622,GO:0005623,GO:0005634,GO:0006355,GO:0006357,GO:0006605,GO:0006606,GO:0006810,GO:0006886,GO:0006913,GO:0006996,GO:0007010,GO:0007088,GO:0007154,GO:0007165,GO:0007166,GO:0007167,GO:0007169,GO:0007346,GO:0008104,GO:0008150,GO:0008284,GO:0008286,GO:0009719,GO:0009725,GO:0009889,GO:0009891,GO:0009893,GO:…
evm.model.scaffold1086.1	9601.ENSPPYP00000018795	4e-50	202.6	HMGN3	Binds to nucleosomes, regulating chromatin structure and consequently, chromatin-dependent processes such as transcription, DNA replication and DNA repair. Affects both insulin and glucagon levels and modulates the expression of pancreatic genes involved in insulin secretion. Regulates the expression of the glucose transporter SLC2A2 by binding specifically to its promoter region and recruiting P…	GO:0002791,GO:0003674,GO:0003682,GO:0005102,GO:0005488,GO:0005515,GO:0005575,GO:0005622,GO:0005623,GO:0005634,GO:0005737,GO:0006355,GO:0006357,GO:0008134,GO:0008150,GO:0009889,GO:0009891,GO:0009893,GO:0010468,GO:0010556,GO:0010557,GO:0010604,GO:0010628,GO:0010646,GO:0019219,GO:0019222,GO:0023051,GO:0031323,GO:0031325,GO:0031326,GO:0031328,GO:0032844,GO:0032879,GO:0035257,GO:0043226,GO:0043227,GO:…
evm.model.scaffold1087.1	9478.ENSTSYP00000007167	4.3e-20	101.7	PID1	phosphotyrosine interaction domain containing 1	GO:0001932,GO:0001933,GO:0005575,GO:0005622,GO:0005623,GO:0005634,GO:0005737,GO:0005739,GO:0006091,GO:0006112,GO:0006140,GO:0006275,GO:0006355,GO:0006357,GO:0006996,GO:0007005,GO:0007346,GO:0008150,GO:0008152,GO:0008156,GO:0008284,GO:0009118,GO:0009653,GO:0009719,GO:0009725,GO:0009889,GO:0009890,GO:0009891,GO:0009892,GO:0009893,GO:0009966,GO:0009968,GO:0009987,GO:0010033,GO:0010468,GO:0010556,GO:…
evm.model.scaffold1087.5	9823.ENSSSCP00000009427	2.1e-91	340.1	CHIC2	Cysteine-rich hydrophobic domain 2	GO:0005575,GO:0005622,GO:0005623,GO:0005737,GO:0005794,GO:0005798,GO:0005886,GO:0006810,GO:0006892,GO:0006893,GO:0008150,GO:0009987,GO:0016020,GO:0016023,GO:0016192,GO:0016482,GO:0031410,GO:0031982,GO:0031988,GO:0043226,GO:0043227,GO:0043229,GO:0043231,GO:0044422,GO:0044424,GO:0044431,GO:0044444,GO:0044446,GO:0044464,GO:0044699,GO:0044763,GO:0044765,GO:0046907,GO:0048193,GO:0051179,GO:0051234,GO:…
evm.model.scaffold1087.7	9913.ENSBTAP00000006240	0	1342.8	DSCAM	Down syndrome cell adhesion molecule
evm.model.scaffold1087.3	9739.ENSTTRP00000010310	1.2e-148	531.2	B3GALT5	UDP-Gal betaGlcNAc beta 1,3-galactosyltransferase, polypeptide 5	GO:0000139,GO:0003674,GO:0003824,GO:0005575,GO:0005622,GO:0005623,GO:0005737,GO:0005783,GO:0005794,GO:0005975,GO:0006464,GO:0006486,GO:0008150,GO:0008152,GO:0008194,GO:0008378,GO:0008499,GO:0009058,GO:0009059,GO:0009100,GO:0009101,GO:0009987,GO:0012505,GO:0016020,GO:0016740,GO:0016757,GO:0016758,GO:0019538,GO:0031090,GO:0034645,GO:0035250,GO:0036211,GO:0043170,GO:0043226,GO:0043227,GO:0043229,GO:…
evm.model.scaffold1087.6	30611.ENSOGAP00000007604	1.1e-22	110.9	PCP4	Purkinje cell protein 4	GO:0003674,GO:0005488,GO:0005515,GO:0005516,GO:0005575,GO:0005622,GO:0005623,GO:0005634,GO:0005737,GO:0005829,GO:0007275,GO:0007399,GO:0007417,GO:0008150,GO:0032501,GO:0032502,GO:0043226,GO:0043227,GO:0043229,GO:0043231,GO:0044424,GO:0044444,GO:0044464,GO:0044699,GO:0044707,GO:0048731,GO:0048856
evm.model.scaffold1087.4	9913.ENSBTAP00000002629	1.1e-62	244.6	IGSF5	immunoglobulin superfamily, member 5	GO:0003674,GO:0005488,GO:0005515,GO:0005575,GO:0005623,GO:0005886,GO:0005911,GO:0005923,GO:0007155,GO:0008150,GO:0009986,GO:0009987,GO:0016020,GO:0016337,GO:0019904,GO:0022610,GO:0030054,GO:0030165,GO:0043296,GO:0044464,GO:0044699,GO:0044763,GO:0070160,GO:0071944
evm.model.scaffold1087.2	9913.ENSBTAP00000036700	3e-24	115.9	SH3BGR	SH3 domain binding glutamic acid-rich protein	GO:0003674,GO:0005070,GO:0005488,GO:0005515,GO:0005575,GO:0005622,GO:0005623,GO:0005737,GO:0005829,GO:0006461,GO:0008150,GO:0009966,GO:0009967,GO:0010646,GO:0010647,GO:0016043,GO:0022607,GO:0023051,GO:0023056,GO:0030674,GO:0035591,GO:0043933,GO:0044085,GO:0044424,GO:0044444,GO:0044464,GO:0048518,GO:0048522,GO:0048583,GO:0048584,GO:0050789,GO:0050794,GO:0060090,GO:0065003,GO:0065007,GO:0070271,GO:…
evm.model.scaffold1088.1	9913.ENSBTAP00000021955	3.4e-124	449.5	CPE	carboxypeptidase E	GO:0003007,GO:0003205,GO:0003206,GO:0003208,GO:0003214,GO:0003231,GO:0003674,GO:0003824,GO:0004180,GO:0005575,GO:0005576,GO:0005622,GO:0005623,GO:0005634,GO:0005737,GO:0005794,GO:0005886,GO:0006464,GO:0007154,GO:0007165,GO:0007166,GO:0007186,GO:0007218,GO:0007275,GO:0007507,GO:0008104,GO:0008150,GO:0008152,GO:0008233,GO:0008238,GO:0009653,GO:0009887,GO:0009987,GO:0010467,GO:0010817,GO:0012505,GO:…
evm.model.scaffold1088.6	9685.ENSFCAP00000003183	1.3e-111	407.9	SCLT1	Sodium channel and clathrin linker 1	GO:0003674,GO:0005488,GO:0005515,GO:0005575,GO:0005622,GO:0005623,GO:0005737,GO:0005813,GO:0005815,GO:0005856,GO:0007275,GO:0007399,GO:0008150,GO:0009987,GO:0015630,GO:0016020,GO:0016043,GO:0016044,GO:0016247,GO:0017080,GO:0021700,GO:0022008,GO:0030117,GO:0030118,GO:0030154,GO:0030182,GO:0030276,GO:0032501,GO:0032502,GO:0032991,GO:0042551,GO:0043226,GO:0043228,GO:0043229,GO:0043232,GO:0043234,GO:…
evm.model.scaffold1088.3	9913.ENSBTAP00000055877	3.7e-39	165.6	COMMD6	COMM domain containing 6	GO:0005575,GO:0005622,GO:0005623,GO:0005634,GO:0005737,GO:0006355,GO:0008150,GO:0009889,GO:0010468,GO:0010556,GO:0019219,GO:0019222,GO:0031323,GO:0031326,GO:0032088,GO:0043226,GO:0043227,GO:0043229,GO:0043231,GO:0043433,GO:0044092,GO:0044424,GO:0044464,GO:0050789,GO:0050794,GO:0051090,GO:0051171,GO:0051252,GO:0060255,GO:0065007,GO:0065009,GO:0080090,GO:2000112,GO:2001141
evm.model.scaffold1088.2	28377.ENSACAP00000006512	2.5e-19	100.1	WDR82	WD repeat domain 82	GO:0005575,GO:0005622,GO:0005623,GO:0005634,GO:0005737,GO:0005856,GO:0043226,GO:0043227,GO:0043228,GO:0043229,GO:0043231,GO:0043232,GO:0044424,GO:0044444,GO:0044464,GO:0048471
evm.model.scaffold1088.7	9913.ENSBTAP00000053201	2e-120	436.8	C4ORF33	Chromosome 4 open reading frame 33
evm.model.scaffold1088.4	9913.ENSBTAP00000032057	0	1704.9	PHF17	PHD finger protein 17	GO:0000123,GO:0001558,GO:0005575,GO:0005622,GO:0005623,GO:0005634,GO:0005654,GO:0005737,GO:0005739,GO:0006325,GO:0006464,GO:0006473,GO:0006475,GO:0006915,GO:0006950,GO:0006996,GO:0008150,GO:0008152,GO:0008219,GO:0009987,GO:0012501,GO:0016043,GO:0016265,GO:0016568,GO:0016569,GO:0016570,GO:0016573,GO:0018193,GO:0018205,GO:0018393,GO:0018394,GO:0019538,GO:0030308,GO:0031974,GO:0031981,GO:0032991,GO:…
evm.model.scaffold1088.5	9685.ENSFCAP00000003183	9.8e-70	268.1	SCLT1	Sodium channel and clathrin linker 1	GO:0003674,GO:0005488,GO:0005515,GO:0005575,GO:0005622,GO:0005623,GO:0005737,GO:0005813,GO:0005815,GO:0005856,GO:0007275,GO:0007399,GO:0008150,GO:0009987,GO:0015630,GO:0016020,GO:0016043,GO:0016044,GO:0016247,GO:0017080,GO:0021700,GO:0022008,GO:0030117,GO:0030118,GO:0030154,GO:0030182,GO:0030276,GO:0032501,GO:0032502,GO:0032991,GO:0042551,GO:0043226,GO:0043228,GO:0043229,GO:0043232,GO:0043234,GO:…
evm.model.scaffold1089.14	9913.ENSBTAP00000055224	1.3e-310	1070.1	CCDC138	Coiled-coil domain containing 138
evm.model.scaffold1089.7	30611.ENSOGAP00000016777	1.8e-121	440.7	SOWAHC	sosondowah ankyrin repeat domain family member C
evm.model.scaffold1089.5	9913.ENSBTAP00000024692	3.8e-35	152.1		glyceraldehyde3phosphate dehydrogenase
evm.model.scaffold1089.4	9913.ENSBTAP00000003312	1.2e-164	584.3	MRPL19	Mitochondrial ribosomal protein L19	GO:0000313,GO:0005575,GO:0005622,GO:0005623,GO:0005634,GO:0005635,GO:0005737,GO:0005739,GO:0005759,GO:0005761,GO:0005840,GO:0012505,GO:0016020,GO:0030529,GO:0031090,GO:0031965,GO:0031967,GO:0031974,GO:0031975,GO:0032991,GO:0043226,GO:0043227,GO:0043228,GO:0043229,GO:0043231,GO:0043232,GO:0043233,GO:0044422,GO:0044424,GO:0044428,GO:0044429,GO:0044444,GO:0044446,GO:0044464,GO:0070013
evm.model.scaffold1089.6	9913.ENSBTAP00000037577	4.4e-79	299.3	GAPDH	Has both glyceraldehyde-3-phosphate dehydrogenase and nitrosylase activities, thereby playing a role in glycolysis and nuclear functions, respectively. Glyceraldehyde-3-phosphate dehydrogenase is a key enzyme in glycolysis that catalyzes the first step of the pathway by converting D-glyceraldehyde 3- phosphate (G3P) into 3-phospho-D-glyceroyl phosphate. Modulates the organization and assembly of …	GO:0000226,GO:0002376,GO:0003674,GO:0003824,GO:0004365,GO:0005488,GO:0005515,GO:0005575,GO:0005576,GO:0005622,GO:0005623,GO:0005634,GO:0005737,GO:0005811,GO:0005829,GO:0005856,GO:0005886,GO:0005975,GO:0005996,GO:0006006,GO:0006007,GO:0006091,GO:0006094,GO:0006096,GO:0006417,GO:0006464,GO:0006915,GO:0006950,GO:0006952,GO:0006955,GO:0006996,GO:0007010,GO:0007017,GO:0008017,GO:0008092,GO:0008150,GO:…
evm.model.scaffold1089.2	9913.ENSBTAP00000010591	0	1142.5	GCFC2	GC-rich sequence DNA-binding factor 2	GO:0005575,GO:0005622,GO:0005623,GO:0005634,GO:0006355,GO:0008150,GO:0009889,GO:0009890,GO:0009892,GO:0010468,GO:0010556,GO:0010558,GO:0010605,GO:0010629,GO:0019219,GO:0019222,GO:0031323,GO:0031324,GO:0031326,GO:0031327,GO:0043226,GO:0043227,GO:0043229,GO:0043231,GO:0044424,GO:0044464,GO:0045892,GO:0045934,GO:0048519,GO:0048523,GO:0050789,GO:0050794,GO:0051171,GO:0051172,GO:0051252,GO:0051253,GO:…
evm.model.scaffold1089.12	9913.ENSBTAP00000026148	2.5e-59	233.8	EDAR	ectodysplasin A receptor	GO:0001942,GO:0003674,GO:0004871,GO:0004872,GO:0004888,GO:0005575,GO:0005623,GO:0005886,GO:0007154,GO:0007165,GO:0007275,GO:0007431,GO:0007435,GO:0008150,GO:0008544,GO:0009653,GO:0009887,GO:0009888,GO:0009966,GO:0009987,GO:0010627,GO:0010646,GO:0016020,GO:0016021,GO:0022404,GO:0022405,GO:0022612,GO:0023051,GO:0023052,GO:0031224,GO:0032386,GO:0032388,GO:0032501,GO:0032502,GO:0032879,GO:0032880,GO:…
evm.model.scaffold1089.9	9913.ENSBTAP00000052653	0	1176.4	SH3RF3	SH3 domain containing ring finger 3
evm.model.scaffold1089.13	9913.ENSBTAP00000026148	1.9e-106	391.3	EDAR	ectodysplasin A receptor	GO:0001942,GO:0003674,GO:0004871,GO:0004872,GO:0004888,GO:0005575,GO:0005623,GO:0005886,GO:0007154,GO:0007165,GO:0007275,GO:0007431,GO:0007435,GO:0008150,GO:0008544,GO:0009653,GO:0009887,GO:0009888,GO:0009966,GO:0009987,GO:0010627,GO:0010646,GO:0016020,GO:0016021,GO:0022404,GO:0022405,GO:0022612,GO:0023051,GO:0023052,GO:0031224,GO:0032386,GO:0032388,GO:0032501,GO:0032502,GO:0032879,GO:0032880,GO:…
evm.model.scaffold1089.8	9103.ENSMGAP00000007924	5.1e-131	473	SEPT6	Septin 6	GO:0000003,GO:0000166,GO:0000775,GO:0000776,GO:0000777,GO:0000779,GO:0000793,GO:0000910,GO:0001882,GO:0001883,GO:0002009,GO:0003006,GO:0003674,GO:0003824,GO:0003924,GO:0005488,GO:0005515,GO:0005525,GO:0005575,GO:0005576,GO:0005622,GO:0005623,GO:0005694,GO:0005737,GO:0005819,GO:0005856,GO:0005875,GO:0005938,GO:0005940,GO:0006139,GO:0006152,GO:0006163,GO:0006184,GO:0006195,GO:0006725,GO:0006753,GO:…
evm.model.scaffold1089.1	9685.ENSFCAP00000013410	0	1402.9	KIAA1841	kiaa1841
evm.model.scaffold1089.3	61853.ENSNLEP00000004537	6.1e-30	134.8	ANAPC13	protein K11-linked ubiquitination	GO:0000151,GO:0000152,GO:0000209,GO:0005575,GO:0005622,GO:0005623,GO:0005634,GO:0005680,GO:0006464,GO:0008150,GO:0008152,GO:0009987,GO:0016567,GO:0019538,GO:0031461,GO:0032446,GO:0032991,GO:0036211,GO:0043170,GO:0043226,GO:0043227,GO:0043229,GO:0043231,GO:0043234,GO:0043412,GO:0044237,GO:0044238,GO:0044260,GO:0044267,GO:0044422,GO:0044424,GO:0044428,GO:0044446,GO:0044464,GO:0070647,GO:0070979,GO:…
evm.model.scaffold109.1	9601.ENSPPYP00000007397	1.4e-188	664.1	BNIP2	BCL2 adenovirus E1B 19kDa interacting protein 2	GO:0000226,GO:0000922,GO:0001701,GO:0001824,GO:0003674,GO:0005096,GO:0005488,GO:0005509,GO:0005575,GO:0005622,GO:0005623,GO:0005634,GO:0005635,GO:0005737,GO:0005813,GO:0005814,GO:0005815,GO:0005819,GO:0005829,GO:0005856,GO:0006140,GO:0006915,GO:0006996,GO:0007010,GO:0007017,GO:0007275,GO:0007399,GO:0008047,GO:0008150,GO:0008219,GO:0009118,GO:0009790,GO:0009792,GO:0009894,GO:0009966,GO:0009967,GO:…
evm.model.scaffold109.12	9913.ENSBTAP00000055948	1.1e-159	567.8	TBX22	T-box transcription factor TBX22	GO:0000122,GO:0001071,GO:0003674,GO:0003676,GO:0003677,GO:0003700,GO:0005488,GO:0005575,GO:0005622,GO:0005623,GO:0005634,GO:0006355,GO:0006357,GO:0007275,GO:0008150,GO:0009889,GO:0009890,GO:0009892,GO:0010468,GO:0010556,GO:0010558,GO:0010605,GO:0010629,GO:0019219,GO:0019222,GO:0031323,GO:0031324,GO:0031326,GO:0031327,GO:0032501,GO:0032502,GO:0043226,GO:0043227,GO:0043229,GO:0043231,GO:0044424,GO:…
evm.model.scaffold109.5	9913.ENSBTAP00000007078	1.2e-289	1000.3	SLC41A1	solute carrier family 41 member 1	GO:0005575,GO:0005623,GO:0005886,GO:0006810,GO:0008150,GO:0009987,GO:0016020,GO:0044464,GO:0044699,GO:0044763,GO:0044765,GO:0051179,GO:0051234,GO:0055085,GO:0071944
evm.model.scaffold109.10	9913.ENSBTAP00000003609	1.4e-190	670.6	COPS5	COP9 (constitutive photomorphogenic) homolog, subunit 5 (Arabidopsis	GO:0000338,GO:0000988,GO:0000989,GO:0003674,GO:0003676,GO:0003712,GO:0003713,GO:0003723,GO:0003743,GO:0003824,GO:0005488,GO:0005575,GO:0005622,GO:0005623,GO:0005634,GO:0005654,GO:0005667,GO:0005737,GO:0005852,GO:0006139,GO:0006351,GO:0006355,GO:0006357,GO:0006366,GO:0006412,GO:0006413,GO:0006464,GO:0006725,GO:0006807,GO:0008135,GO:0008150,GO:0008152,GO:0008180,GO:0008233,GO:0008237,GO:0009058,GO:…
evm.model.scaffold109.9	9913.ENSBTAP00000014881	6.1e-144	515.4	PPP1R42	Protein phosphatase 1 regulatory subunit 42	GO:0002177,GO:0003674,GO:0003779,GO:0005488,GO:0005515,GO:0005575,GO:0005622,GO:0005623,GO:0005813,GO:0005815,GO:0005856,GO:0008092,GO:0008150,GO:0010921,GO:0015630,GO:0015631,GO:0019220,GO:0019222,GO:0031323,GO:0035303,GO:0043226,GO:0043228,GO:0043229,GO:0043232,GO:0044422,GO:0044424,GO:0044430,GO:0044446,GO:0044464,GO:0045502,GO:0050789,GO:0050790,GO:0050794,GO:0051174,GO:0051336,GO:0065007,GO:…
evm.model.scaffold109.14	9913.ENSBTAP00000035243	0	2549.6	TPP2	Tripeptidyl peptidase II	GO:0000209,GO:0002376,GO:0002474,GO:0003674,GO:0003824,GO:0004175,GO:0004252,GO:0005488,GO:0005575,GO:0005622,GO:0005623,GO:0005634,GO:0005737,GO:0005829,GO:0006464,GO:0006508,GO:0008150,GO:0008152,GO:0008233,GO:0008236,GO:0008238,GO:0008240,GO:0009987,GO:0016567,GO:0016787,GO:0017171,GO:0019538,GO:0019882,GO:0032446,GO:0033218,GO:0036211,GO:0042277,GO:0043170,GO:0043226,GO:0043227,GO:0043229,GO:…
evm.model.scaffold109.6	9913.ENSBTAP00000004192	1.9e-113	413.7	RAB7L1	RAB7, member RAS oncogene family-like 1	GO:0000166,GO:0001882,GO:0001883,GO:0003674,GO:0003824,GO:0003924,GO:0005488,GO:0005525,GO:0005575,GO:0005623,GO:0005886,GO:0006139,GO:0006152,GO:0006163,GO:0006184,GO:0006195,GO:0006725,GO:0006753,GO:0006793,GO:0006796,GO:0006807,GO:0008150,GO:0008152,GO:0009056,GO:0009116,GO:0009117,GO:0009119,GO:0009141,GO:0009143,GO:0009144,GO:0009146,GO:0009150,GO:0009154,GO:0009164,GO:0009166,GO:0009199,GO:…
evm.model.scaffold109.3	9913.ENSBTAP00000012427	4.6e-266	921.8	GCNT3	glucosaminyl (N-acetyl) transferase 3, mucin type	GO:0000139,GO:0001655,GO:0001822,GO:0002250,GO:0002251,GO:0002252,GO:0002376,GO:0002377,GO:0002381,GO:0002385,GO:0002426,GO:0002440,GO:0002443,GO:0002449,GO:0002460,GO:0003008,GO:0003674,GO:0003824,GO:0005575,GO:0005622,GO:0005623,GO:0005737,GO:0005794,GO:0005975,GO:0006464,GO:0006486,GO:0006493,GO:0006955,GO:0007275,GO:0007586,GO:0008109,GO:0008150,GO:0008152,GO:0008194,GO:0008375,GO:0009058,GO:…
evm.model.scaffold109.2	9913.ENSBTAP00000013602	6.7e-23	111.3	GTF2A2	TFIIA is a component of the transcription machinery of RNA polymerase II and plays an important role in transcriptional activation (By similarity)	GO:0000428,GO:0000988,GO:0000989,GO:0003674,GO:0003712,GO:0003713,GO:0005575,GO:0005622,GO:0005623,GO:0005634,GO:0005654,GO:0005667,GO:0005672,GO:0006139,GO:0006351,GO:0006352,GO:0006354,GO:0006355,GO:0006357,GO:0006366,GO:0006367,GO:0006368,GO:0006725,GO:0006807,GO:0008150,GO:0008152,GO:0009058,GO:0009059,GO:0009889,GO:0009891,GO:0009893,GO:0009987,GO:0010467,GO:0010468,GO:0010556,GO:0010557,GO:…
evm.model.scaffold109.8	9913.ENSBTAP00000049804	2.4e-26	122.9	NUCKS1	nuclear casein kinase and cyclin-dependent kinase substrate 1	GO:0003674,GO:0003676,GO:0003677,GO:0003690,GO:0003697,GO:0005488,GO:0005575,GO:0005622,GO:0005623,GO:0005634,GO:0005737,GO:0008150,GO:0043226,GO:0043227,GO:0043229,GO:0043231,GO:0043566,GO:0044424,GO:0044464,GO:0050789,GO:0050794,GO:0051726,GO:0065007,GO:0097159,GO:1901363
evm.model.scaffold109.11	9913.ENSBTAP00000038073	1.2e-56	224.2		Core component of nucleosome. Nucleosomes wrap and compact DNA into chromatin, limiting DNA accessibility to the cellular machineries which require DNA as a template. Histones thereby play a central role in transcription regulation, DNA repair, DNA replication and chromosomal stability. DNA accessibility is regulated via a complex set of post-translational modifications of histones, also called h…	GO:0005575,GO:0005622,GO:0005623,GO:0005634,GO:0043226,GO:0043227,GO:0043229,GO:0043231,GO:0044424,GO:0044464
evm.model.scaffold109.7	9823.ENSSSCP00000020718	7.3e-49	198.4	NUCKS1	nuclear casein kinase and cyclin-dependent kinase substrate 1	GO:0003674,GO:0003676,GO:0003677,GO:0003690,GO:0003697,GO:0005488,GO:0005575,GO:0005622,GO:0005623,GO:0005634,GO:0005737,GO:0008150,GO:0043226,GO:0043227,GO:0043229,GO:0043231,GO:0043566,GO:0044424,GO:0044464,GO:0050789,GO:0050794,GO:0051726,GO:0065007,GO:0097159,GO:1901363
evm.model.scaffold1090.11	9913.ENSBTAP00000012306	1.6e-114	417.2	PLA2G12B	Phospholipase A2 group XIIB	GO:0005575,GO:0005576
evm.model.scaffold1090.1	9913.ENSBTAP00000000504	3.9e-42	175.6	ASCC1	activating signal cointegrator 1 complex subunit 1	GO:0005575,GO:0005622,GO:0005623,GO:0005634,GO:0005654,GO:0005667,GO:0005737,GO:0006355,GO:0008150,GO:0009889,GO:0010468,GO:0010556,GO:0019219,GO:0019222,GO:0031323,GO:0031326,GO:0031974,GO:0031981,GO:0032991,GO:0043226,GO:0043227,GO:0043229,GO:0043231,GO:0043233,GO:0043234,GO:0044422,GO:0044424,GO:0044428,GO:0044446,GO:0044451,GO:0044464,GO:0050789,GO:0050794,GO:0051171,GO:0051252,GO:0060255,GO:…
evm.model.scaffold1090.12	61853.ENSNLEP00000011160	9.6e-67	258.1	STMN1	stathmin	GO:0000226,GO:0000902,GO:0000904,GO:0005575,GO:0005622,GO:0005623,GO:0005737,GO:0005829,GO:0005856,GO:0006996,GO:0007010,GO:0007017,GO:0007019,GO:0007154,GO:0007165,GO:0007275,GO:0007399,GO:0007409,GO:0007417,GO:0007420,GO:0008150,GO:0009653,GO:0009987,GO:0010639,GO:0016020,GO:0016043,GO:0022008,GO:0022411,GO:0023052,GO:0030030,GO:0030154,GO:0030182,GO:0031109,GO:0031110,GO:0031111,GO:0031113,GO:…
evm.model.scaffold1090.7	9913.ENSBTAP00000007636	2.4e-97	360.1	MICU1	mitochondrial calcium uptake 1	GO:0003674,GO:0005488,GO:0005509,GO:0005575,GO:0005622,GO:0005623,GO:0005737,GO:0005739,GO:0005740,GO:0005743,GO:0006810,GO:0006811,GO:0006812,GO:0006816,GO:0006839,GO:0006851,GO:0006873,GO:0006874,GO:0006875,GO:0006950,GO:0006952,GO:0008150,GO:0009987,GO:0016020,GO:0016021,GO:0019725,GO:0019866,GO:0030001,GO:0030003,GO:0031090,GO:0031224,GO:0031300,GO:0031301,GO:0031966,GO:0031967,GO:0031975,GO:…
evm.model.scaffold1090.3	9913.ENSBTAP00000000186	1.1e-51	207.6	ANAPC16	anaphase promoting complex subunit 16	GO:0000151,GO:0000152,GO:0005575,GO:0005622,GO:0005623,GO:0005634,GO:0005680,GO:0005737,GO:0006464,GO:0008150,GO:0008152,GO:0009987,GO:0016567,GO:0019538,GO:0031461,GO:0032446,GO:0032991,GO:0036211,GO:0043170,GO:0043226,GO:0043227,GO:0043229,GO:0043231,GO:0043234,GO:0043412,GO:0044237,GO:0044238,GO:0044260,GO:0044267,GO:0044422,GO:0044424,GO:0044428,GO:0044446,GO:0044464,GO:0070647,GO:0071704
evm.model.scaffold1090.10	9796.ENSECAP00000006979	0	1101.7	OIT3	oncoprotein induced transcript 3	GO:0005575,GO:0005622,GO:0005623,GO:0005634,GO:0005635,GO:0012505,GO:0031967,GO:0031975,GO:0043226,GO:0043227,GO:0043229,GO:0043231,GO:0044422,GO:0044424,GO:0044428,GO:0044446,GO:0044464
evm.model.scaffold1090.4	9913.ENSBTAP00000000187	5e-123	445.7	DDIT4	DNA-damage-inducible transcript 4	GO:0001666,GO:0001764,GO:0001932,GO:0001933,GO:0003674,GO:0005488,GO:0005515,GO:0005575,GO:0005622,GO:0005623,GO:0005737,GO:0005739,GO:0005829,GO:0006109,GO:0006110,GO:0006915,GO:0006928,GO:0006950,GO:0006974,GO:0007154,GO:0007165,GO:0007166,GO:0007167,GO:0007169,GO:0007275,GO:0007399,GO:0007417,GO:0007420,GO:0008150,GO:0008152,GO:0008219,GO:0008283,GO:0008630,GO:0009628,GO:0009892,GO:0009894,GO:…
evm.model.scaffold1090.9	9646.ENSAMEP00000018014	2.6e-153	546.6	MCU	mitochondrial calcium uniporter	GO:0002791,GO:0002793,GO:0003674,GO:0005215,GO:0005216,GO:0005261,GO:0005262,GO:0005575,GO:0005622,GO:0005623,GO:0005737,GO:0005739,GO:0005740,GO:0005743,GO:0006461,GO:0006810,GO:0006811,GO:0006812,GO:0006816,GO:0006839,GO:0006851,GO:0006873,GO:0006874,GO:0006875,GO:0007154,GO:0007165,GO:0008150,GO:0008324,GO:0009987,GO:0010646,GO:0015075,GO:0015085,GO:0015267,GO:0015291,GO:0015292,GO:0016020,GO:…
evm.model.scaffold1090.5	9823.ENSSSCP00000010968	9.5e-204	714.5	DNAJB12	DnaJ (Hsp40) homolog, subfamily B, member 12	GO:0005575,GO:0016020
evm.model.scaffold1090.2	9913.ENSBTAP00000000504	4.6e-86	322.4	ASCC1	activating signal cointegrator 1 complex subunit 1	GO:0005575,GO:0005622,GO:0005623,GO:0005634,GO:0005654,GO:0005667,GO:0005737,GO:0006355,GO:0008150,GO:0009889,GO:0010468,GO:0010556,GO:0019219,GO:0019222,GO:0031323,GO:0031326,GO:0031974,GO:0031981,GO:0032991,GO:0043226,GO:0043227,GO:0043229,GO:0043231,GO:0043233,GO:0043234,GO:0044422,GO:0044424,GO:0044428,GO:0044446,GO:0044451,GO:0044464,GO:0050789,GO:0050794,GO:0051171,GO:0051252,GO:0060255,GO:…
evm.model.scaffold1090.8	9606.ENSP00000362144	2.8e-18	95.5	MCU	mitochondrial calcium uniporter	GO:0002791,GO:0002793,GO:0003674,GO:0005215,GO:0005216,GO:0005261,GO:0005262,GO:0005575,GO:0005622,GO:0005623,GO:0005737,GO:0005739,GO:0005740,GO:0005743,GO:0006461,GO:0006810,GO:0006811,GO:0006812,GO:0006816,GO:0006839,GO:0006851,GO:0006873,GO:0006874,GO:0006875,GO:0007154,GO:0007165,GO:0008150,GO:0008324,GO:0009987,GO:0010646,GO:0015075,GO:0015085,GO:0015267,GO:0015291,GO:0015292,GO:0016020,GO:…
evm.model.scaffold1090.6	9913.ENSBTAP00000007636	2.6e-95	353.2	MICU1	mitochondrial calcium uptake 1	GO:0003674,GO:0005488,GO:0005509,GO:0005575,GO:0005622,GO:0005623,GO:0005737,GO:0005739,GO:0005740,GO:0005743,GO:0006810,GO:0006811,GO:0006812,GO:0006816,GO:0006839,GO:0006851,GO:0006873,GO:0006874,GO:0006875,GO:0006950,GO:0006952,GO:0008150,GO:0009987,GO:0016020,GO:0016021,GO:0019725,GO:0019866,GO:0030001,GO:0030003,GO:0031090,GO:0031224,GO:0031300,GO:0031301,GO:0031966,GO:0031967,GO:0031975,GO:…
evm.model.scaffold1091.7	59463.ENSMLUP00000011293	1.7e-136	490.7	RRP7A	ribosomal RNA processing 7 homolog A (S. cerevisiae)
evm.model.scaffold1091.2	10116.ENSRNOP00000012699	9.1e-28	127.1	TCF20	transcription factor 20	GO:0000975,GO:0001067,GO:0001071,GO:0003674,GO:0003676,GO:0003677,GO:0003700,GO:0005488,GO:0005575,GO:0005622,GO:0005623,GO:0005634,GO:0006355,GO:0006357,GO:0008150,GO:0009889,GO:0009891,GO:0009893,GO:0010468,GO:0010556,GO:0010557,GO:0010604,GO:0010628,GO:0019219,GO:0019222,GO:0031323,GO:0031325,GO:0031326,GO:0031328,GO:0043226,GO:0043227,GO:0043229,GO:0043231,GO:0044212,GO:0044424,GO:0044464,GO:…
evm.model.scaffold1091.1	9913.ENSBTAP00000000869	6.3e-30	134.8	CYP2D6	cytochrome P450 family 2 subfamily D polypeptide	GO:0000003,GO:0001676,GO:0001889,GO:0003674,GO:0003824,GO:0004497,GO:0004509,GO:0005488,GO:0005575,GO:0005622,GO:0005623,GO:0005737,GO:0005739,GO:0005783,GO:0005789,GO:0006082,GO:0006584,GO:0006629,GO:0006631,GO:0006690,GO:0006720,GO:0006721,GO:0006725,GO:0006805,GO:0006807,GO:0007275,GO:0007565,GO:0008144,GO:0008150,GO:0008152,GO:0008202,GO:0008391,GO:0008395,GO:0009056,GO:0009058,GO:0009410,GO:…
evm.model.scaffold1091.6	9913.ENSBTAP00000021944	3.3e-164	582.8	SERHL2	Serine hydrolase-like 2	GO:0003674,GO:0003824,GO:0005575,GO:0005622,GO:0005623,GO:0005737,GO:0005739,GO:0005777,GO:0008150,GO:0008152,GO:0016023,GO:0016787,GO:0031410,GO:0031982,GO:0031988,GO:0042579,GO:0043226,GO:0043227,GO:0043229,GO:0043231,GO:0044424,GO:0044444,GO:0044464,GO:0048471
evm.model.scaffold1091.10	61853.ENSNLEP00000005739	7.4e-13	78.6	FTL	Stores iron in a soluble, non-toxic, readily available form. Important for iron homeostasis (By similarity)	GO:0003674,GO:0005488,GO:0005506,GO:0005575,GO:0005622,GO:0005623,GO:0005737,GO:0005829,GO:0006810,GO:0006873,GO:0006875,GO:0006879,GO:0006892,GO:0008043,GO:0008150,GO:0009987,GO:0016043,GO:0016044,GO:0016192,GO:0019725,GO:0030003,GO:0032991,GO:0042592,GO:0043167,GO:0043169,GO:0043234,GO:0044424,GO:0044444,GO:0044464,GO:0044699,GO:0044763,GO:0044765,GO:0046872,GO:0046907,GO:0046914,GO:0046916,GO:…
evm.model.scaffold1091.3	9913.ENSBTAP00000000872	0	3599.3	TCF20	transcription factor 20 (AR1)	GO:0000988,GO:0000989,GO:0003674,GO:0003676,GO:0003677,GO:0003712,GO:0003713,GO:0005488,GO:0005575,GO:0005622,GO:0005623,GO:0005634,GO:0006355,GO:0008150,GO:0009889,GO:0010468,GO:0010556,GO:0019219,GO:0019222,GO:0031323,GO:0031326,GO:0043226,GO:0043227,GO:0043229,GO:0043231,GO:0044424,GO:0044464,GO:0050789,GO:0050794,GO:0051171,GO:0051252,GO:0060255,GO:0065007,GO:0080090,GO:0097159,GO:1901363,GO:…
evm.model.scaffold1091.5	9913.ENSBTAP00000006606	1.2e-101	374.4	NFAM1	NFAT activating protein with ITAM motif 1	GO:0001775,GO:0001817,GO:0001819,GO:0002253,GO:0002376,GO:0002429,GO:0002520,GO:0002521,GO:0002682,GO:0002684,GO:0002694,GO:0002757,GO:0002764,GO:0002768,GO:0003674,GO:0004871,GO:0004872,GO:0004888,GO:0005575,GO:0005623,GO:0005886,GO:0006355,GO:0006950,GO:0006952,GO:0006954,GO:0007154,GO:0007165,GO:0007166,GO:0007275,GO:0008150,GO:0009611,GO:0009889,GO:0009966,GO:0009967,GO:0009986,GO:0009987,GO:…
evm.model.scaffold1091.11	10116.ENSRNOP00000056469	3.6e-45	186	H2AFX	H2A histone family, member X	GO:0000003,GO:0000075,GO:0000077,GO:0000228,GO:0000724,GO:0000725,GO:0000785,GO:0000786,GO:0000790,GO:0000793,GO:0000794,GO:0000803,GO:0001673,GO:0001741,GO:0003674,GO:0003676,GO:0003677,GO:0003684,GO:0005488,GO:0005575,GO:0005622,GO:0005623,GO:0005634,GO:0005654,GO:0005657,GO:0005694,GO:0006139,GO:0006259,GO:0006281,GO:0006282,GO:0006302,GO:0006310,GO:0006323,GO:0006325,GO:0006333,GO:0006334,GO:…
evm.model.scaffold1091.9	9913.ENSBTAP00000040254	4.3e-175	619	CYB5R3	cytochrome b5 reductase	GO:0000166,GO:0001882,GO:0001883,GO:0003008,GO:0003013,GO:0003674,GO:0003824,GO:0004128,GO:0005488,GO:0005575,GO:0005622,GO:0005623,GO:0005737,GO:0005739,GO:0005740,GO:0005741,GO:0005743,GO:0005783,GO:0005789,GO:0005811,GO:0005829,GO:0005833,GO:0005975,GO:0005996,GO:0006066,GO:0006082,GO:0006629,GO:0006631,GO:0006633,GO:0006636,GO:0006694,GO:0006695,GO:0006766,GO:0006767,GO:0008015,GO:0008150,GO:…
evm.model.scaffold1091.8	9913.ENSBTAP00000021952	1.6e-231	807	POLDIP3	Polymerase (DNA-directed), delta interacting protein 3	GO:0005575,GO:0005622,GO:0005623,GO:0005634,GO:0005654,GO:0005737,GO:0006417,GO:0008150,GO:0009889,GO:0009891,GO:0009893,GO:0010468,GO:0010556,GO:0010557,GO:0010604,GO:0010608,GO:0016604,GO:0016607,GO:0019222,GO:0031323,GO:0031325,GO:0031326,GO:0031328,GO:0031974,GO:0031981,GO:0032268,GO:0032270,GO:0043226,GO:0043227,GO:0043229,GO:0043231,GO:0043233,GO:0044422,GO:0044424,GO:0044428,GO:0044446,GO:…
evm.model.scaffold1092.3	9913.ENSBTAP00000056613	1.8e-144	517.3	OR52A1	Olfactory receptor	GO:0003674,GO:0004871,GO:0004872,GO:0004888,GO:0005575,GO:0005623,GO:0005886,GO:0005887,GO:0007154,GO:0007165,GO:0008150,GO:0009987,GO:0016020,GO:0016021,GO:0023052,GO:0031224,GO:0031226,GO:0038023,GO:0044425,GO:0044459,GO:0044464,GO:0044699,GO:0044700,GO:0044763,GO:0050789,GO:0050794,GO:0050896,GO:0051716,GO:0060089,GO:0065007,GO:0071944
evm.model.scaffold1092.6	9913.ENSBTAP00000043052	6.2e-172	608.6		Olfactory receptor	GO:0003008,GO:0003674,GO:0004871,GO:0004872,GO:0004888,GO:0004984,GO:0005575,GO:0005623,GO:0005886,GO:0007154,GO:0007165,GO:0007166,GO:0007186,GO:0007600,GO:0007606,GO:0007608,GO:0008150,GO:0009593,GO:0009987,GO:0016020,GO:0016021,GO:0023052,GO:0031224,GO:0032501,GO:0038023,GO:0042221,GO:0044425,GO:0044464,GO:0044699,GO:0044700,GO:0044707,GO:0044763,GO:0050789,GO:0050794,GO:0050877,GO:0050896,GO:…
evm.model.scaffold1092.2	9913.ENSBTAP00000056266	2.8e-156	556.6	OR52A5	Olfactory receptor	GO:0003008,GO:0003674,GO:0004871,GO:0004872,GO:0004888,GO:0004984,GO:0005575,GO:0005623,GO:0005886,GO:0007154,GO:0007165,GO:0007166,GO:0007186,GO:0007600,GO:0007606,GO:0007608,GO:0008150,GO:0009593,GO:0009987,GO:0016020,GO:0016021,GO:0023052,GO:0031224,GO:0032501,GO:0038023,GO:0042221,GO:0044425,GO:0044464,GO:0044699,GO:0044700,GO:0044707,GO:0044763,GO:0050789,GO:0050794,GO:0050877,GO:0050896,GO:…
evm.model.scaffold1092.5	9913.ENSBTAP00000048607	4.3e-173	612.5	OLFR622	Olfactory receptor	GO:0003008,GO:0003674,GO:0004871,GO:0004872,GO:0004888,GO:0004984,GO:0005575,GO:0005623,GO:0005886,GO:0007154,GO:0007165,GO:0007166,GO:0007186,GO:0007600,GO:0007606,GO:0007608,GO:0008150,GO:0009593,GO:0009987,GO:0016020,GO:0016021,GO:0023052,GO:0031224,GO:0032501,GO:0038023,GO:0042221,GO:0044425,GO:0044464,GO:0044699,GO:0044700,GO:0044707,GO:0044763,GO:0050789,GO:0050794,GO:0050877,GO:0050896,GO:…
evm.model.scaffold1092.1	9986.ENSOCUP00000024625	6.4e-11	72	RPL35	Ribosomal protein L35	GO:0000003,GO:0000022,GO:0000226,GO:0000278,GO:0000463,GO:0000470,GO:0002119,GO:0002164,GO:0002181,GO:0003674,GO:0003735,GO:0005198,GO:0005575,GO:0005622,GO:0005623,GO:0005634,GO:0005730,GO:0005737,GO:0005829,GO:0005840,GO:0005911,GO:0006139,GO:0006364,GO:0006396,GO:0006412,GO:0006725,GO:0006807,GO:0006915,GO:0006996,GO:0007010,GO:0007017,GO:0007049,GO:0007051,GO:0007052,GO:0007098,GO:0007275,GO:…
evm.model.scaffold1092.4	9913.ENSBTAP00000048974	1.2e-170	604.4		Olfactory receptor	GO:0005575,GO:0005623,GO:0005886,GO:0016020,GO:0044464,GO:0071944
evm.model.scaffold1093.4	9796.ENSECAP00000023025	4.9e-280	969.1	AKAP13	A kinase (PRKA) anchor protein 13
evm.model.scaffold1093.3	9913.ENSBTAP00000028060	1.6e-169	600.9	AKAP13	A kinase (PRKA) anchor protein 13
evm.model.scaffold1093.1	9913.ENSBTAP00000028060	2e-117	427.2	AKAP13	A kinase (PRKA) anchor protein 13
evm.model.scaffold1093.6	9813.ENSPCAP00000012816	8.2e-28	127.9	LSM5	LSM5 homolog, U6 small nuclear RNA associated (S. cerevisiae)	GO:0000288,GO:0000291,GO:0000956,GO:0003674,GO:0003676,GO:0003723,GO:0005488,GO:0005575,GO:0005622,GO:0005623,GO:0005634,GO:0005737,GO:0005829,GO:0006139,GO:0006396,GO:0006397,GO:0006401,GO:0006402,GO:0006725,GO:0006807,GO:0008150,GO:0008152,GO:0009056,GO:0009057,GO:0009987,GO:0010467,GO:0016070,GO:0016071,GO:0019439,GO:0034641,GO:0034655,GO:0043170,GO:0043226,GO:0043227,GO:0043229,GO:0043231,GO:…
[truncated: 25,051 more rows]
