# Supplementary material for: Whole genome sequence and de novo assembly revealed genomic architecture of Indian Mithun (Bos frontalis)
Source: BMC Genomics. 2019 Jul 29;20:617. doi: 10.1186/s12864-019-5980-y (PMC6664528; doi:10.1186/s12864-019-5980-y)
Supplement: Supplementary file 4 — Table S3. Genes found in mithun genome with KEGG entries. (XLSX 510 kb) [file 12864_2019_5980_MOESM4_ESM.xlsx]

## Sheet: query
Supplementary Table 3S: Genes found in mithun genome with KEGG entries
ID	KOG accession
evm.model.scaffold1.5
evm.model.scaffold1.15
evm.model.scaffold1.27
evm.model.scaffold1.26
evm.model.scaffold1.12
evm.model.scaffold1.22
evm.model.scaffold1.6
evm.model.scaffold1.8	K13755
evm.model.scaffold1.23
evm.model.scaffold1.11
evm.model.scaffold1.20
evm.model.scaffold1.29	K08861
evm.model.scaffold1.24
evm.model.scaffold1.3
evm.model.scaffold1.10
evm.model.scaffold1.14
evm.model.scaffold1.4
evm.model.scaffold1.28
evm.model.scaffold1.25	K13293
evm.model.scaffold1.13	K05399
evm.model.scaffold1.19	K06461
evm.model.scaffold1.9	K08067
evm.model.scaffold1.2
evm.model.scaffold1.18
evm.model.scaffold1.1
evm.model.scaffold1.7	K19875
evm.model.scaffold1.21
evm.model.scaffold1.16	K05625
evm.model.scaffold1.17	K15559
evm.model.scaffold10.57	K06721
evm.model.scaffold10.24
evm.model.scaffold10.30	K00049
evm.model.scaffold10.38
evm.model.scaffold10.37
evm.model.scaffold10.35
evm.model.scaffold10.32	K12597
evm.model.scaffold10.42
evm.model.scaffold10.34	K15608
evm.model.scaffold10.54	K22648
evm.model.scaffold10.36	K12489
evm.model.scaffold10.33
evm.model.scaffold10.20	K04257
evm.model.scaffold10.63
evm.model.scaffold10.28
evm.model.scaffold10.31
evm.model.scaffold10.55	K08189
evm.model.scaffold10.50
evm.model.scaffold10.29	K10492
evm.model.scaffold10.4	K06258
evm.model.scaffold10.23
evm.model.scaffold10.56	K08188
evm.model.scaffold10.19	K04257
evm.model.scaffold10.25
evm.model.scaffold10.45	K04439
evm.model.scaffold10.1	K11252
evm.model.scaffold10.65	K17617
evm.model.scaffold10.62	K02353
evm.model.scaffold10.2
evm.model.scaffold10.3	K11251
evm.model.scaffold10.18	K19871
evm.model.scaffold10.61	K09479
evm.model.scaffold10.14	K14437
evm.model.scaffold10.15	K07878
evm.model.scaffold10.43	K10035
evm.model.scaffold10.7
evm.model.scaffold10.46	K16913
evm.model.scaffold10.66
evm.model.scaffold10.53
evm.model.scaffold10.64	K08341
evm.model.scaffold10.27
evm.model.scaffold10.41
evm.model.scaffold10.10	K20189
evm.model.scaffold10.52	K19770
evm.model.scaffold10.48
evm.model.scaffold10.59	K10063
evm.model.scaffold10.8	K11478
evm.model.scaffold10.40	K05701
evm.model.scaffold10.68	K07191
evm.model.scaffold10.9
evm.model.scaffold10.6	K18085
evm.model.scaffold10.47	K00460
evm.model.scaffold10.5	K12831
evm.model.scaffold10.44	K15131
evm.model.scaffold10.22
evm.model.scaffold10.67	K06087
evm.model.scaffold10.13
evm.model.scaffold10.11	K16512
evm.model.scaffold10.60	K11828
evm.model.scaffold10.12
evm.model.scaffold10.51	K00458
evm.model.scaffold10.49
evm.model.scaffold10.16
evm.model.scaffold10.39
evm.model.scaffold10.21	K03850
evm.model.scaffold10.17	K05925
evm.model.scaffold10.26	K10296
evm.model.scaffold10.58	K10064
evm.model.scaffold100.5
evm.model.scaffold100.6
evm.model.scaffold100.3	K05514
evm.model.scaffold100.1
evm.model.scaffold100.10
evm.model.scaffold100.9
evm.model.scaffold100.2
evm.model.scaffold100.8
evm.model.scaffold100.4	K20178
evm.model.scaffold100.7	K05112
evm.model.scaffold100.11
evm.model.scaffold1000.3
evm.model.scaffold1000.7	K06883
evm.model.scaffold1000.11
evm.model.scaffold1000.1
evm.model.scaffold1000.2
evm.model.scaffold1000.4
evm.model.scaffold1000.5
evm.model.scaffold1000.9
evm.model.scaffold1000.8	K11316
evm.model.scaffold1000.10	K00852
evm.model.scaffold1000.6
evm.model.scaffold1001.1
evm.model.scaffold1002.8
evm.model.scaffold1002.6	K07818
evm.model.scaffold1002.5
evm.model.scaffold1002.4
evm.model.scaffold1002.1	K01724
evm.model.scaffold1002.3
evm.model.scaffold1002.7
evm.model.scaffold1002.2	K01634
evm.model.scaffold1003.1
evm.model.scaffold1003.2
evm.model.scaffold1004.4
evm.model.scaffold1004.8	K16717
evm.model.scaffold1004.1	K20216
evm.model.scaffold1004.3	K08596
evm.model.scaffold1004.9
evm.model.scaffold1004.6	K10498
evm.model.scaffold1004.10	K14242
evm.model.scaffold1004.2	K19017
evm.model.scaffold1004.5
evm.model.scaffold1004.7	K02896
evm.model.scaffold1005.18	K07604
evm.model.scaffold1005.13	K07604
evm.model.scaffold1005.9	K07604
evm.model.scaffold1005.3	K07604
evm.model.scaffold1005.19	K05413
evm.model.scaffold1005.25	K17920
evm.model.scaffold1005.17	K07604
evm.model.scaffold1005.4	K07604
evm.model.scaffold1005.15	K07604
evm.model.scaffold1005.2
evm.model.scaffold1005.1
evm.model.scaffold1005.10	K07604
evm.model.scaffold1005.23	K05765
evm.model.scaffold1005.14	K07604
evm.model.scaffold1005.11	K07604
evm.model.scaffold1005.5
evm.model.scaffold1005.7
evm.model.scaffold1005.6	K07604
evm.model.scaffold1005.20
evm.model.scaffold1005.24	K14397
evm.model.scaffold1005.12	K07604
evm.model.scaffold1005.21	K05012
evm.model.scaffold1005.8
evm.model.scaffold1005.22	K11655
evm.model.scaffold1005.16
evm.model.scaffold1006.6	K00336
evm.model.scaffold1006.3
evm.model.scaffold1006.5	K03232
evm.model.scaffold1006.13	K09186
evm.model.scaffold1006.12	K09186
evm.model.scaffold1006.11	K02140
evm.model.scaffold1006.18
evm.model.scaffold1006.1
evm.model.scaffold1006.15	K22652
evm.model.scaffold1006.10	K10596
evm.model.scaffold1006.7	K06451
evm.model.scaffold1006.16	K19682
evm.model.scaffold1006.4	K04310
evm.model.scaffold1006.17	K20471
evm.model.scaffold1006.2
evm.model.scaffold1006.9	K06452
evm.model.scaffold1006.14
evm.model.scaffold1006.8	K06450
evm.model.scaffold1007.5
evm.model.scaffold1007.3
evm.model.scaffold1007.12
evm.model.scaffold1007.6
evm.model.scaffold1007.2	K14010
evm.model.scaffold1007.1
evm.model.scaffold1007.7	K11160
evm.model.scaffold1007.4
evm.model.scaffold1007.10
evm.model.scaffold1007.11
evm.model.scaffold1007.8
evm.model.scaffold1007.9	K07907
evm.model.scaffold1008.3
evm.model.scaffold1008.1	K12740
evm.model.scaffold1008.2	K10518
evm.model.scaffold1008.5
evm.model.scaffold1008.6	K07431
evm.model.scaffold1008.7
evm.model.scaffold1008.4
evm.model.scaffold1009.2
evm.model.scaffold1009.1
evm.model.scaffold1009.3
evm.model.scaffold101.10	K01446
evm.model.scaffold101.2	K20995
evm.model.scaffold101.12	K17726
evm.model.scaffold101.11	K17731
evm.model.scaffold101.6	K11722
evm.model.scaffold101.7	K16525
evm.model.scaffold101.15	K17726
evm.model.scaffold101.1
evm.model.scaffold101.5
evm.model.scaffold101.9
evm.model.scaffold101.17	K16547
evm.model.scaffold101.3	K22368
evm.model.scaffold101.8
evm.model.scaffold101.16
evm.model.scaffold101.4
evm.model.scaffold101.13
evm.model.scaffold101.18
evm.model.scaffold101.14	K17726
evm.model.scaffold1010.3
evm.model.scaffold1010.1	K14364
evm.model.scaffold1010.2	K14362
evm.model.scaffold1010.4
evm.model.scaffold1011.2	K04840
evm.model.scaffold1011.1
evm.model.scaffold1011.6
evm.model.scaffold1011.5	K13594
evm.model.scaffold1011.3
evm.model.scaffold1011.4
evm.model.scaffold1012.11
evm.model.scaffold1012.9	K04494
evm.model.scaffold1012.8	K07878
evm.model.scaffold1012.3	K04257
evm.model.scaffold1012.10
evm.model.scaffold1012.6	K05925
evm.model.scaffold1012.1	K03850
evm.model.scaffold1012.2	K04257
evm.model.scaffold1012.5
evm.model.scaffold1012.7
evm.model.scaffold1012.4
evm.model.scaffold1013.23
evm.model.scaffold1013.25
evm.model.scaffold1013.1	K17507
evm.model.scaffold1013.16	K11757
evm.model.scaffold1013.18
evm.model.scaffold1013.15
evm.model.scaffold1013.24
evm.model.scaffold1013.8
evm.model.scaffold1013.20	K08857
evm.model.scaffold1013.4	K11529
evm.model.scaffold1013.19	K12946
evm.model.scaffold1013.10	K05865
evm.model.scaffold1013.21	K19014
evm.model.scaffold1013.26
evm.model.scaffold1013.3	K14962
evm.model.scaffold1013.12
evm.model.scaffold1013.9	K06840
evm.model.scaffold1013.7	K08588
evm.model.scaffold1013.14
evm.model.scaffold1013.2	K17507
evm.model.scaffold1013.13	K19020
evm.model.scaffold1013.5
evm.model.scaffold1013.6	K10408
evm.model.scaffold1013.22
evm.model.scaffold1013.11
evm.model.scaffold1013.17	K14538
evm.model.scaffold1014.2
evm.model.scaffold1014.1
evm.model.scaffold1014.3
evm.model.scaffold1015.3	K22558
evm.model.scaffold1015.4	K16820
evm.model.scaffold1015.2	K15692
evm.model.scaffold1015.1
evm.model.scaffold1015.5
evm.model.scaffold1016.3
evm.model.scaffold1016.1	K18669
evm.model.scaffold1016.4
evm.model.scaffold1016.6
evm.model.scaffold1016.2	K13499
evm.model.scaffold1016.5
evm.model.scaffold1017.2
evm.model.scaffold1017.5
evm.model.scaffold1017.1	K09881
evm.model.scaffold1017.6	K11800
evm.model.scaffold1017.3	K06632
evm.model.scaffold1017.8	K18753
evm.model.scaffold1017.4	K16944
evm.model.scaffold1017.7	K05699
evm.model.scaffold1018.4
evm.model.scaffold1018.3	K06669
evm.model.scaffold1018.1
evm.model.scaffold1018.2	K08116
evm.model.scaffold1018.6	K16865
evm.model.scaffold1018.7	K19399
evm.model.scaffold1018.5
evm.model.scaffold1018.8
evm.model.scaffold1019.1	K20071
evm.model.scaffold1019.13	K10500
evm.model.scaffold1019.4	K14841
evm.model.scaffold1019.5	K08490
evm.model.scaffold1019.14
evm.model.scaffold1019.11	K10490
evm.model.scaffold1019.16
evm.model.scaffold1019.7
evm.model.scaffold1019.8
evm.model.scaffold1019.3
evm.model.scaffold1019.2
evm.model.scaffold1019.10	K03015
evm.model.scaffold1019.9	K03131
evm.model.scaffold1019.12
evm.model.scaffold1019.15	K20364
evm.model.scaffold1019.6	K14284
evm.model.scaffold102.15	K08487
evm.model.scaffold102.13	K04257
evm.model.scaffold102.10	K04257
evm.model.scaffold102.8	K04257
evm.model.scaffold102.1	K07945
evm.model.scaffold102.22
evm.model.scaffold102.9	K04257
evm.model.scaffold102.3
evm.model.scaffold102.4
evm.model.scaffold102.17	K17587
evm.model.scaffold102.18
evm.model.scaffold102.21
evm.model.scaffold102.16
evm.model.scaffold102.2	K05768
evm.model.scaffold102.23
evm.model.scaffold102.7	K04257
evm.model.scaffold102.14	K12832
evm.model.scaffold102.20
evm.model.scaffold102.5	K02731
evm.model.scaffold102.11
evm.model.scaffold102.19
evm.model.scaffold102.6
evm.model.scaffold102.12
evm.model.scaffold1020.3	K02915
evm.model.scaffold1020.1	K14286
evm.model.scaffold1020.2
evm.model.scaffold1021.2	K04898
evm.model.scaffold1021.1
evm.model.scaffold1021.3
evm.model.scaffold1021.4	K17879
evm.model.scaffold1022.9
evm.model.scaffold1022.3	K17533
evm.model.scaffold1022.4
evm.model.scaffold1022.6
evm.model.scaffold1022.2	K18270
evm.model.scaffold1022.1
evm.model.scaffold1022.7
evm.model.scaffold1022.8	K15728
evm.model.scaffold1022.5	K03392
evm.model.scaffold1022.10
evm.model.scaffold1023.1
evm.model.scaffold1023.4	K06867
evm.model.scaffold1023.3	K10380
evm.model.scaffold1023.2
evm.model.scaffold1023.5
evm.model.scaffold1024.8	K06582
evm.model.scaffold1024.6
evm.model.scaffold1024.3	K07187
evm.model.scaffold1024.2
evm.model.scaffold1024.7	K06570
evm.model.scaffold1024.1	K06237
evm.model.scaffold1024.4
evm.model.scaffold1024.9	K14322
evm.model.scaffold1024.5
evm.model.scaffold1025.2	K13744
evm.model.scaffold1025.5	K08433
evm.model.scaffold1025.4
evm.model.scaffold1025.1	K13744
evm.model.scaffold1025.6
evm.model.scaffold1025.3	K14442
evm.model.scaffold1026.1
evm.model.scaffold1026.2
evm.model.scaffold1027.2	K08958
evm.model.scaffold1027.3	K06753
evm.model.scaffold1027.1	K16459
evm.model.scaffold1028.1	K17551
evm.model.scaffold1028.5	K06236
evm.model.scaffold1028.3
evm.model.scaffold1028.6
evm.model.scaffold1028.2
evm.model.scaffold1028.4	K03377
evm.model.scaffold1029.9
evm.model.scaffold1029.10	K05398
evm.model.scaffold1029.6	K19671
evm.model.scaffold1029.3
evm.model.scaffold1029.2	K03644
evm.model.scaffold1029.12
evm.model.scaffold1029.11	K15605
evm.model.scaffold1029.5	K10754
evm.model.scaffold1029.4	K22404
evm.model.scaffold1029.1	K00012
evm.model.scaffold1029.8
evm.model.scaffold1029.7	K10442
evm.model.scaffold103.5
evm.model.scaffold103.18
evm.model.scaffold103.2	K04257
evm.model.scaffold103.24
evm.model.scaffold103.12	K05132
evm.model.scaffold103.10
evm.model.scaffold103.21
evm.model.scaffold103.20	K15409
evm.model.scaffold103.1
evm.model.scaffold103.11
evm.model.scaffold103.9
evm.model.scaffold103.19
evm.model.scaffold103.4	K04868
evm.model.scaffold103.3
evm.model.scaffold103.13	K05139
evm.model.scaffold103.17
evm.model.scaffold103.14	K05136
evm.model.scaffold103.22
evm.model.scaffold103.7
evm.model.scaffold103.15	K15281
evm.model.scaffold103.23	K16774
evm.model.scaffold103.16	K13341
evm.model.scaffold103.8
evm.model.scaffold103.6	K19662
evm.model.scaffold1030.13
evm.model.scaffold1030.11	K07437
evm.model.scaffold1030.1
evm.model.scaffold1030.5	K08425
evm.model.scaffold1030.12	K12665
evm.model.scaffold1030.4	K18271
evm.model.scaffold1030.7	K16456
evm.model.scaffold1030.3	K13757
evm.model.scaffold1030.8
evm.model.scaffold1030.15
evm.model.scaffold1030.2	K13121
evm.model.scaffold1030.14	K19985
evm.model.scaffold1030.6	K08425
evm.model.scaffold1030.9	K22125
evm.model.scaffold1030.10	K19949
evm.model.scaffold1031.6	K14077
evm.model.scaffold1031.5
evm.model.scaffold1031.1	K06788
evm.model.scaffold1031.3
evm.model.scaffold1031.4
evm.model.scaffold1031.2	K14443
evm.model.scaffold1032.7
evm.model.scaffold1032.3
evm.model.scaffold1032.2
evm.model.scaffold1032.8
evm.model.scaffold1032.11
evm.model.scaffold1032.6
evm.model.scaffold1032.13
evm.model.scaffold1032.12
evm.model.scaffold1032.5	K16481
evm.model.scaffold1032.9
evm.model.scaffold1032.1	K13126
evm.model.scaffold1032.4
evm.model.scaffold1032.10
evm.model.scaffold1033.5
evm.model.scaffold1033.1
evm.model.scaffold1033.3
evm.model.scaffold1033.4
evm.model.scaffold1033.2
evm.model.scaffold1034.10
evm.model.scaffold1034.7	K11257
evm.model.scaffold1034.8	K14007
evm.model.scaffold1034.5
evm.model.scaffold1034.9
evm.model.scaffold1034.4	K02577
evm.model.scaffold1034.2
evm.model.scaffold1034.3	K04515
evm.model.scaffold1034.6
evm.model.scaffold1034.1	K01348
evm.model.scaffold1035.8
evm.model.scaffold1035.2
evm.model.scaffold1035.3
evm.model.scaffold1035.1	K09571
evm.model.scaffold1035.6	K06664
evm.model.scaffold1035.9	K01077
evm.model.scaffold1035.12
evm.model.scaffold1035.5
evm.model.scaffold1035.10
evm.model.scaffold1035.11	K18758
evm.model.scaffold1035.4	K14460
evm.model.scaffold1035.7	K01077
evm.model.scaffold1036.9
evm.model.scaffold1036.5	K08851
evm.model.scaffold1036.4	K08147
evm.model.scaffold1036.8
evm.model.scaffold1036.7
evm.model.scaffold1036.6
evm.model.scaffold1036.10
evm.model.scaffold1036.2
evm.model.scaffold1036.1
evm.model.scaffold1036.3	K15176
evm.model.scaffold1037.5
evm.model.scaffold1037.6	K19872
evm.model.scaffold1037.7
evm.model.scaffold1037.3
evm.model.scaffold1037.1	K07361
evm.model.scaffold1037.8
evm.model.scaffold1037.2
evm.model.scaffold1037.4
evm.model.scaffold1038.2
evm.model.scaffold1038.1
evm.model.scaffold1039.2
evm.model.scaffold1039.4
evm.model.scaffold1039.3
evm.model.scaffold1039.1
evm.model.scaffold104.8
evm.model.scaffold104.5
evm.model.scaffold104.4	K04257
evm.model.scaffold104.10
evm.model.scaffold104.7	K04257
evm.model.scaffold104.2	K22666
evm.model.scaffold104.11
evm.model.scaffold104.15
evm.model.scaffold104.1	K12885
evm.model.scaffold104.9
evm.model.scaffold104.14
evm.model.scaffold104.12	K01540
evm.model.scaffold104.3
evm.model.scaffold104.13
evm.model.scaffold104.6	K04257
evm.model.scaffold1040.2	K06087
evm.model.scaffold1040.1	K06087
evm.model.scaffold1041.12
evm.model.scaffold1041.5
evm.model.scaffold1041.6
evm.model.scaffold1041.7
evm.model.scaffold1041.11
evm.model.scaffold1041.1
evm.model.scaffold1041.10
evm.model.scaffold1041.4	K00710
evm.model.scaffold1041.8	K07200
evm.model.scaffold1041.3	K00710
evm.model.scaffold1041.2	K09188
evm.model.scaffold1041.9
evm.model.scaffold1042.5	K10294
evm.model.scaffold1042.2	K00069
evm.model.scaffold1042.1
evm.model.scaffold1042.4
evm.model.scaffold1042.3	K16761
evm.model.scaffold1043.11	K03120
evm.model.scaffold1043.10	K14801
evm.model.scaffold1043.1	K05065
evm.model.scaffold1043.17
evm.model.scaffold1043.4	K09486
evm.model.scaffold1043.16
evm.model.scaffold1043.12	K02732
evm.model.scaffold1043.5	K09486
evm.model.scaffold1043.19
evm.model.scaffold1043.3	K13199
evm.model.scaffold1043.6	K20179
evm.model.scaffold1043.15	K06051
evm.model.scaffold1043.13
evm.model.scaffold1043.9	K01001
evm.model.scaffold1043.14
evm.model.scaffold1043.18
evm.model.scaffold1043.8	K11251
evm.model.scaffold1043.2	K05064
evm.model.scaffold1043.7	K01749
evm.model.scaffold1044.6	K19018
evm.model.scaffold1044.11
evm.model.scaffold1044.7
evm.model.scaffold1044.5	K11138
evm.model.scaffold1044.1
evm.model.scaffold1044.9	K22077
evm.model.scaffold1044.3	K18267
evm.model.scaffold1044.2	K07949
evm.model.scaffold1044.8
evm.model.scaffold1044.12	K07292
evm.model.scaffold1044.10
evm.model.scaffold1044.4	K18267
evm.model.scaffold1045.1
evm.model.scaffold1045.9
evm.model.scaffold1045.6
evm.model.scaffold1045.4	K00710
evm.model.scaffold1045.5	K17494
evm.model.scaffold1045.3
evm.model.scaffold1045.7
evm.model.scaffold1045.2	K19673
evm.model.scaffold1045.8	K04834
evm.model.scaffold1045.10	K04836
evm.model.scaffold1046.2
evm.model.scaffold1046.1
evm.model.scaffold1047.9	K08739
evm.model.scaffold1047.1	K13751
evm.model.scaffold1047.10	K03754
evm.model.scaffold1047.4	K04379
evm.model.scaffold1047.12	K20839
evm.model.scaffold1047.2
evm.model.scaffold1047.3	K09033
evm.model.scaffold1047.14	K20212
evm.model.scaffold1047.7
evm.model.scaffold1047.11	K16859
evm.model.scaffold1047.6	K20878
evm.model.scaffold1047.13	K00658
evm.model.scaffold1047.8	K01512
evm.model.scaffold1047.5	K20352
evm.model.scaffold1049.5	K20654
evm.model.scaffold1049.2
evm.model.scaffold1049.4
evm.model.scaffold1049.1	K17598
evm.model.scaffold1049.7
evm.model.scaffold1049.6
evm.model.scaffold1049.3
evm.model.scaffold105.5
evm.model.scaffold105.2	K09331
evm.model.scaffold105.8	K18460
evm.model.scaffold105.9	K18460
evm.model.scaffold105.4	K02934
evm.model.scaffold105.7	K20234
evm.model.scaffold105.10
evm.model.scaffold105.6
evm.model.scaffold105.11	K05614
evm.model.scaffold105.1
evm.model.scaffold105.3
evm.model.scaffold1050.3
evm.model.scaffold1050.4	K08557
evm.model.scaffold1050.1
evm.model.scaffold1050.2
evm.model.scaffold1051.4	K07194
evm.model.scaffold1051.8
evm.model.scaffold1051.7	K09095
evm.model.scaffold1051.1	K09085
evm.model.scaffold1051.3	K03236
evm.model.scaffold1051.9
evm.model.scaffold1051.2	K09085
evm.model.scaffold1051.5	K02150
evm.model.scaffold1051.6
evm.model.scaffold1052.1
evm.model.scaffold1052.9	K10694
evm.model.scaffold1052.5	K14358
evm.model.scaffold1052.2	K20630
evm.model.scaffold1052.10	K08727
evm.model.scaffold1052.3
evm.model.scaffold1052.8
evm.model.scaffold1052.4	K19475
evm.model.scaffold1052.6	K09577
evm.model.scaffold1052.7	K08051
evm.model.scaffold1053.1
evm.model.scaffold1053.6
evm.model.scaffold1053.5
evm.model.scaffold1053.3	K05871
evm.model.scaffold1053.2	K12012
evm.model.scaffold1053.7
evm.model.scaffold1053.4	K04804
evm.model.scaffold1054.8
evm.model.scaffold1054.5
evm.model.scaffold1054.7
evm.model.scaffold1054.10
evm.model.scaffold1054.1	K04916
evm.model.scaffold1054.4
evm.model.scaffold1054.9	K05840
evm.model.scaffold1054.2	K04925
evm.model.scaffold1054.3	K04924
evm.model.scaffold1054.6	K08559
evm.model.scaffold1055.3
evm.model.scaffold1055.7	K16470
evm.model.scaffold1055.6
evm.model.scaffold1055.2
evm.model.scaffold1055.5
evm.model.scaffold1055.1
evm.model.scaffold1055.4
evm.model.scaffold1056.4
evm.model.scaffold1056.1	K01025
evm.model.scaffold1056.2	K01025
evm.model.scaffold1056.3
evm.model.scaffold1056.6
evm.model.scaffold1056.5	K10430
evm.model.scaffold1057.2
evm.model.scaffold1057.5
evm.model.scaffold1057.4
evm.model.scaffold1057.3
evm.model.scaffold1057.1
evm.model.scaffold1057.6	K03948
evm.model.scaffold1058.4
evm.model.scaffold1058.2	K22371
evm.model.scaffold1058.5
evm.model.scaffold1058.1	K19998
evm.model.scaffold1058.3
evm.model.scaffold1059.3	K22182
evm.model.scaffold1059.4
evm.model.scaffold1059.6	K14966
evm.model.scaffold1059.2	K01017
evm.model.scaffold1059.1	K08881
evm.model.scaffold1059.5	K08065
evm.model.scaffold106.13	K07945
evm.model.scaffold106.4	K15631
evm.model.scaffold106.1
evm.model.scaffold106.10
evm.model.scaffold106.5	K11374
evm.model.scaffold106.12
evm.model.scaffold106.8	K16498
evm.model.scaffold106.7
evm.model.scaffold106.11	K03868
evm.model.scaffold106.2
evm.model.scaffold106.3
evm.model.scaffold106.9
evm.model.scaffold106.6
evm.model.scaffold1060.6
evm.model.scaffold1060.1	K17824
evm.model.scaffold1060.10
evm.model.scaffold1060.2
evm.model.scaffold1060.3
evm.model.scaffold1060.5
evm.model.scaffold1060.8	K16580
evm.model.scaffold1060.4
evm.model.scaffold1060.9
evm.model.scaffold1060.7	K14344
evm.model.scaffold1061.4	K09876
evm.model.scaffold1061.8	K09555
evm.model.scaffold1061.7	K12198
evm.model.scaffold1061.6	K12236
evm.model.scaffold1061.1	K00029
evm.model.scaffold1061.5	K08771
evm.model.scaffold1061.3	K14544
evm.model.scaffold1061.2
evm.model.scaffold1062.4
evm.model.scaffold1062.3	K19909
evm.model.scaffold1062.2
evm.model.scaffold1062.5
evm.model.scaffold1062.1
evm.model.scaffold1063.5
evm.model.scaffold1063.6
evm.model.scaffold1063.3
evm.model.scaffold1063.4	K06840
evm.model.scaffold1063.2
evm.model.scaffold1063.1	K16866
evm.model.scaffold1064.4	K06174
evm.model.scaffold1064.2	K03357
evm.model.scaffold1064.1	K06231
evm.model.scaffold1064.3
evm.model.scaffold1064.5	K13718
evm.model.scaffold1065.7
evm.model.scaffold1065.6
evm.model.scaffold1065.11
evm.model.scaffold1065.10
evm.model.scaffold1065.2
evm.model.scaffold1065.5
evm.model.scaffold1065.8	K15715
evm.model.scaffold1065.1	K06256
evm.model.scaffold1065.9
evm.model.scaffold1065.4
evm.model.scaffold1065.3	K05613
evm.model.scaffold1066.3	K20823
evm.model.scaffold1066.2
evm.model.scaffold1066.6
evm.model.scaffold1066.8
evm.model.scaffold1066.1	K01359
evm.model.scaffold1066.4
evm.model.scaffold1066.7
evm.model.scaffold1066.5
evm.model.scaffold1067.8
evm.model.scaffold1067.6
evm.model.scaffold1067.4
evm.model.scaffold1067.1
evm.model.scaffold1067.3
evm.model.scaffold1067.7
evm.model.scaffold1067.5	K13024
evm.model.scaffold1067.2	K00504
evm.model.scaffold1068.2
evm.model.scaffold1068.5	K04257
evm.model.scaffold1068.4
evm.model.scaffold1068.7	K22070
evm.model.scaffold1068.1
evm.model.scaffold1068.6
evm.model.scaffold1068.3
evm.model.scaffold1068.8
evm.model.scaffold1069.5
evm.model.scaffold1069.1	K07809
evm.model.scaffold1069.7
evm.model.scaffold1069.3
evm.model.scaffold1069.2
evm.model.scaffold1069.6
evm.model.scaffold1069.4	K02257
evm.model.scaffold107.10
evm.model.scaffold107.16
evm.model.scaffold107.18
evm.model.scaffold107.11	K04257
evm.model.scaffold107.3
evm.model.scaffold107.23
evm.model.scaffold107.4	K14683
evm.model.scaffold107.2
evm.model.scaffold107.8
evm.model.scaffold107.21
evm.model.scaffold107.5
evm.model.scaffold107.25	K15281
evm.model.scaffold107.17
evm.model.scaffold107.9
evm.model.scaffold107.7	K10467
evm.model.scaffold107.12	K04257
evm.model.scaffold107.15
evm.model.scaffold107.24
evm.model.scaffold107.1
evm.model.scaffold107.14	K04257
evm.model.scaffold107.20
evm.model.scaffold107.6	K11204
evm.model.scaffold107.19
evm.model.scaffold107.13	K04257
evm.model.scaffold107.22	K06639
evm.model.scaffold1070.5	K01836
evm.model.scaffold1070.7	K16534
evm.model.scaffold1070.1
evm.model.scaffold1070.4
evm.model.scaffold1070.3	K20803
evm.model.scaffold1070.6
evm.model.scaffold1070.2
evm.model.scaffold1071.13
evm.model.scaffold1071.5	K01641
evm.model.scaffold1071.9	K19472
evm.model.scaffold1071.12	K04257
evm.model.scaffold1071.6	K22244
evm.model.scaffold1071.2	K00070
evm.model.scaffold1071.3
evm.model.scaffold1071.10
evm.model.scaffold1071.8	K19473
evm.model.scaffold1071.14	K04257
evm.model.scaffold1071.4	K00058
evm.model.scaffold1071.1	K11517
evm.model.scaffold1071.11	K04257
evm.model.scaffold1071.7	K08615
evm.model.scaffold1072.13	K16065
evm.model.scaffold1072.9	K04257
evm.model.scaffold1072.24
evm.model.scaffold1072.11
evm.model.scaffold1072.8
evm.model.scaffold1072.23	K06097
evm.model.scaffold1072.6
evm.model.scaffold1072.2
evm.model.scaffold1072.3
evm.model.scaffold1072.4
evm.model.scaffold1072.14
evm.model.scaffold1072.15	K03234
evm.model.scaffold1072.10	K04257
evm.model.scaffold1072.20
evm.model.scaffold1072.5	K04257
evm.model.scaffold1072.18	K10524
evm.model.scaffold1072.1
evm.model.scaffold1072.21	K09333
evm.model.scaffold1072.17	K08803
evm.model.scaffold1072.19	K18450
evm.model.scaffold1072.16	K08803
evm.model.scaffold1072.7	K04257
evm.model.scaffold1072.22
evm.model.scaffold1072.12
evm.model.scaffold1073.9	K15135
evm.model.scaffold1073.14
evm.model.scaffold1073.6	K09528
evm.model.scaffold1073.17	K03126
evm.model.scaffold1073.11
evm.model.scaffold1073.4
evm.model.scaffold1073.16	K03126
evm.model.scaffold1073.3	K17621
evm.model.scaffold1073.19	K20102
evm.model.scaffold1073.2
evm.model.scaffold1073.15
evm.model.scaffold1073.22
evm.model.scaffold1073.10
evm.model.scaffold1073.18
evm.model.scaffold1073.5
evm.model.scaffold1073.7	K22255
evm.model.scaffold1073.20
evm.model.scaffold1073.1	K01128
evm.model.scaffold1073.21
evm.model.scaffold1073.8	K20394
evm.model.scaffold1073.12	K17585
evm.model.scaffold1073.13	K11493
evm.model.scaffold1074.4	K05690
evm.model.scaffold1074.7	K22038
evm.model.scaffold1074.1	K17606
evm.model.scaffold1074.2	K11172
evm.model.scaffold1074.5
evm.model.scaffold1074.3
evm.model.scaffold1074.6	K22038
evm.model.scaffold1076.10	K19406
evm.model.scaffold1076.5	K03434
evm.model.scaffold1076.12
evm.model.scaffold1076.8	K04267
evm.model.scaffold1076.9
evm.model.scaffold1076.13	K14452
evm.model.scaffold1076.3
evm.model.scaffold1076.2
evm.model.scaffold1076.6	K04650
evm.model.scaffold1076.11
evm.model.scaffold1076.4
evm.model.scaffold1076.7	K18169
evm.model.scaffold1076.1	K16499
evm.model.scaffold1077.1
evm.model.scaffold1078.3
evm.model.scaffold1078.11
evm.model.scaffold1078.4
evm.model.scaffold1078.14
evm.model.scaffold1078.7	K04989
evm.model.scaffold1078.10	K12815
evm.model.scaffold1078.9
evm.model.scaffold1078.5	K19476
evm.model.scaffold1078.6
evm.model.scaffold1078.8	K00254
evm.model.scaffold1078.13
evm.model.scaffold1078.2	K02957
evm.model.scaffold1078.12
evm.model.scaffold1078.1
evm.model.scaffold1079.3
evm.model.scaffold1079.1	K21435
evm.model.scaffold1079.7	K09042
evm.model.scaffold1079.4	K14572
evm.model.scaffold1079.6	K07631
evm.model.scaffold1079.5
evm.model.scaffold1079.8	K10523
evm.model.scaffold1079.10	K02583
evm.model.scaffold1079.2
evm.model.scaffold1079.9	K16658
evm.model.scaffold108.16
evm.model.scaffold108.3	K04630
evm.model.scaffold108.14
evm.model.scaffold108.17
evm.model.scaffold108.9	K08400
evm.model.scaffold108.6	K06890
evm.model.scaffold108.10	K05758
evm.model.scaffold108.4
evm.model.scaffold108.5	K20164
evm.model.scaffold108.18
evm.model.scaffold108.15
evm.model.scaffold108.7
evm.model.scaffold108.8
evm.model.scaffold108.12	K05050
evm.model.scaffold108.2	K03347
evm.model.scaffold108.11	K05050
evm.model.scaffold108.13
evm.model.scaffold108.19	K18080
evm.model.scaffold108.1
evm.model.scaffold1080.7	K09228
evm.model.scaffold1080.12
evm.model.scaffold1080.11	K01724
evm.model.scaffold1080.13	K12811
evm.model.scaffold1080.8	K00432
evm.model.scaffold1080.4	K12872
evm.model.scaffold1080.3
evm.model.scaffold1080.9	K09356
evm.model.scaffold1080.2	K21112
evm.model.scaffold1080.6
evm.model.scaffold1080.1
evm.model.scaffold1080.5	K10426
evm.model.scaffold1080.10	K16891
evm.model.scaffold1081.4
evm.model.scaffold1081.1	K09228
evm.model.scaffold1081.3
evm.model.scaffold1081.2
evm.model.scaffold1082.9	K04257
evm.model.scaffold1082.7
evm.model.scaffold1082.1
evm.model.scaffold1082.6	K08403
evm.model.scaffold1082.2
evm.model.scaffold1082.5	K00228
evm.model.scaffold1082.8	K04257
evm.model.scaffold1082.3	K04257
evm.model.scaffold1082.4
evm.model.scaffold1083.2
evm.model.scaffold1083.1
evm.model.scaffold1084.7
evm.model.scaffold1084.5
evm.model.scaffold1084.3	K16342
evm.model.scaffold1084.6
evm.model.scaffold1084.2	K16342
evm.model.scaffold1084.1
evm.model.scaffold1084.4	K20183
evm.model.scaffold1085.1
evm.model.scaffold1085.10
evm.model.scaffold1085.14	K09030
evm.model.scaffold1085.11	K07442
evm.model.scaffold1085.7	K10363
evm.model.scaffold1085.12	K06269
evm.model.scaffold1085.9
evm.model.scaffold1085.8
evm.model.scaffold1085.5
evm.model.scaffold1085.13	K14621
evm.model.scaffold1085.4
evm.model.scaffold1085.3	K17920
evm.model.scaffold1085.2	K19465
evm.model.scaffold1085.6	K14000
evm.model.scaffold1086.3
evm.model.scaffold1086.2	K11797
evm.model.scaffold1086.1	K11301
evm.model.scaffold1087.1
evm.model.scaffold1087.5
evm.model.scaffold1087.7	K06767
evm.model.scaffold1087.3	K03877
evm.model.scaffold1087.6
evm.model.scaffold1087.4	K06786
evm.model.scaffold1087.2
evm.model.scaffold1088.1	K01294
evm.model.scaffold1088.6
evm.model.scaffold1088.3	K22562
evm.model.scaffold1088.2
evm.model.scaffold1088.7
evm.model.scaffold1088.4	K11347
evm.model.scaffold1088.5
evm.model.scaffold1089.14
evm.model.scaffold1089.7
evm.model.scaffold1089.10
evm.model.scaffold1089.5
evm.model.scaffold1089.4	K02884
evm.model.scaffold1089.6
evm.model.scaffold1089.2	K09061
evm.model.scaffold1089.11
evm.model.scaffold1089.12
evm.model.scaffold1089.9	K12171
evm.model.scaffold1089.13	K05162
evm.model.scaffold1089.8	K16940
evm.model.scaffold1089.1
evm.model.scaffold1089.3
evm.model.scaffold109.1	K18448
evm.model.scaffold109.12	K10186
evm.model.scaffold109.4
evm.model.scaffold109.13
evm.model.scaffold109.5	K15122
evm.model.scaffold109.10	K09613
evm.model.scaffold109.9	K17579
evm.model.scaffold109.14	K01280
evm.model.scaffold109.6	K07916
evm.model.scaffold109.3	K09662
evm.model.scaffold109.2
evm.model.scaffold109.8
evm.model.scaffold109.11
evm.model.scaffold109.7
evm.model.scaffold1090.11	K01047
evm.model.scaffold1090.1
evm.model.scaffold1090.12	K04381
evm.model.scaffold1090.7
evm.model.scaffold1090.3
evm.model.scaffold1090.10
evm.model.scaffold1090.4	K08270
evm.model.scaffold1090.9	K20858
evm.model.scaffold1090.5	K09518
evm.model.scaffold1090.2	K18666
evm.model.scaffold1090.8
evm.model.scaffold1090.6
evm.model.scaffold1091.7	K14545
evm.model.scaffold1091.2
evm.model.scaffold1091.1
evm.model.scaffold1091.6
evm.model.scaffold1091.10
evm.model.scaffold1091.3
evm.model.scaffold1091.4
evm.model.scaffold1091.5
evm.model.scaffold1091.11
evm.model.scaffold1091.9	K00326
evm.model.scaffold1091.8	K22414
evm.model.scaffold1092.3	K04257
evm.model.scaffold1092.6	K04257
evm.model.scaffold1092.2	K04257
evm.model.scaffold1092.5	K04257
evm.model.scaffold1092.1
evm.model.scaffold1092.4
evm.model.scaffold1093.4	K16529
evm.model.scaffold1093.3
evm.model.scaffold1093.1
evm.model.scaffold1093.6
evm.model.scaffold1093.5	K10462
evm.model.scaffold1093.2
evm.model.scaffold1094.6
evm.model.scaffold1094.1	K07532
evm.model.scaffold1094.3	K05204
evm.model.scaffold1094.7
evm.model.scaffold1094.4	K02908
evm.model.scaffold1094.2
evm.model.scaffold1094.5	K22449
evm.model.scaffold1095.5
evm.model.scaffold1095.2	K09172
evm.model.scaffold1095.3
evm.model.scaffold1095.7
evm.model.scaffold1095.1
evm.model.scaffold1095.6
evm.model.scaffold1095.4
evm.model.scaffold1096.2	K17392
evm.model.scaffold1096.1	K16499
evm.model.scaffold1096.4
evm.model.scaffold1096.3	K12162
evm.model.scaffold1097.1
evm.model.scaffold1098.6	K16810
evm.model.scaffold1098.4
evm.model.scaffold1098.13	K16302
evm.model.scaffold1098.12	K07755
evm.model.scaffold1098.3	K17095
evm.model.scaffold1098.5	K09517
evm.model.scaffold1098.9	K04188
evm.model.scaffold1098.10
evm.model.scaffold1098.7	K09667
evm.model.scaffold1098.11	K20821
evm.model.scaffold1098.8
evm.model.scaffold1098.2
evm.model.scaffold1098.1
evm.model.scaffold1099.19
evm.model.scaffold1099.18
evm.model.scaffold1099.15	K16744
evm.model.scaffold1099.23	K08269
evm.model.scaffold1099.22	K00129
evm.model.scaffold1099.20
evm.model.scaffold1099.16
evm.model.scaffold1099.21	K03327
evm.model.scaffold1099.8
evm.model.scaffold1099.17	K03327
evm.model.scaffold1099.26
evm.model.scaffold1099.11
evm.model.scaffold1099.1	K06094
evm.model.scaffold1099.14	K12471
evm.model.scaffold1099.9
evm.model.scaffold1099.25
evm.model.scaffold1099.13
evm.model.scaffold1099.24	K16526
evm.model.scaffold1099.3
evm.model.scaffold1099.4	K03165
evm.model.scaffold1099.7
evm.model.scaffold1099.12
evm.model.scaffold1099.5
evm.model.scaffold1099.10
evm.model.scaffold1099.6	K00600
evm.model.scaffold1099.2
evm.model.scaffold11.28
evm.model.scaffold11.21
evm.model.scaffold11.17	K10872
evm.model.scaffold11.4	K14832
evm.model.scaffold11.7
evm.model.scaffold11.12	K06485
evm.model.scaffold11.9
evm.model.scaffold11.15
evm.model.scaffold11.32	K20056
evm.model.scaffold11.11	K12077
evm.model.scaffold11.22
evm.model.scaffold11.30	K13210
evm.model.scaffold11.3	K18164
evm.model.scaffold11.19
evm.model.scaffold11.24	K17592
evm.model.scaffold11.13
evm.model.scaffold11.26
evm.model.scaffold11.23	K12564
evm.model.scaffold11.14
evm.model.scaffold11.6
evm.model.scaffold11.27
evm.model.scaffold11.29
evm.model.scaffold11.16
evm.model.scaffold11.1	K00683
evm.model.scaffold11.18
evm.model.scaffold11.20	K04427
evm.model.scaffold11.2	K06070
evm.model.scaffold11.10
evm.model.scaffold11.31	K09510
evm.model.scaffold11.25	K05155
evm.model.scaffold11.8
evm.model.scaffold11.5	K16195
evm.model.scaffold110.9
evm.model.scaffold110.5	K04710
evm.model.scaffold110.1	K02349
evm.model.scaffold110.10
evm.model.scaffold110.8
evm.model.scaffold110.6	K22533
evm.model.scaffold110.3	K10415
evm.model.scaffold110.2
evm.model.scaffold110.4	K15105
evm.model.scaffold110.7
evm.model.scaffold1100.5	K15711
evm.model.scaffold1100.3	K08780
evm.model.scaffold1100.4	K00750
evm.model.scaffold1100.6
evm.model.scaffold1100.2	K11108
evm.model.scaffold1100.1
evm.model.scaffold1101.5	K06591
evm.model.scaffold1101.2
evm.model.scaffold1101.3
evm.model.scaffold1101.4
evm.model.scaffold1101.1
evm.model.scaffold1102.2
evm.model.scaffold1102.3
evm.model.scaffold1102.1
evm.model.scaffold1103.4
evm.model.scaffold1103.3
evm.model.scaffold1103.5	K05075
evm.model.scaffold1103.2	K09207
evm.model.scaffold1103.1
evm.model.scaffold1103.6	K05071
evm.model.scaffold1104.28	K07297
evm.model.scaffold1104.19	K12329
evm.model.scaffold1104.7
evm.model.scaffold1104.23
evm.model.scaffold1104.14	K18036
evm.model.scaffold1104.2
evm.model.scaffold1104.17
evm.model.scaffold1104.9	K17795
evm.model.scaffold1104.8	K22030
evm.model.scaffold1104.22
evm.model.scaffold1104.12	K04244
evm.model.scaffold1104.5	K20224
evm.model.scaffold1104.10	K01260
evm.model.scaffold1104.20
evm.model.scaffold1104.15
evm.model.scaffold1104.16	K13960
evm.model.scaffold1104.4
evm.model.scaffold1104.3	K16776
evm.model.scaffold1104.27	K10450
evm.model.scaffold1104.24	K11446
evm.model.scaffold1104.11
evm.model.scaffold1104.25
evm.model.scaffold1104.21
evm.model.scaffold1104.18
evm.model.scaffold1104.1
evm.model.scaffold1104.26	K19952
evm.model.scaffold1104.6
evm.model.scaffold1104.13	K18019
evm.model.scaffold1105.2	K07378
evm.model.scaffold1105.3	K05660
evm.model.scaffold1105.1
evm.model.scaffold1105.5	K18245
evm.model.scaffold1105.4	K09198
evm.model.scaffold1106.2	K03231
evm.model.scaffold1106.1
evm.model.scaffold1107.1	K12895
evm.model.scaffold1107.2	K03238
evm.model.scaffold1108.4
evm.model.scaffold1108.3
evm.model.scaffold1108.6
evm.model.scaffold1108.1
evm.model.scaffold1108.2
evm.model.scaffold1108.5
evm.model.scaffold1109.4
evm.model.scaffold1109.1	K08887
evm.model.scaffold1109.3	K20825
evm.model.scaffold1109.2
evm.model.scaffold1109.5
evm.model.scaffold111.7
evm.model.scaffold111.2
evm.model.scaffold111.8
evm.model.scaffold111.11
evm.model.scaffold111.4	K06269
evm.model.scaffold111.1
evm.model.scaffold111.5	K14621
evm.model.scaffold111.6	K09030
evm.model.scaffold111.10
evm.model.scaffold111.3	K07442
evm.model.scaffold111.9
evm.model.scaffold1110.7	K15686
evm.model.scaffold1110.3
evm.model.scaffold1110.1
evm.model.scaffold1110.5	K00784
evm.model.scaffold1110.2	K06855
evm.model.scaffold1110.4	K00027
evm.model.scaffold1110.6	K04501
evm.model.scaffold1111.19
evm.model.scaffold1111.9	K11990
evm.model.scaffold1111.16	K07937
evm.model.scaffold1111.11	K09187
evm.model.scaffold1111.6
evm.model.scaffold1111.10	K07849
evm.model.scaffold1111.3
evm.model.scaffold1111.13
evm.model.scaffold1111.2
evm.model.scaffold1111.14	K03209
evm.model.scaffold1111.4	K14346
evm.model.scaffold1111.5
evm.model.scaffold1111.12	K07200
evm.model.scaffold1111.7	K07374
evm.model.scaffold1111.15	K01357
evm.model.scaffold1111.20	K04257
evm.model.scaffold1111.18
evm.model.scaffold1111.8
evm.model.scaffold1111.1
evm.model.scaffold1111.17	K09576
evm.model.scaffold1112.9	K17659
evm.model.scaffold1112.6	K17101
evm.model.scaffold1112.3	K10521
evm.model.scaffold1112.1	K18743
evm.model.scaffold1112.5	K03781
evm.model.scaffold1112.2	K14521
evm.model.scaffold1112.7	K17102
evm.model.scaffold1112.4
evm.model.scaffold1112.8	K02999
evm.model.scaffold1113.7	K07986
evm.model.scaffold1113.4	K12505
evm.model.scaffold1113.6	K07986
evm.model.scaffold1113.3	K02350
evm.model.scaffold1113.2	K08175
evm.model.scaffold1113.5
evm.model.scaffold1113.8
evm.model.scaffold1113.9
evm.model.scaffold1113.1	K08187
evm.model.scaffold1114.3
evm.model.scaffold1114.1
evm.model.scaffold1114.2
evm.model.scaffold1115.5
evm.model.scaffold1115.2
evm.model.scaffold1115.1
evm.model.scaffold1115.6
evm.model.scaffold1115.3
evm.model.scaffold1115.7
evm.model.scaffold1115.4
evm.model.scaffold1116.1	K07933
evm.model.scaffold1116.10
evm.model.scaffold1116.6	K04617
evm.model.scaffold1116.5
evm.model.scaffold1116.9	K08540
evm.model.scaffold1116.2	K00451
evm.model.scaffold1116.3	K03960
evm.model.scaffold1116.8
evm.model.scaffold1116.4
evm.model.scaffold1116.7
evm.model.scaffold1117.9
evm.model.scaffold1117.7
evm.model.scaffold1117.4	K16475
evm.model.scaffold1117.8
evm.model.scaffold1117.3
evm.model.scaffold1117.2	K13870
evm.model.scaffold1117.5
evm.model.scaffold1117.1
evm.model.scaffold1117.6
evm.model.scaffold1118.4	K14684
evm.model.scaffold1118.2
evm.model.scaffold1118.3
evm.model.scaffold1118.1	K05769
evm.model.scaffold112.5	K01530
evm.model.scaffold112.12
evm.model.scaffold112.16
evm.model.scaffold112.8
evm.model.scaffold112.1
evm.model.scaffold112.14
evm.model.scaffold112.11	K16068
evm.model.scaffold112.10
evm.model.scaffold112.2	K12352
evm.model.scaffold112.3	K11438
evm.model.scaffold112.15	K04358
evm.model.scaffold112.13	K19876
evm.model.scaffold112.9
evm.model.scaffold112.7	K16316
evm.model.scaffold112.4
evm.model.scaffold112.6	K05232
evm.model.scaffold112.17	K10779
evm.model.scaffold1120.3
evm.model.scaffold1120.6
evm.model.scaffold1120.4	K10740
evm.model.scaffold1120.2
evm.model.scaffold1120.1	K18668
evm.model.scaffold1120.5	K20407
evm.model.scaffold1121.3	K04257
evm.model.scaffold1121.1
evm.model.scaffold1121.5	K08206
evm.model.scaffold1121.7
evm.model.scaffold1121.6
evm.model.scaffold1121.4
evm.model.scaffold1121.2	K04257
evm.model.scaffold1122.3
evm.model.scaffold1122.2
evm.model.scaffold1122.1	K06271
evm.model.scaffold1123.1	K07249
evm.model.scaffold1123.3
evm.model.scaffold1123.2
evm.model.scaffold1124.11	K10472
evm.model.scaffold1124.7
evm.model.scaffold1124.19
evm.model.scaffold1124.8	K17885
evm.model.scaffold1124.18	K12568
evm.model.scaffold1124.1
evm.model.scaffold1124.2
evm.model.scaffold1124.13	K13207
evm.model.scaffold1124.14
evm.model.scaffold1124.5	K14303
evm.model.scaffold1124.15	K03065
evm.model.scaffold1124.4	K05698
evm.model.scaffold1124.6
evm.model.scaffold1124.9
evm.model.scaffold1124.17	K09438
evm.model.scaffold1124.10
evm.model.scaffold1124.12	K14165
evm.model.scaffold1124.16	K14719
evm.model.scaffold1124.3
evm.model.scaffold1125.15	K05082
evm.model.scaffold1125.4	K03661
evm.model.scaffold1125.11
evm.model.scaffold1125.25
evm.model.scaffold1125.22
evm.model.scaffold1125.17	K05120
evm.model.scaffold1125.6
evm.model.scaffold1125.9	K05695
evm.model.scaffold1125.5	K17866
evm.model.scaffold1125.7	K00781
evm.model.scaffold1125.14	K03363
evm.model.scaffold1125.20
evm.model.scaffold1125.3	K07967
evm.model.scaffold1125.10	K01816
evm.model.scaffold1125.13	K10247
evm.model.scaffold1125.21
evm.model.scaffold1125.12	K15129
evm.model.scaffold1125.1	K05038
evm.model.scaffold1125.8	K06709
evm.model.scaffold1125.2
evm.model.scaffold1125.16
evm.model.scaffold1125.19
evm.model.scaffold1125.18	K00760
evm.model.scaffold1125.24
evm.model.scaffold1125.23	K14823
evm.model.scaffold1126.7
evm.model.scaffold1126.2	K22411
evm.model.scaffold1126.6	K17269
evm.model.scaffold1126.3
evm.model.scaffold1126.1
evm.model.scaffold1126.4
evm.model.scaffold1126.5
evm.model.scaffold1126.8	K04230
evm.model.scaffold1127.2	K02606
evm.model.scaffold1127.3
evm.model.scaffold1127.1
evm.model.scaffold1128.3	K18025
evm.model.scaffold1128.2	K19346
evm.model.scaffold1128.4
evm.model.scaffold1128.1
evm.model.scaffold1129.7	K16855
evm.model.scaffold1129.5
evm.model.scaffold1129.3
evm.model.scaffold1129.8	K02906
evm.model.scaffold1129.4
evm.model.scaffold1129.9
evm.model.scaffold1129.1
evm.model.scaffold1129.6
evm.model.scaffold1129.2	K17633
evm.model.scaffold113.40	K04992
evm.model.scaffold113.54
evm.model.scaffold113.61
evm.model.scaffold113.7
evm.model.scaffold113.25	K08288
evm.model.scaffold113.46	K20280
evm.model.scaffold113.50	K20242
evm.model.scaffold113.63	K08767
evm.model.scaffold113.65	K10657
evm.model.scaffold113.75	K15281
evm.model.scaffold113.59	K04710
evm.model.scaffold113.68	K10356
evm.model.scaffold113.18	K07884
evm.model.scaffold113.38	K13353
evm.model.scaffold113.76	K13341
evm.model.scaffold113.8
evm.model.scaffold113.62
evm.model.scaffold113.39
evm.model.scaffold113.2	K20348
evm.model.scaffold113.42
evm.model.scaffold113.47	K06468
evm.model.scaffold113.27	K04405
evm.model.scaffold113.17	K17357
evm.model.scaffold113.33
evm.model.scaffold113.60	K06734
evm.model.scaffold113.14
evm.model.scaffold113.66	K12887
evm.model.scaffold113.48	K10061
evm.model.scaffold113.43	K12867
evm.model.scaffold113.26	K13208
evm.model.scaffold113.37	K21066
evm.model.scaffold113.57	K13072
evm.model.scaffold113.71
evm.model.scaffold113.6
evm.model.scaffold113.77
evm.model.scaffold113.70
evm.model.scaffold113.51
evm.model.scaffold113.58
evm.model.scaffold113.1
evm.model.scaffold113.72	K05132
evm.model.scaffold113.10
evm.model.scaffold113.22	K05079
evm.model.scaffold113.16	K21852
evm.model.scaffold113.5
evm.model.scaffold113.34	K14325
evm.model.scaffold113.19
evm.model.scaffold113.73	K05139
evm.model.scaffold113.13	K11549
evm.model.scaffold113.20	K19581
evm.model.scaffold113.64	K07905
evm.model.scaffold113.23	K17639
evm.model.scaffold113.36
evm.model.scaffold113.35	K04527
evm.model.scaffold113.12	K12473
evm.model.scaffold113.28
evm.model.scaffold113.69	K08625
evm.model.scaffold113.21
evm.model.scaffold113.56
evm.model.scaffold113.67
evm.model.scaffold113.49	K06563
evm.model.scaffold113.44	K18186
evm.model.scaffold113.32	K09228
evm.model.scaffold113.74
evm.model.scaffold113.55	K17804
evm.model.scaffold113.53	K15209
evm.model.scaffold113.41	K14676
evm.model.scaffold113.31
evm.model.scaffold113.24
evm.model.scaffold113.4	K05931
evm.model.scaffold113.3
evm.model.scaffold113.29
evm.model.scaffold113.45
evm.model.scaffold113.52	K22038
evm.model.scaffold113.15	K21852
evm.model.scaffold113.11	K11647
evm.model.scaffold113.30	K14379
evm.model.scaffold113.9
evm.model.scaffold1130.7
evm.model.scaffold1130.2	K19751
evm.model.scaffold1130.1	K00736
evm.model.scaffold1130.8
evm.model.scaffold1130.5
evm.model.scaffold1130.4
evm.model.scaffold1130.6
evm.model.scaffold1130.3
evm.model.scaffold1131.2
evm.model.scaffold1131.5	K07957
evm.model.scaffold1131.3
evm.model.scaffold1131.10
evm.model.scaffold1131.11	K16461
evm.model.scaffold1131.9	K00142
evm.model.scaffold1131.8	K00764
evm.model.scaffold1131.4
evm.model.scaffold1131.1
evm.model.scaffold1131.6	K03108
evm.model.scaffold1131.7	K01587
evm.model.scaffold1132.1	K17482
evm.model.scaffold1132.4
evm.model.scaffold1132.8
evm.model.scaffold1132.3
evm.model.scaffold1132.5
evm.model.scaffold1132.7
evm.model.scaffold1132.6
evm.model.scaffold1132.10	K06758
evm.model.scaffold1132.9
evm.model.scaffold1132.2	K09680
evm.model.scaffold1133.2	K01464
evm.model.scaffold1133.6
evm.model.scaffold1133.5	K16533
evm.model.scaffold1133.3
evm.model.scaffold1133.1	K20050
evm.model.scaffold1133.7
evm.model.scaffold1133.4	K15297
evm.model.scaffold1133.8
evm.model.scaffold1134.3	K08402
evm.model.scaffold1134.1
evm.model.scaffold1134.4	K08401
evm.model.scaffold1134.2	K11577
evm.model.scaffold1135.3	K15272
evm.model.scaffold1135.2
evm.model.scaffold1135.4
evm.model.scaffold1135.1	K01196
evm.model.scaffold1135.6	K01907
evm.model.scaffold1135.5	K02866
evm.model.scaffold1136.7	K17796
evm.model.scaffold1136.2
evm.model.scaffold1136.3	K05604
evm.model.scaffold1136.6
evm.model.scaffold1136.4	K08660
evm.model.scaffold1136.1	K03844
evm.model.scaffold1136.8	K10298
evm.model.scaffold1136.5
evm.model.scaffold1137.3
evm.model.scaffold1137.2	K17611
evm.model.scaffold1137.4
evm.model.scaffold1137.16	K11852
evm.model.scaffold1137.6	K10427
evm.model.scaffold1137.1
evm.model.scaffold1137.17	K13517
evm.model.scaffold1137.8	K03955
evm.model.scaffold1137.7	K10897
evm.model.scaffold1137.10	K01885
evm.model.scaffold1137.13	K04825
evm.model.scaffold1137.11	K12404
evm.model.scaffold1137.14	K13625
evm.model.scaffold1137.12	K20294
evm.model.scaffold1137.15	K04827
evm.model.scaffold1137.9
evm.model.scaffold1137.5	K06631
evm.model.scaffold1138.3
evm.model.scaffold1138.4	K11173
evm.model.scaffold1138.6	K05256
evm.model.scaffold1138.2	K09421
evm.model.scaffold1138.1	K11861
evm.model.scaffold1138.5	K14852
evm.model.scaffold1139.5
evm.model.scaffold1139.3
evm.model.scaffold1139.2
evm.model.scaffold1139.4	K18495
evm.model.scaffold1139.6	K00277
evm.model.scaffold1139.1
evm.model.scaffold1139.7
evm.model.scaffold114.10	K15613
evm.model.scaffold114.5	K18026
evm.model.scaffold114.13
evm.model.scaffold114.9	K04257
evm.model.scaffold114.4	K14299
evm.model.scaffold114.3	K16725
evm.model.scaffold114.1
evm.model.scaffold114.7	K16457
evm.model.scaffold114.12
evm.model.scaffold114.8
evm.model.scaffold114.2
evm.model.scaffold114.11
evm.model.scaffold114.6	K11876
evm.model.scaffold1140.9
evm.model.scaffold1140.3	K00415
evm.model.scaffold1140.10
evm.model.scaffold1140.1
evm.model.scaffold1140.6
evm.model.scaffold1140.5
evm.model.scaffold1140.11
evm.model.scaffold1140.2	K21668
evm.model.scaffold1140.4
evm.model.scaffold1140.8	K14721
evm.model.scaffold1140.7	K08292
evm.model.scaffold1141.4
evm.model.scaffold1141.1
evm.model.scaffold1141.3
evm.model.scaffold1141.2
evm.model.scaffold1142.6
evm.model.scaffold1142.1	K00207
evm.model.scaffold1142.4
evm.model.scaffold1142.5
evm.model.scaffold1142.3
evm.model.scaffold1142.2
evm.model.scaffold1143.8
evm.model.scaffold1143.3
evm.model.scaffold1143.1	K00597
evm.model.scaffold1143.9
evm.model.scaffold1143.2
evm.model.scaffold1143.5	K08042
evm.model.scaffold1143.6
evm.model.scaffold1143.4
evm.model.scaffold1143.7
evm.model.scaffold1144.1
evm.model.scaffold1144.3	K04376
evm.model.scaffold1144.2	K15379
evm.model.scaffold1144.4
evm.model.scaffold1145.3
evm.model.scaffold1145.4	K10577
evm.model.scaffold1145.1	K18584
evm.model.scaffold1145.2	K10879
evm.model.scaffold1146.3	K06456
evm.model.scaffold1146.6
evm.model.scaffold1146.4	K14638
evm.model.scaffold1146.1
evm.model.scaffold1146.2
evm.model.scaffold1146.5	K17599
evm.model.scaffold1146.7	K10599
evm.model.scaffold1147.1	K17925
evm.model.scaffold1147.2	K00948
evm.model.scaffold1148.5
evm.model.scaffold1148.2	K14462
evm.model.scaffold1148.6	K07856
evm.model.scaffold1148.3
evm.model.scaffold1148.1	K02973
evm.model.scaffold1148.4	K20013
evm.model.scaffold1149.3	K02607
evm.model.scaffold1149.4
evm.model.scaffold1149.2
evm.model.scaffold1149.1
evm.model.scaffold115.14	K05228
evm.model.scaffold115.2
evm.model.scaffold115.15	K21842
evm.model.scaffold115.3	K20994
evm.model.scaffold115.4
evm.model.scaffold115.1
evm.model.scaffold115.16	K19372
evm.model.scaffold115.23
evm.model.scaffold115.13	K17398
evm.model.scaffold115.7	K16549
evm.model.scaffold115.22
evm.model.scaffold115.20	K09101
evm.model.scaffold115.11
evm.model.scaffold115.21
evm.model.scaffold115.6
evm.model.scaffold115.19
evm.model.scaffold115.9
evm.model.scaffold115.12
evm.model.scaffold115.5	K08517
evm.model.scaffold115.17	K08043
evm.model.scaffold115.18	K11507
evm.model.scaffold115.8	K02957
evm.model.scaffold115.10
evm.model.scaffold1150.3	K02963
evm.model.scaffold1150.1	K13506
evm.model.scaffold1150.4
evm.model.scaffold1150.2	K20774
evm.model.scaffold1151.6	K22470
evm.model.scaffold1151.4	K14691
evm.model.scaffold1151.2
evm.model.scaffold1151.5	K20188
evm.model.scaffold1151.3
evm.model.scaffold1151.1
evm.model.scaffold1152.4
evm.model.scaffold1152.2
evm.model.scaffold1152.3
evm.model.scaffold1152.1
evm.model.scaffold1153.3	K06635
evm.model.scaffold1153.1
evm.model.scaffold1153.2	K12819
evm.model.scaffold1154.5	K16867
evm.model.scaffold1154.24	K09504
evm.model.scaffold1154.14
evm.model.scaffold1154.17	K08049
evm.model.scaffold1154.15
evm.model.scaffold1154.12	K10386
evm.model.scaffold1154.2
evm.model.scaffold1154.11
evm.model.scaffold1154.19
evm.model.scaffold1154.23	K18619
evm.model.scaffold1154.7	K09229
evm.model.scaffold1154.18	K08049
evm.model.scaffold1154.9
evm.model.scaffold1154.8	K16938
evm.model.scaffold1154.4	K10604
evm.model.scaffold1154.21	K09233
evm.model.scaffold1154.3
evm.model.scaffold1154.22
evm.model.scaffold1154.13
evm.model.scaffold1154.16	K01125
evm.model.scaffold1154.10
evm.model.scaffold1154.1
evm.model.scaffold1154.20	K09108
evm.model.scaffold1154.6
evm.model.scaffold1155.6	K11090
evm.model.scaffold1155.5
evm.model.scaffold1155.2
evm.model.scaffold1155.11	K02880
evm.model.scaffold1155.10
evm.model.scaffold1155.1	K09566
evm.model.scaffold1155.3
evm.model.scaffold1155.4	K10460
evm.model.scaffold1155.7
evm.model.scaffold1155.8	K00699
evm.model.scaffold1155.9
evm.model.scaffold1156.2
evm.model.scaffold1156.1
evm.model.scaffold1156.3
evm.model.scaffold1157.1
evm.model.scaffold1157.9
evm.model.scaffold1157.10
evm.model.scaffold1157.5	K10420
evm.model.scaffold1157.4	K11251
evm.model.scaffold1157.2
evm.model.scaffold1157.3	K17598
evm.model.scaffold1157.8
evm.model.scaffold1157.6	K21421
evm.model.scaffold1157.7
evm.model.scaffold1158.12
evm.model.scaffold1158.20	K16059
evm.model.scaffold1158.18
evm.model.scaffold1158.2	K15909
evm.model.scaffold1158.5	K00545
evm.model.scaffold1158.21	K10807
evm.model.scaffold1158.8	K16808
evm.model.scaffold1158.11	K15698
evm.model.scaffold1158.26
evm.model.scaffold1158.23
evm.model.scaffold1158.3	K13649
evm.model.scaffold1158.13	K04965
evm.model.scaffold1158.24	K04257
evm.model.scaffold1158.1	K09330
evm.model.scaffold1158.4
evm.model.scaffold1158.16	K04811
evm.model.scaffold1158.6	K20397
evm.model.scaffold1158.19	K07863
evm.model.scaffold1158.10
evm.model.scaffold1158.9	K16808
evm.model.scaffold1158.22
evm.model.scaffold1158.7
evm.model.scaffold1158.15	K06716
evm.model.scaffold1158.25
evm.model.scaffold1158.14	K19977
evm.model.scaffold1158.17	K14297
evm.model.scaffold1159.4	K09228
evm.model.scaffold1159.1	K15709
evm.model.scaffold1159.10	K02031
evm.model.scaffold1159.9
evm.model.scaffold1159.5	K04608
evm.model.scaffold1159.8
evm.model.scaffold1159.6	K02880
evm.model.scaffold1159.2
evm.model.scaffold1159.3
evm.model.scaffold1159.7
evm.model.scaffold116.7
evm.model.scaffold116.8
evm.model.scaffold116.2	K11252
evm.model.scaffold116.11
evm.model.scaffold116.6	K11252
evm.model.scaffold116.9
evm.model.scaffold116.3
evm.model.scaffold116.5	K14398
evm.model.scaffold116.10	K05441
evm.model.scaffold116.1	K14398
evm.model.scaffold116.4
evm.model.scaffold1160.5	K04402
evm.model.scaffold1160.4
evm.model.scaffold1160.1	K01394
evm.model.scaffold1160.2
evm.model.scaffold1160.3	K01530
evm.model.scaffold1161.1
evm.model.scaffold1161.2
evm.model.scaffold1161.4
evm.model.scaffold1161.3
evm.model.scaffold1162.1
evm.model.scaffold1162.3	K20007
evm.model.scaffold1162.6	K01689
evm.model.scaffold1162.2	K08155
evm.model.scaffold1162.5
evm.model.scaffold1162.4	K09318
evm.model.scaffold1163.3	K03193
evm.model.scaffold1163.1
evm.model.scaffold1163.4
evm.model.scaffold1163.2	K04404
evm.model.scaffold1164.15	K07189
evm.model.scaffold1164.4	K19530
evm.model.scaffold1164.1
evm.model.scaffold1164.9	K10352
evm.model.scaffold1164.22
evm.model.scaffold1164.17
evm.model.scaffold1164.12
evm.model.scaffold1164.8	K14765
evm.model.scaffold1164.6	K05307
evm.model.scaffold1164.20
evm.model.scaffold1164.7	K09379
evm.model.scaffold1164.13
evm.model.scaffold1164.14	K14396
evm.model.scaffold1164.19
evm.model.scaffold1164.21	K18212
evm.model.scaffold1164.18	K13781
evm.model.scaffold1164.5	K12391
evm.model.scaffold1164.16
evm.model.scaffold1164.11	K10352
evm.model.scaffold1164.3	K02437
evm.model.scaffold1164.10
evm.model.scaffold1164.2
evm.model.scaffold1165.9
evm.model.scaffold1165.6
evm.model.scaffold1165.1	K17986
evm.model.scaffold1165.10
evm.model.scaffold1165.3
evm.model.scaffold1165.2
evm.model.scaffold1165.12	K05858
evm.model.scaffold1165.13
evm.model.scaffold1165.15	K05735
evm.model.scaffold1165.17	K17460
evm.model.scaffold1165.4	K00622
evm.model.scaffold1165.5	K08105
evm.model.scaffold1165.7	K00253
evm.model.scaffold1165.8
evm.model.scaffold1165.11
evm.model.scaffold1165.14
evm.model.scaffold1165.16	K06637
evm.model.scaffold1166.1
evm.model.scaffold1166.2	K06819
evm.model.scaffold1167.3
evm.model.scaffold1167.1	K02888
evm.model.scaffold1167.2	K04628
evm.model.scaffold1168.2
evm.model.scaffold1168.1	K07868
evm.model.scaffold1169.4	K04257
evm.model.scaffold1169.11
evm.model.scaffold1169.9	K04257
evm.model.scaffold1169.12	K04257
evm.model.scaffold1169.6	K04257
evm.model.scaffold1169.1
evm.model.scaffold1169.2	K04257
evm.model.scaffold1169.5	K04257
evm.model.scaffold1169.8
evm.model.scaffold1169.3	K04257
evm.model.scaffold1169.13
evm.model.scaffold1169.10	K04257
evm.model.scaffold1169.7	K04257
evm.model.scaffold117.8
evm.model.scaffold117.12
evm.model.scaffold117.7
evm.model.scaffold117.1
evm.model.scaffold117.4
evm.model.scaffold117.13
evm.model.scaffold117.10
evm.model.scaffold117.5
evm.model.scaffold117.3
evm.model.scaffold117.14
evm.model.scaffold117.11
evm.model.scaffold117.2	K04936
evm.model.scaffold117.6
evm.model.scaffold117.9	K10716
evm.model.scaffold1170.2
evm.model.scaffold1170.1	K17921
evm.model.scaffold1170.3
evm.model.scaffold1171.6
evm.model.scaffold1171.7	K16310
evm.model.scaffold1171.2
evm.model.scaffold1171.12	K00323
evm.model.scaffold1171.11
evm.model.scaffold1171.1
evm.model.scaffold1171.3
evm.model.scaffold1171.9	K05513
evm.model.scaffold1171.10
evm.model.scaffold1171.4
evm.model.scaffold1171.5
evm.model.scaffold1171.13
evm.model.scaffold1171.8	K01641
evm.model.scaffold1172.4	K05954
evm.model.scaffold1172.2	K04453
evm.model.scaffold1172.1
evm.model.scaffold1172.7
evm.model.scaffold1172.5
evm.model.scaffold1172.6
evm.model.scaffold1172.3
evm.model.scaffold1173.3
evm.model.scaffold1173.1
evm.model.scaffold1173.2
evm.model.scaffold1174.2	K02162
evm.model.scaffold1174.5	K01555
evm.model.scaffold1174.3
evm.model.scaffold1174.1	K01934
evm.model.scaffold1174.4
evm.model.scaffold1175.3
evm.model.scaffold1175.2	K04852
evm.model.scaffold1175.1
evm.model.scaffold1176.3	K05057
evm.model.scaffold1176.5	K17698
evm.model.scaffold1176.1
evm.model.scaffold1176.4	K08267
evm.model.scaffold1176.2
evm.model.scaffold1177.1
evm.model.scaffold1177.4	K04661
evm.model.scaffold1177.5	K03937
evm.model.scaffold1177.2
evm.model.scaffold1177.3
evm.model.scaffold1178.4
evm.model.scaffold1178.2
evm.model.scaffold1178.1
evm.model.scaffold1178.5
evm.model.scaffold1178.3	K08019
evm.model.scaffold1179.3
evm.model.scaffold1179.7
evm.model.scaffold1179.11
evm.model.scaffold1179.4	K14530
evm.model.scaffold1179.1	K04946
evm.model.scaffold1179.6	K00653
evm.model.scaffold1179.2
evm.model.scaffold1179.9
evm.model.scaffold1179.8
evm.model.scaffold1179.10
evm.model.scaffold1179.5
evm.model.scaffold118.21	K01794
evm.model.scaffold118.15	K13073
evm.model.scaffold118.5
evm.model.scaffold118.2
evm.model.scaffold118.3	K15322
evm.model.scaffold118.18
evm.model.scaffold118.22
evm.model.scaffold118.28
evm.model.scaffold118.17
evm.model.scaffold118.19
evm.model.scaffold118.27
evm.model.scaffold118.16	K16851
evm.model.scaffold118.6	K16612
evm.model.scaffold118.24
evm.model.scaffold118.1	K08530
evm.model.scaffold118.11	K05443
evm.model.scaffold118.26	K16299
evm.model.scaffold118.25
evm.model.scaffold118.14
evm.model.scaffold118.20	K11284
evm.model.scaffold118.9	K18669
evm.model.scaffold118.29	K06629
evm.model.scaffold118.8
evm.model.scaffold118.4
evm.model.scaffold118.7
evm.model.scaffold118.12	K22667
evm.model.scaffold118.10	K04443
evm.model.scaffold118.13
evm.model.scaffold118.23	K20302
evm.model.scaffold1180.5	K06622
evm.model.scaffold1180.2
evm.model.scaffold1180.4
evm.model.scaffold1180.3
evm.model.scaffold1180.1	K19491
evm.model.scaffold1181.7	K06477
evm.model.scaffold1181.12
evm.model.scaffold1181.15	K09228
evm.model.scaffold1181.4	K10403
evm.model.scaffold1181.9
evm.model.scaffold1181.6
evm.model.scaffold1181.10	K12758
evm.model.scaffold1181.5
evm.model.scaffold1181.13	K16904
evm.model.scaffold1181.3
evm.model.scaffold1181.17	K09228
evm.model.scaffold1181.16	K09228
evm.model.scaffold1181.8	K13099
evm.model.scaffold1181.2	K19526
evm.model.scaffold1181.14	K05718
evm.model.scaffold1181.11	K13737
evm.model.scaffold1181.1
evm.model.scaffold1182.9	K05286
evm.model.scaffold1182.3
evm.model.scaffold1182.8
evm.model.scaffold1182.7	K19758
evm.model.scaffold1182.6
evm.model.scaffold1182.4
[truncated: 26,046 more rows]
